# Supplementary material for: Discovery of cis-elements between sorghum and rice using co-expression and evolutionary conservation
Source: BMC Genomics. 2009 Jun 26;10:284. doi: 10.1186/1471-2164-10-284 (PMC2714861; doi:10.1186/1471-2164-10-284)
Supplement: Additional file 1 — Motif sites detected by PhyloCon in rice derived from MPSS. Table showes motif sites detected by PhyloCon in rice genes derived from MPSS. The position of sites shown in the third column indicates the distance to the start codon. [file 1471-2164-10-284-S1.xls]

## Sheet: SupplTableS1A.csv
Gene	Site	Position	Cluster ID
Os01g0100900	CCCAATCCCCCCGGCCCGAA	-35	750
Os01g0102000	CCGCACTGCTCGCCC	-2529	1596
Os01g0102950	CGCCGCACACACG	-20	1655
Os01g0104400	CACCACCCCAGCACGTCCTC	-2024	1573
	CGTCGTCGCCACTGCCCGGCGTCCAGCCGCCGGCTGCTG	-2078	1248
Os01g0104800	CGACGCCGCCTCCGTCGAGCAGGGAG	-1903	318
Os01g0104900	CCACTGACGGCC	-818	267
Os01g0106900	CACACAATCTTCTTCTTCCTCCTCT	-118	166
	CCCCATTCGCCCGCTTCTGCATCCCGACCAGAC	-65	941
Os01g0107000	GCGCCTCGATCCCCTTCTC	-2893	76
Os01g0108000	CCCAAAGCCCACCT	-98	1081
	TCCTCTCTTGGACTCCACTCGCCCT	-42	1401
Os01g0108800	ACCTCGCCCAATTCTCTCCTCCA	-170	1460
	CCCAATTCTCTCCT	-164	1081
	CCTCACAACCAGCTTCTTCCTC	-196	1112
	CCTCCACCTCGCCCAATTCTCTCCTCCAC	-175	825
	CGCCCAATTCTCTCCTCCA	-166	362
	CGGCTCCACCTC	-147	362
	CTCCTCACAACCA	-198	1763
	CTTCTTCCTCCTC	-184	1763
	TTCCCCCCTCCCCTGGCTG	-2170	612
	TTCTCTCCTCCACGGCTCCACCTCT	-159	1401
Os01g0109700	CACCCATCCTTCCCTCTCGCGTC	-915	266
	CCCTCTTCGCGCCGCGCTCGGGGGGTCTCGC	-828	454
	CGAGGTTTGAGAGGATCGGCGGCGGCGGCGGCGGC	-755	454
	CGATTAGCCGCCTCTCCTCCCCGCGCG	-876	266
	CGGTGTACGT	-769	454
	CTCCTCCCCGCGCGTCGCC	-863	454
	GCAGATCCGGCGC	-782	454
	TCTTCTTCTTCTTCGCCTCGCCCTTGCCTCGTTCC	-951	266
Os01g0111200	CCCTCGCCCACACCCGCGCCCG	-29	1477
Os01g0111400	CGCGGCGGAGGCGGCGC	-2726	1857
Os01g0111600	GGGGCGTGGGGGAGGG	-2089	1659
	GGTGGGGCGCGGCTG	-2073	1659
Os01g0117900	CGCCTCGCCGCGGCGGCGGCCGACGGCTGCCGCCTCC	-2917	372
	GCCGCGGCGGCGGCCGACGGCTGC	-2911	1642
Os01g0119000	CATGCCTTGTGAGAGG	-1233	1387
Os01g0120400	CCCCCGGTGGCCGCGTCCA	-958	360
	CTCGCCCCCGGTGGCCGC	-962	108
	GACCGTAGGAGGCGC	-930	360
Os01g0121300	CACTCGCGCTCGCACTCCCGCCGTTACGCGCG	-87	1259
	CCACGTGTCGCCGACCGC	-272	857
	GCCCCGACCTCGCCGCGCGCG	-41	1259
Os01g0121500	CGGTGAGGTCGCGGCGGCGCGAC	-76	302
Os01g0121700	CCACACGAACTCCACGCTAAACCCCCCCCCCCCCCTCGT	-139	195
Os01g0125800	ACCACCACCTCCTCCACCACTCGCG	-71	1038
	CCCCACATCTCCTCCGG	-163	488
Os01g0125900	CGCCGCCGCCTCCCTCCTCCTCC	-1518	1133
	CGCCGCCTCCCTCCTCCTCCCCGCGCGATCCCGCCG	-1515	1261
Os01g0127900	CCATCGCGTCGTCTCCCTCCCTCCTTCCCCCTCC	-151	1377
Os01g0133200	GGCTCGGCGATGGCGGC	-2636	1838
Os01g0140100	ACTCCATCCAGCTCACCACCAGC	-38	377
	CCCCTTCACTCTCCT	-54	377
	TCACTCCATCCAGCTCACCACCAGC	-40	1463
Os01g0141900	CACTCCCACTGCTCCTCCTCCACGCGCGCGCGCGCGG	-124	393
	CCCATCCTCCTCTCCTCGCTGCCGTTTGCTT	-155	1508
Os01g0142200	CCACCGCCGCCGCCGCCGC	-35	1613
Os01g0143100	GCCGCCGCTCCTCCGCCTCCGCCTCCACCTCGGCCT	-2388	53
Os01g0143300	GTCCGCGCCGCCGC	-23	811
Os01g0144000	GCCGCCCCCCGCGAATCCCCTCTCCTCCCCGAACCCTAG	-290	333
	GCCGCCCCCCGCGAATCCCCTCTCCTCCCCGAACCCTAG	-330	333
Os01g0148500	CCGCCACCTCACATGCCCTTCGT	-2064	496
Os01g0151400	CCACCGTGGTGCACGCGAACCGACGTGGCAG	-2295	475
	CCACCGTGGTGCACGCGAACCGACGTGGCAG	-2295	476
	CCAGCCATGCTGGCGCCGCC	-2254	249
	GCCACCGTGGTGCACGCGAACCGACGT	-2296	1780
	GTCCTCCTGCCACCGTGGTGCACGCGAA	-2304	1622
Os01g0151700	CCTCCCCTTCCGC	-247	807
	CCTCCTCCCCTTCCGCCTCGCTCCCGCCT	-250	584
	CTCCCGCCTCCCGCGCCCGCG	-230	1665
Os01g0155800	CAGCGAGGCCTGCCGC	-2512	1354
	CGGCCAGAGGGCGGCA	-2495	1354
	GCCTGCCCTGCAGCAGCGCGC	-1143	1707
Os01g0156000	CGGCGACGGGGCGCGCGCGCGCA	-368	1562
Os01g0165200	CCCCCCTTGCCACGACACGCGCTAC	-1383	542
Os01g0166100	CCAATCACCGCCCTCCACGT	-236	1382
Os01g0166800	CTCCTCTCCCTCCTCACCTCACCA	-96	115
	GCTCCCGCCCCGCCCG	-1253	667
Os01g0168800	GAGGAGAAGGAGAGGAAGG	-2891	1498
Os01g0170000	GCCACGTGGTG	-1944	1774
Os01g0172200	CCCCGCTCCCCCCGCCGCAATC	-203	1873
	CCCCTCCCCGCTCCCCCCGCCG	-208	235
Os01g0172800	CCCGCCCGCCGGCGACGGCTCCCGGCGCGTGG	-2371	1791
Os01g0178700	CCGTCCCCGACCGTC	-1543	1235
	CCGTCCCCGACCGTC	-1543	1794
	CCGTCCGATCTCGTCGCCCGG	-1533	971
	GATCTCGTCGCCCGG	-1527	1235
	GATCTCGTCGCCCGGGCT	-1527	1794
Os01g0181000	CGCCGGCGAGCGCGATAGATGTGCGCGGGGCG	-870	551
Os01g0182500	CCGCCATCGCCGCGTCACGCCAC	-132	296
Os01g0183300	ACGAAAGGAGTAGGC	-2521	1536
	GCCAGGTGGC	-2505	1536
Os01g0183700	CTCCTCTTCTTCTTCCCCGTGT	-49	789
Os01g0184200	CCCCACCCAAACCCGCTCCCCCCTC	-270	1644
Os01g0186700	CGCGCGACGCCCTGTTCCGCC	-2169	1260
	CTCGCGCGACGCCCTGTT	-2171	1602
Os01g0187400	ACCCCGCCGCCTC	-108	1381
Os01g0188400	CCTCACGCGC	-94	505
	TCGCTTCCTCTTCCCCC	-84	505
Os01g0190000	CCACTCCGCCCCACAGTCGCC	-909	211
	CCAGACCCCGCGCCACGGCGCGCTGGATGTCGGCAGCGC	-1302	860
	CCCCACAGTCGCCCTCTCTGACCCCGCGCC	-901	31
	CCGCCTACCCGCAACGCCTCC	-1087	669
	CGCAGGG	-1261	860
	CGGCAGCGCTGCGCA	-1272	814
Os01g0192300	CTTCCCGGCCGCCTCCCCGCGCCG	-2776	685
Os01g0192600	CGGCGGCGCTTGCG	-2803	746
Os01g0192900	GATGAAGAGGACGATGACGA	-686	712
Os01g0194300	CGCCACGCCGCGCCGCGACGC	-65	1721
	GCCACGCCGCGCCGCGACG	-64	805
Os01g0195000	CCTCATTCCTCTCTCCTCTC	-457	1334
	GAGAGAGAGAGAG	-687	628
Os01g0195200	CCCTCTGCTCCATC	-2861	1577
Os01g0196500	GACGCCCTCCAGTTAGTACG	-135	1527
Os01g0200600	CCATCCCCGCCACGCTGCCCCCTCTTCCCGCGCGCCCTC	-127	1435
	CCCTCTTCCCGCGCGCCCTCT	-108	276
Os01g0203000	ATCTTAATCGAAAATAA	-1361	1385
	TTTATATTACTATAAA	-1581	1395
Os01g0206700	TCTCCTCCCTCTCACCC	-136	824
Os01g0208600	CCCTCGCCTCCCCGTC	-308	203
	CTGCTGCTGCTGCTACTCCTCGCGCCCCTTCC	-214	1765
	CTTTCGCCCAGCACCTTGTCGGAGACCGACG	-291	203
Os01g0209400	CCAACCTCCACCTCCTCCTCCTC	-164	578
	GCGCGCAACACCACCACGCGGTAGCCTCCCCCAACCTCCACCTCCTCCTCCTCCGCCCG	-194	328
Os01g0209700	GTCTCGCCCTCCCCCGCGCGGCCGC	-167	420
Os01g0209800	CCTAACCACCACCGCTACGCCTCAGCCGC	-1764	22
Os01g0214500	GCACGGCAACTCCCA	-335	494
	GCGGCGTCGCACGGCAACTCCCACGACCGCC	-343	681
	GGCCAGCCTAACGCCACCGCGCCGCCAC	-419	1267
	GGGGGGGGGGCCGGT	-480	1866
	TCCAACTCGTTCGGTGCGGGGCCAGCCTAACGCCACCGCGCCG	-438	682
Os01g0218700	CGAGGAGGAGAAGA	-50	1108
	CGCTCGCTGCTACGCCTCTCTCTCTCTCTCCTCGCCGCTC	-128	1161
	CGCTCGCTGCTACGCCTCTCTCTCTCTCTCCTCGCCGCTCGCCGCCATTGCTCGCCGCGGCG	-128	361
	GCCGCGGCGAGAGCACGCGAGGTCACGAGGAGGAGAAGA	-75	413
Os01g0220300	CGGCGGCGGCGGCG	-1702	720
Os01g0221900	CGGTGCGGCGGCG	-962	1482
Os01g0224300	CCGCCGCCGCCGGACC	-198	238
	CCGCCGGACCAGCCCCGC	-192	1265
	CCTCTCGCCGCC	-211	238
	CGGCCGCCGCTGGTTTCGTTTCTTTCCTCTCGCCGCCGCCGCCGCCGCCGGACCAGCCCCGCCG	-236	1869
Os01g0225100	CCGGCGACGAGCGGCGCGA	-2927	1546
	CCTCTCCGCCTTCTCGTCGTCGGCCTCC	-2974	1164
	GGCGGCCTCGACCTCCTC	-2992	1164
Os01g0225300	CCTCCCCATCACCTCCTC	-2382	223
	TCCTCCCCATCACCTCCTCCTC	-2383	52
Os01g0226200	CCTTCTCCGACCTCTCTCT	-151	1330
Os01g0226400	CCCCCCCCCCCCCCCCGC	-274	1600
	CCGCCACCTCCACCCCTCCCCCGCATTAAC	-128	1430
Os01g0228400	CCGCCGCTCCGCCCGCCTTGCT	-858	1300
Os01g0228600	CAATCCTCCTCCTCCTCATCGCCGCCTG	-47	171
Os01g0232100	GGAGCGCGCCAGAGTGGCTG	-2844	1527
Os01g0233900	TGCGGTCCACCCCCTCCTCGCGGCCATTGC	-958	957
Os01g0235400	CCCGCGCCACGACCCGCAGTCG	-1167	1477
	CCTCCTCACCGCGCCGCCCCTC	-1005	1550
Os01g0238600	CCCACCCACCCACCCACCCCTTCGTCTTCTCCACCCCC	-165	170
	CCCACCCACCCCTTCGTCTTCTCCACCCC	-157	825
	CTCCACCCCCACGCCACCATCACCACCACCACC	-137	376
Os01g0239100	CGCCGGCTGCGTCTCCCTTCTTCTCACCCACCGTCGCGGCGG	-226	1990
Os01g0239200	TCCCCCTCCACCCCCCAACGCC	-107	1065
Os01g0242500	CGGCGCCGCACGCGAAGCC	-58	1872
	TCCGTCTCTCTCACCGTCTCCGTG	-119	618
Os01g0243600	AAATTGCCGGCGCAATTCGCGGCG	-45	937
	ACCGCGATCCGCTCCAATCCGCCGCG	-91	670
Os01g0249200	AGAGGCTCAGCTAGCAGGCG	-38	1413
Os01g0251100	AAACCCACCACCACCACCATC	-53	191
	CCACCGCGCGCTGGCCCGAGC	-796	602
	CCATCTCCAGCCTCGC	-37	1092
	CGCCGCCGCACCCGC	-21	1092
	CGCCGCGCCTGCCCGC	-780	1846
	CGCCGCGCCTGCCCGC	-820	1846
	CGCCGCGCCTGCCCGCGCCCGACTC	-820	1585
	CGCCTGCCCGCGCCCG	-815	6
	CGGAGCCGCCGCTCCTCGGGGCC	-847	1263
	CTCCCTGCCGCGCGTC	-767	227
	GACTCCACCGCGCGCTGGCCCGAGCCGCC	-800	309
	GCCCGCGCCCGACTCCACCGCGCG	-810	1432
	GCCTCGCCGCCGCCG	-28	517
	GCTGGCCCGAGCC	-787	271
Os01g0252100	ATGGGGCGGCGGCAGCGGCG	-2920	1230
Os01g0254200	CCAGTCGCCGGCGAGCAACTC	-1971	140
	CTCCGCCTCCGCCTCCCCCAGT	-1988	789
	GTCGTCGTCGCCTCGCGCGGACCC	-1694	1217
	TCCTCCTCCTCCGCGCTCGAGATCCCG	-2016	455
	TCGCTCCCCGGGTCGTCGTCGCCTCGCGC	-1705	77
Os01g0257100	CACCTCACCGACGCCGACGCGC	-150	192
Os01g0257400	CTCCCCCCTCCCCCCCCCCCC	-322	1665
Os01g0260700	GCCGGCAGCAAAGGTCGGCGCGG	-1591	1483
Os01g0261200	CCTCCTACCCATCCATCCCTAGCTTCCTCGCTGCTT	-1200	53
Os01g0263900	CGCCCCTGGTGCCCCCCGCGTCG	-2405	1719
	CTCGTGGCTGACGAGCCCCCCGCG	-2453	1480
Os01g0264600	TCGTCTCCGCTCGCCTCGCCGTCGCCGTACGTCGCCCTCCGCGACAGCCTGTGCTCCCGTGGCTCCACCCGCTCGC	-173	656
Os01g0265000	CTCTCTCCCTACTTTCCTCCCTCTCTCTC	-2163	231
Os01g0265100	ACCCACCGCGGCGGCTCGAAG	-1192	1255
	CACCACCACCAGTCCAC	-1236	1646
	CCACCACCACCACCAGT	-1240	609
	CGCACTCTACCTAGACCACCACCACC	-1255	519
Os01g0265200	AAGCAGATCCGGCCA	-34	1820
	CCAGTCCCGTTGGCGCTGA	-572	1805
	CTCGCCTCTCGCGG	-50	1820
Os01g0269900	GCCGCCCTCACCCTCGCCGCCGCGCA	-1768	273
Os01g0270100	CCCCACGCCCCACCGTCCGAA	-220	1510
	CGACGCCGCGTAGGCGTAGCCT	-198	1510
	CTTCCCCGCCACGTGTT	-172	1509
	TCTCAACTCTCTCT	-145	1509
Os01g0271000	CGCCGCCCCGCCGCCCCTG	-105	665
Os01g0271400	CGCACGCCGGGCCGCCGCCG	-2028	1208
Os01g0273100	TCCTCCTCCTCCTCCCTCTC	-91	1334
Os01g0276100	CCGCCGACCGCCGCCGCCGCCGC	-376	1149
	CCTCCTCCTCGCCGCCGAC	-387	143
	TCCTCCTCGCCGCCGACCGCC	-385	1290
Os01g0276800	ACCCCCTGCCGCCGCG	-25	98
Os01g0277900	GAGGAAACGCGCGGCGGGA	-157	1546
Os01g0278900	CCCGCGGCGGCGGCGGAGGCGGC	-241	1152
	CGCGGCGGCGGCG	-239	1482
	TGTCGCCGCCACCCGCGGCGGCGG	-252	1932
Os01g0279100	CCCGCCCACCACCTCCCC	-67	958
Os01g0279200	CCGCGCGGGTCGC	-45	807
Os01g0279700	CCTCGCCGCGCCGCGCCACGCCAC	-270	1513
	GGGCCTCGCCGCGCCGCGCCACGCC	-273	312
Os01g0279900	CCCCTCCCCTCCCCTCCCCTCCCATTCG	-1276	1618
	CCCTCCCCTCCCCTCCCCTCCCATTCGTCGCTCG	-1275	219
	CCGCCGCCGGCCGTGCCCCTCCTCCTCCTCCTCCTCCGGCCGAAGCGCGCCGCCCACGAGCATC	-1499	534
	CCGCTCTTCCCCCGCTGGC	-1318	889
	CTCCGCCCCCGCCGCCGGCCGTGCC	-1507	1262
	TCCTCCTCTCCTCCCCTCT	-1524	1817
Os01g0280000	CTCTCTCTCTCTCTCTCTC	-1014	523
Os01g0282800	CAACCGCCTTCGTGCCCGCCCGCCTGCGG	-2211	545
	CCGCTCGCAGCCGCCTCCGCC	-2112	330
	GCAGCCGCCTCCGCCCCTGCCCCCCACCCACCAC	-2106	1285
Os01g0283500	CAAGTCTTCCGCCTTCGTTGGCCCC	-54	477
Os01g0286000	CCTCTCGCCGCCGCTTCCTCCTC	-787	397
Os01g0287600	GGTGGCGCCGGCCGG	-135	1891
Os01g0290100	TCTCTCCTCTCCCCAAATCTCCACCT	-92	1302
Os01g0290600	CCACCACCACTCCCTC	-747	1913
Os01g0293000	CGTCCCGCGCCGCCGCGGC	-1090	1993
	TCCCGCGCCGCCGCGGCCGCTGCAACCC	-1088	73
Os01g0295700	CCCCCCGCGCGTCGCCACTTAGCCAAGCCGGTCGCGGCCACC	-441	1137
	GCGGCCACCTGCCGGTCACCTCC	-408	1719
Os01g0296200	ACACGCGCGCGCGCGC	-847	220
	CACGCGCGCGCGCGC	-846	158
	GGAACAGCAACCGCGACGGCGCCACCACCGCGCAGCAGCAGCACGTAC	-902	220
Os01g0300200	AGGTGAGCAAGCTTCCGCCTCCATGCCCGC	-1613	259
	CCGCCTCCCGGCTCCTCCCCTCCGCCCTCGCTTCCG	-1650	259
	CTCCTCCGCCTCCCGGCTCCTCCCCTCCGCCCTCGCTTCCGC	-1655	23
Os01g0300900	AAACCACGAGACGAATCTTTTGAGACTA	-2329	1391
	CACGAGACGAATCTTTTGAGACTAATTA	-2325	1389
Os01g0304000	CCGCCGCCGTTCAACCGCTCGTC	-175	1626
	CCGCCGTTCAACCGCTCGTCTCC	-172	912
	CTCCGCCGCCGCCGCC	-183	1687
	TACGAGACGAATCTTTCGAGCCTAATTA	-1212	1389
	TCAACCGCTCGTCTCCTCCTCCC	-165	176
Os01g0304400	CGCCTTCCTCCTCCCCGCATGGTCGC	-150	167
Os01g0305900	CGCTCCCCCCGCGCGCCCTTCT	-2984	1300
Os01g0309900	CGCGTTGGGTGGGCGGGGGATCGATCCGGCGGTGCCCG	-43	925
Os01g0318700	CCCCTTGGACCCCACCCCACCGCCGCCGCCGCCGGCG	-2476	1076
Os01g0328500	CGCCGCCGGGAGAGGGGGGG	-52	1538
	TCCGCTTCCGCCGCCGCGCGCAGCCGC	-97	567
Os01g0328700	CCACCCGGCAGCCGCTTC	-146	1151
Os01g0329800	CCTTCCCCCCCTCCCCTCTCCCC	-1853	1034
Os01g0337500	CCGGGGCGGCGCGCGCGTTGCGAC	-26	1529
Os01g0347000	CCCCGTGTGCTCCCATCCGTA	-770	1407
Os01g0351300	CACCTTCCCTTCCCCCCCCCCCCCCCC	-144	608
Os01g0355500	CCACACCACAGTCCCCCTG	-50	1338
Os01g0355600	CCGCCGCCGCCGCCGTCGC	-2230	1613
	CGAGATCCCGCCGCCGCCGC	-2240	813
	CGGTCTCCTTGCCCGCCGGCGCGGC	-2193	1901
	GGGCGCCCCCGTGAGGA	-2168	1901
Os01g0362100	AATCGTGCGCCGCCGCCAGCCGCC	-2624	246
	AGACCTCACCCGCCACCGCC	-2677	1237
	GCAGCCTCATGCACCTCCGCGCACGTCGCGCCTGCCTCAGCCTCCAGCACCTCCGTCAACCGTCGTCGTTGCC	-2828	1286
Os01g0363300	GAGCGCCCTCGTCAAGCCTGGCCAG	-1019	1516
Os01g0367900	CTCGCGCTCGTGCTCCCGA	-660	1313
Os01g0372700	CCTCCTCCGCCGCCGCCGCCGC	-46	1615
Os01g0374600	GGAGCCGATGGCGGG	-2458	431
Os01g0495900	GCTCCGGCTCCACCCGAACTCCGGCGCCCAATCCGCCGGCCT	-117	1465
Os01g0499300	CGCCCGGCG	-334	421
	CGGCGGCACCTCGATCTCCTCTCTCTCCTGGTCG	-368	421
Os01g0501700	CGCCTCCAGCTTGCCCCGCC	-50	403
	CTTGCCCCGCCTCG	-41	830
	GCCTCCAGCTTGCCCCGC	-49	1764
Os01g0502400	CCCCCTCCACAGCGT	-200	51
Os01g0507300	GGGGGATAGGGGG	-384	628
Os01g0507900	CCTCGTCCTCTCCCAC	-720	1913
Os01g0508000	CCGGCGGGCGCCGCGCGCACA	-77	140
	GCGGGCGCCGCGCGCACACCGTGCAGCAC	-74	77
Os01g0510200	TCCCGCCCGGCGCG	-2884	1603
Os01g0510800	ATGCCAGCGGCGGCGGCGGCGGCGA	-231	732
	GGCTCCGGCGTGCATGCCAGCGGCGGCG	-244	659
Os01g0511200	CCGCCCCGGCGCCCCGCGAGCCCGC	-1082	132
	CGGCGCCCCGCGGCCTGCGC	-1131	813
Os01g0513700	ACAGCCGGCGGGCTCGACCTCCTCCT	-48	949
	ACTCCTCTTCGCCGTCG	-110	1361
	CCACAGCCGG	-50	401
	CGCACCGCGCGTGGGGCGCGACTGGTCACTAATCAGCGCCCCG	-1459	682
	CGCCGTCGTCCTCACCTCC	-101	401
	CTCCTCTTGTGCGGGCGGAGATCCACAGCCGGCGGGCTCGACCTCCTCCTCGGGCG	-72	760
	GCGGGCGGAGA	-62	401
	GGCGGAGATCCACAGCCGGCGGGCTCGACCTCCTCCTCGGGCGCCATCC	-59	940
	GGGCTCGACCTCCTCC	-39	437
	GGGGCGCGACTGGTCACTAATCAGCGCCCCG	-1447	681
	TCGACCTCCTCCTCGGGCGCCATCC	-35	508
	TCTTCGCCGTCGTCC	-105	494
	TGAGAGATCTCCTCTTGT	-80	401
Os01g0513900	CGCTGTGGCCTCCCG	-923	1906
Os01g0519100	CGCCCGTGGAGG	-1901	1501
	GGGCGAGGCCGGCGAGG	-1919	1501
	GGTGAGGGAGGTGGAG	-1889	1501
Os01g0521500	CCCTGGAGGCCGGGATGGTGT	-1248	1471
	GCTCGGGGTGGCCGATACAGAGCCGACGGAGCCG	-1226	1471
Os01g0524500	AGGAGGCGAGAGTGCGAGATCCACCACC	-29	1141
	CCGCACGTCTCACCGCCG	-65	1141
	GCGCCGGCCCAGG	-46	1141
Os01g0547000	CCCCCTCCTTGCTC	-2461	1168
Os01g0552300	AAGCAAAGCCCGAGAGAGGG	-233	414
	GCACACGACAGTGACGTGG	-183	251
	GGAAGGCAGCGGGCGAGCCGTAGAGCA	-1853	1489
Os01g0557500	CCCCCCCCCCCCCCCCACCCAC	-708	1873
Os01g0558200	CGCCGCCGCCGCCGCCGCCGCCGCCG	-270	1198
	GCCGCCGCCGCCGCCGCCGCCG	-266	189
	GCCGGCCACCTCGCCGCCGCCGCCGCCG	-281	1177
Os01g0558800	AGGCGGCCTCGGGGCCGACCGG	-2963	1472
	CGGCGGCCTCAG	-2932	1472
	GCCGGCGGCGGCGCGAGGCCCGCG	-118	1218
	GCGGCGGCGCGAGGCCC	-114	1343
	GGCGGCGGCGGTGGCG	-2995	1530
	GGCGGCGGTGGCGGCGGCGGCGGCGG	-2992	1502
Os01g0560200	CTCTCGCCTCGCCCTCGCCCTCCGCCCCAAATCCGGTCGGG	-2634	1417
	GTGGGCGCTGCTCTTGGGGCTCCGGCGCGCGG	-2556	1103
Os01g0575000	CCCCTCCCTCCTTCCCCCA	-1108	401
	CCGCCGCGGG	-1057	401
	CGCTTCCCTTGCCGTCGC	-1087	401
	GCCGCCGCCGA	-1068	401
Os01g0581300	AACCCGCTCCCTCTCC	-146	1854
	TCGCTCCGTCACACTCGCCTGCCTC	-766	1661
Os01g0588200	CTTCCTCCCTCTCTCCC	-1574	824
Os01g0588500	CACCACCACCCGCCGCGCG	-164	454
	CACCCCTCCTCTTCACTCTCCTC	-201	266
	CCACCACCCGCCGCGCGGCGTCGCCGA	-162	266
	CCCTGCGCGCTCGCCGCCGGGGGGAGCGCGC	-130	454
	CCTTTCCCCTGCCCGCGCTGCCCCGACACCACCAC	-236	266
	CGGGGGACCT	-69	454
	CGGGGGTTGCGCGGGTGGGCGGCGGCGGTGAAGGT	-59	454
	GCGGCGCTGACGA	-83	454
Os01g0588700	CCGCGGATTCTCCTCCTCCTCCTCC	-209	217
	CTCGCCGCCGGCGACGCGCC	-172	217
Os01g0588800	CTCCTCCTCCTCGTCTCCTTCCGGCGAA	-67	1852
Os01g0589800	ACTCTTATCCAC	-113	1849
Os01g0594500	ACGCGCGCGCTCCCCCACGCC	-133	1407
Os01g0600000	CACCCCACCCCACCCACCGTTTTCCCCTCTCCTCCCAT	-339	170
	CCGTCCTCCTCCTCCTCACCTCACCTCGCCCCGGATC	-283	587
Os01g0600300	TCCCCAACCAAACCCCTTCCCCTTCTCCCCTCACT	-60	700
Os01g0607200	CGCCGACGGCGAGGCTTCGGCGT	-1125	302
Os01g0610700	CCGCCGTGGCCACCTCCGCCCACACCGTC	-508	371
Os01g0612500	CCTCCCCCATCCCCATC	-1198	873
	CCTCCCCCATCCCCATC	-181	873
	GTTGATTACCGGG	-229	1921
	TACCAGCCGCCGCC	-247	862
	TGCGCGCCCGCG	-216	1921
	TGGATTATTATTCCCCCCTCTCCCAGCGACAGACAGCTAGCGAGCCAACCTACCAGCCGCCGCCAACT	-297	1921
Os01g0614300	TCGCCGCAACTCGTGCAGATCGATGCAGCGGCGCCGGAGGAGGGGGGAGGGGG	-2162	634
Os01g0614700	ACGCCCACCGCCGCCGGATCCG	-89	795
	CCTTCCCCCCTCCCCTCCTTTCCCCGGC	-62	1441
	CGCGTCGCCGC	-108	795
Os01g0615300	CGGTTTCCTCCTCCC	-372	1061
Os01g0617700	CCCCGCGCGGCGGCGAGATCGAGGCGCCG	-38	1226
Os01g0617800	CCCGCCGCCTCCACCGTC	-147	119
Os01g0618400	CTCGTCGCCGCGCGCCAACCCGC	-68	1157
Os01g0619000	CGACCTCGTCCC	-1527	1810
Os01g0619800	CCCTCCTCGCGCCTCTCCTC	-2028	453
Os01g0625300	CGACCAAACCCCGGCCGCCTCCGCC	-756	48
Os01g0631500	CCTGCAAAGCTCCCGGACTC	-211	1142
Os01g0631800	TTTGCGAGACGAATC	-1531	1392
Os01g0633400	CCCGCCCCGCGTCCACGACGGCGCCCGGCTCCGACGAGGCGT	-859	607
Os01g0639200	CCCCAGCTTCGCGGCCCCGCTTGACC	-394	1676
	GGAGACAGAGGAGGGGG	-2776	631
	GTCTCCCCCGGGCCCGACCCCCCCGAGGGGGTCAGGCCACGTGGGT	-2752	1837
Os01g0641000	CCAGCTCCTCTCCCGCAC	-1313	341
	CCAGCTCCTCTCCCGCAC	-1623	341
	CCGCCGCCCGATGCCGACGC	-1287	214
Os01g0641700	GCCTCACCTCGCC	-2011	924
Os01g0642900	GGACGGCGCAGGGGCGAGCGGCGCC	-2956	715
	TGGCGCGGCAGCGGCGCACG	-2288	1366
Os01g0644600	CCAGCTACTCCTCCC	-314	466
	CGATGGCCACTGC	-297	465
	CGGACACCTCACCCTCGGGCCCG	-2230	336
	GCAGCAGGCTGCA	-130	1956
Os01g0646300	TCCCCCTCCTCTCCC	-157	1596
Os01g0647100	GAGAGCAGCGGCGCCG	-18	1530
Os01g0648000	CGGCTCGGCCGCGTCGCGT	-439	102
Os01g0649900	ACGCCCGCCTGCTGCCAC	-1036	1844
	CACCGCCCTCCACCCGCTCGC	-1008	490
	CCGCACCCGCAGCTGCCGCGTCCGCCCGTCAC	-1078	255
	CCGCGCGCTGCGTGCCGCGCCGCCCTCGCGCCG	-2765	590
	GCCGGCCGGCCACCGCC	-1018	1844
Os01g0651800	TCTTTCCCTGCAC	-121	419
Os01g0652800	TGCCCCGCACGCGAGC	-2466	1586
Os01g0655500	CCCCCCCGCCTCCTCCCCACTCCACACCTCCTCGCTGCCC	-102	1161
	CCCCGCCTCCTCCCCACTC	-99	665
	CCCCGCCTCCTCCCCACTCCAC	-99	1008
	CCCCTTCCTCTTCTTAACCCCCC	-119	151
	CGCCTCCTCCCCACTCCACACCTCCTCG	-96	151
	GCCCAGCCAC	-66	151
	GCGCCGAGCTCATGGCTGCTACGTCCCCGCACGCAACCGCCT	-168	1465
Os01g0656200	CACGCGTCCCCATCCGTCC	-2422	662
Os01g0657400	CACCACCGCCGC	-674	1404
	CTTCTTCTCCTCCTCC	-656	1913
Os01g0658500	CGACGGCGCCGCACGCG	-142	1084
Os01g0658700	CCCGCCCGCCCGCGCGCCACC	-762	872
	CGCCGCATTCTCCATTTCTCCCCCTCCCGGCTGCAGCTC	-515	847
Os01g0659200	CTCTCTCCTCCCCTTCCCTCCCCTCCCCCGCGCGC	-114	616
Os01g0659800	CGGGCCCGACGTCCCCGAAGGTG	-771	358
Os01g0659900	CCCCCCCCCC	-2572	388
	CCCCCCCCCC	-2572	389
	CTATCCCCCCCCCCCCCCCCCCG	-2581	272
	GCCGCTACCACACCCACACCACGCGCCTACTATCC	-2610	388
	GCCGCTACCACACCCACACCACGCGCCTACTATCC	-2610	389
Os01g0660800	CCCAAACCAAAACCCTCTTGACCCTTGTCGTCTCCGCACCGCAGCCG	-66	678
	CGTCTCCGCACCGCAGCCGCC	-38	211
	CGTTGCGCCTCATCCTCCTCA	-124	492
Os01g0660900	CGTACATAAAGGCTTGGACAGCTGGACGCC	-2497	1386
Os01g0661400	CCGCACCCGCCCA	-39	807
	CGCCCACCCGCGCGCC	-32	6
	CTCCAGTCTCCACCGCACCCG	-51	1665
	GAGCTCGACGGCGTGGA	-2464	451
	TCGGCTCCCCGTCGT	-2446	451
Os01g0661650	GGAGGCGGGGCGGTCGGCGACTCGGC	-2898	641
Os01g0663300	GCACACGCAGAGAGAGAGAG	-39	1413
Os01g0663500	CAACCGCGTCGCAAGCCCACGGCGAGCGCCGCCGC	-50	1416
Os01g0664100	GCTGGCCCCGCGCCGCCACG	-2980	1848
	TAATTATATTTAATAAATTCGTCTCGCAGTTTA	-1818	1393
Os01g0664200	CCCCTCTCCCCTTTGCTTCTCCTTTAC	-969	313
	CTTTGCTTCTCCTTTACTCTCTCTCTCT	-959	1852
Os01g0665900	CCCGTCCCTGCGCTGCACGTCTCCGCCTC	-49	22
Os01g0666900	CGGCGGCGGAGGCGG	-1971	643
Os01g0667200	ACTCGCCTCCCCTCCC	-219	3
	CCTACTCGCCTCCCCTCCCCGACCCCGACCCGATCCGCTC	-222	849
	CCTCCCCTCCCCGACCCC	-214	1580
Os01g0667600	CTCAGTATCCTTCGCTCCTCC	-1485	1691
Os01g0667900	CCACCACCCCCCCCCCCCCC	-302	899
	CCGCCCACCTCACCTCC	-228	1948
Os01g0668000	CAGCATCGCGGCGGCCGGGGC	-943	602
	CGAGGCGGCGCGCCGG	-907	1846
	CGAGGCGGCGCGCCGG	-907	6
	CGGCGCGCCGGCAGCGCGGGCGC	-902	1263
	GAGGCGGCG	-906	954
	GCACTCAGCATCGCGGCGGCCGGGGCCCGGGGCAACGGCG	-948	5
	GCGCCGGCAGCGCGGG	-898	227
Os01g0670100	CTGCGGGGCCCGT	-1401	1344
Os01g0674700	TACGAGATAAATTTTTTAAGCCTAATTA	-2483	1389
Os01g0676900	CCTTCCTTGTCCTCCCC	-87	873
	CTCTCTCTCTTCCCTTCCTTGTCCTCC	-99	448
	CTTCATCCAATCACTCTCCTCTCTCTCTC	-151	231
	GCTTCATCCAATCACTCTCCTCTC	-152	230
	TCTCTCTCTTCCCTTCCTTGTCCTCCCCT	-98	504
Os01g0677000	CGAGGCGGACCGGTTTGGGCTTGTGCTCGTTGTGGCC	-436	787
	CGGCCGGCGGCCG	-539	1273
Os01g0677100	AGCCCGCGCGCGGTC	-1758	343
	CTCCGATCCCTT	-1846	1196
	CTCCGATCCCTTGCCGGCACGAGGCCACGCGCGCGGTCG	-1846	1406
Os01g0678100	CCAGCGGAGCTTGAGGCGAAGGCACT	-1528	1494
	CGCTGCCGCAGCATCTGCTTC	-1491	1691
	CTGCTTCTTCGCCGTCGCCC	-76	1591
Os01g0679000	CCATCCCCACCCCTTTCTC	-75	76
	CCCCCACAACCCCCATCCCCACCCCTTTC	-87	134
	CCGTCGCATCAAACCCCCACAACCCCCATCCCCACCC	-100	75
Os01g0680200	CCGCCGCCGCGGCGCACCAGCTGCAGCGC	-1326	236
	CGCGCTGCGCCTGCGGTGCG	-1079	435
	GCGCCTGCGGTGCGCCGCC	-1073	549
	TCTCTGCCGCCGCCGCCGCGGC	-1335	60
Os01g0680600	AAGGGAAGATCCCACGGC	-1275	1884
Os01g0680900	CACCAGCCTCTGCCT	-183	1170
	CTGCCTCCCTCTC	-174	263
Os01g0681400	CGGCAGCGGCGCGGCGGCGGACCTGCGAGGCGGCGC	-479	346
Os01g0681600	CGAGCACCGCCACCGCGCGCC	-20	1260
Os01g0682500	AAGCGACCGGCCGCGTGCCGCCGTGCAGGAGCT	-171	1818
Os01g0683400	CCGCGCCCCACCCCGCGCTGTGG	-72	272
	CCGTGGCCGCCTTTGCCCACCCCGCAGCCTCG	-1017	1096
	CCGTGGCCGCCTTTGCCCACCCCGCAGCCTCGGTCGCCAGCGCC	-1017	1095
	CGCGCGCCCGGTCGCGC	-2265	84
	CGTCCCCAAGCCCCGCGTC	-1410	1085
	CTCAAGCGCC	-1421	1085
	GCCTCGTTCTCCTCGCCTCTC	-2336	276
	GGACCCGCGCGAGCGGCGTGGGGGC	-2500	744
	GGCAAGAACCCGTGGCCGC	-1026	1326
Os01g0685800	CAGCCCGACCCGATCTCCAA	-141	1625
	CCCCCTCCTCCTTATTCCC	-160	1625
	CCCCTACCACCATTCCCCGC	-120	1625
Os01g0688200	CGGGGGGGAGGAGGGCGGCGG	-679	983
	GCCGCCGCGTGCGCGGCGCCTTCGC	-544	420
	GCCTCGACTGGGCCCCCGCGCGCCGCCGCGTGC	-565	1370
	GCGGCGCAGTGCC	-575	645
	GCGGGCGGGGAGGCTCGCGAGGCCGGGGTGCG	-711	983
Os01g0689000	CGCCGCCGCCGACGCCGCCGTCTCGACGGCGACA	-139	800
Os01g0696100	GCGGCCGGCCGAGACAAGG	-1465	251
Os01g0697100	CAACGCCACCGCCAGCGGCGACGTTG	-2232	318
Os01g0698000	GTGGCTGGCACGCATGCT	-302	206
	TAATTAGTCTTAAAAGATTCGTCTCGTGGTTTT	-778	1393
Os01g0699400	CCCCCTCTGGCCCCCCAAACCGTTGGTCCCACATGCCAGAGTCCCGTTCTCCCC	-279	1768
	CGCAGCGTCGCACG	-218	1595
	TCCCGTTCTCCCCCTCGCA	-238	1595
Os01g0704200	CATCGCTGCCCTC	-1567	1344
	CCCACACCAGCCGCCCGCCCGCCCG	-1529	180
	CCGCCCGCCCGGCCACTGGCC	-1515	1358
Os01g0706600	GCACTTGCAAGGCTGAGCGCA	-1029	411
	TAGCCTCTACCAC	-1833	1381
Os01g0707500	CCCTCTTGAGGCTCCGGC	-907	617
	CGCCGACTCGCCGTCG	-885	1478
Os01g0708000	ATCGTGCGCGGGTTGGGGGGGAGGAGGAGGAGGAG	-2639	1491
	GTGGGGAGGAGGCGCGC	-20	1343
Os01g0708100	CCCCCTCCCTCCCCCTCGTCGTCTTCTCCCCCCA	-85	1673
Os01g0708300	CCACACCTCTCCTCCA	-1321	92
	CCCCCTTGCTCCTCCCACCATCTTCTTCC	-1041	1620
	CCTCCAGCTCGCGGTCTCCTCCTCC	-1311	48
	CGCGGTCTCCTCCTCCTCGGCTCCTCC	-1302	92
	CGGCGCCGCGCTCATGCTCACCGCGCTCTCGCAGGCGCC	-893	147
Os01g0708600	GCTCCGCCTCTCGCCG	-61	870
Os01g0710700	GCGCCCACCAGTCCACTC	-195	1764
Os01g0711600	CCCCACCTCCCTCTCTC	-1330	1632
	CCCTTCGTCTT	-1313	1632
Os01g0712700	CCCCCTCCCCTCCTCTCC	-127	617
	CCCTCCTCTCCTCTCATCTCC	-120	348
	CCTCCCCCTCCCCTCCTCTCCTCTCATCT	-130	504
Os01g0719600	CACCCCCCCCCCCCCCCCTCC	-2143	490
Os01g0719700	AGACGGCCACTCCCTC	-91	1935
	CCACCGCTC	-75	1935
	CCCACCGCTCCTCCGCGCC	-76	1633
	CGGGGACGGGGGCGGGGGCGGAA	-2297	1493
	GCTCCTCCGCGC	-70	471
Os01g0722100	CGGCGAGCGAAGGCCGCGG	-796	855
	GCGAGGCCGCGGGGCA	-883	548
	GGCCGACGGGCGGAAGCGAGGCCGCG	-898	1754
	GGGGCGGGCGGAGGCGGGACG	-776	855
Os01g0722800	CGCCGGCTGCCGCGGCTACCTCCCCTCTTC	-1193	1657
Os01g0723400	CCACCCCCCATC	-233	784
	CGCCGTGGACGGAGCGGCGAGGC	-55	303
Os01g0725600	AAGCCACTGCCAC	-756	1381
	GCATATGCAATGATGAGTGCT	-849	411
Os01g0726400	TCTGTTGCCCCTCCGC	-1854	1598
Os01g0727100	CGCCCTCCCCCTCCGCCGC	-342	106
Os01g0727600	CGCCGCGCGGGCGGCGG	-525	1752
Os01g0727800	CACACCGCGTCCACCG	-636	1941
	CACGACGGCCACGGCACGCACACCGCGTCCACCGTCGCGGGGCGCACGGTGCCCGGC	-654	1069
	CACGGTGCCCG	-610	1371
	CACGGTGCCCGGCGTGGCGGCGCTCGGCGGGTTCGCG	-610	998
	CCACGGCACGCACACCGCGTCCACCGTCGCGGGGC	-646	1371
	CCTCGGGCGGGGCGCCGCTGGC	-563	1524
	CGGCCGGCTGCCGCCCGGCG	-2256	1208
	GCCCGGCGTGGCGGCGCT	-604	15
	GCGGCGCTCGGCGGGTTCG	-594	1544
	GCGGGTTCGCGCC	-584	645
	GCGGTGGGCGCGCTGCACGCCG	-360	987
	GGCACGGCCTCGGGCGGGGCGCCGCTGGCCCGC	-570	1867
	GGGCGGGGCGCCGC	-559	1856
	GTTCGCGCCGGGCAC	-580	443
	TCGGCGACGGCGTCGACG	-437	1566
Os01g0729900	GCCCCCTTCTCCTTCCTCTCCTC	-173	1034
Os01g0731100	GGTGGCGAGGTGGAGGCGCC	-2749	712
	GGTGGCGAGGTGGAGGCGCCGGCGACGGG	-2749	1982
	GTGGAGGCGCCGGCGACGGG	-2740	718
Os01g0732300	AGATAGACCAACCCCCCACTCCCGCGC	-102	1720
	AGCTGGCTCCCA	-949	861
	CCAACCCCCCACTCCCGCGCGCTCATCCATCCATCCATC	-95	291
	GAAGCGAGCGCCCACGTCCCCGCG	-231	937
	GTAACCGCCGCCTCGG	-328	1797
Os01g0734600	TCCCGGCCGCGCCCCCGGCCTC	-78	1702
Os01g0737900	GCAGCCGTGGCCGCGGTGCT	-297	1848
Os01g0738600	CGCCCCGCC	-165	421
	CGGCGCCATCTTCCTCTCTCCTCCGCCCTACGCG	-200	421
Os01g0739200	GCGGGCGGTGGCAGT	-2363	1866
Os01g0739700	CCCGCCTCGGTAACCGGC	-809	119
Os01g0741200	CGCCCGCGCCCGGGCTTCT	-2331	102
Os01g0742400	CCGCGTCCACAGCGGCTTGC	-38	1163
	GCGGTGCGCACGAT	-1461	1000
Os01g0743300	CCACACCG	-177	1828
Os01g0744000	AGCAGCACGGGGAAGAAGAGGAG	-195	1493
	ATATATATAATAAATAA	-546	1385
	CAGCGGGACGAGATCACGG	-1068	1313
	CGGGGAAGAAGAGGAGGAG	-188	1492
	GGGAAGAAGAGGAG	-186	1110
	TTTCTATTATAATATA	-557	1395
Os01g0744400	GGGCAGGAGCACGGCGGCCAGCG	-2455	1365
Os01g0745700	CCCGCCTCCCCTTCCGTCT	-260	662
	CCCGCCTCCCCTTCCGTCTCTCC	-260	1025
Os01g0746200	CCCCCGAACCCCCAAACCCCCG	-69	233
Os01g0746400	ACACCTGCATCCCCCCGTCC	-696	1861
Os01g0748600	CGTTTTTTTCCCAACTCGGTTCCTCCTC	-1564	874
Os01g0749200	CCGCCGCTCCCTCT	-625	928
	CCGCCGCTCCCTCT	-761	928
Os01g0753800	CCCGCCCCTTCACG	-254	1577
	GGGCTCCCTGCGCGACAGCG	-1040	1413
Os01g0754800	CGCGACGGCGACTGCAAC	-1546	1151
Os01g0756200	AGCACGAGTCGCGCGCGCATGCG	-2788	68
	CCACGCCGGCC	-2757	840
	GCGCGCATGCGCGGCGGC	-2776	840
Os01g0756900	CCTCCAGCACAACCAAC	-381	609
	CTCGAGCGCACCCACCACTCCG	-505	597
	GCGCCAGGAGGTCGCTGGCAGCAGAGGGGGAGC	-2206	1495
	TCCGCACGCCACCACTTCGTCC	-483	597
Os01g0757400	CAGGCGCCGCCCGGCGAAGCGCGAGGCCCGCG	-36	131
	CTCCCCCGCGGCAGAGT	-53	131
	GGGTGGCAACAGGCCGGGACCGG	-2310	1020
Os01g0757900	CAACAACCGCGCGCGCGCGCAGAGG	-190	1585
	CACGCGCCAATCG	-89	271
	CGAGCAGCCGCGGCGG	-144	1846
	CGGGCGCGCGGTGACCAGAGC	-131	602
	GCCGCTGCCGCGTCAC	-102	227
	GCGAGCAGCCGCGGCGGGCGCGC	-145	1263
Os01g0759700	CCTCCCCGCTCCGCCCC	-242	829
Os01g0759900	TCATTAGGCTCAAAAGATTCGTCTCGCGATTTA	-1338	1393
Os01g0762300	CTCCCGGCT	-83	1197
Os01g0762900	CCGCACCTGTTCCTCCTC	-1576	1552
Os01g0764600	GGCCGAGAATTTCCGCGAGCGGATGGAAAAGCTTTGATGGGCCGGAGCGGCAGGCGAAGCACC	-173	730
	TGATGGGCCGGAGCG	-139	814
Os01g0764700	CACCGCCGCATCCCGC	-554	387
Os01g0767100	CGTGGAGCGCGCGGATCCGCGCC	-814	302
Os01g0767900	CCCCCCTTCGTCCTCGTCGT	-482	583
	CCTCCTCCTCCTCCTCTCA	-443	1638
	CCTCTCATCCCTCGCCGCG	-431	1005
	TCCTCCCATTTTTTTTTCCTCCTCCTCCTCCT	-460	583
Os01g0769200	AACCCACTCGCTCTCT	-278	1854
	ACTCTCGCCGCGGC	-259	811
Os01g0769900	CCCCCCTCGCCGCCCATT	-554	260
	CTTCTGCTGCCCT	-799	1082
Os01g0770700	ACCCCGGCCCAGGTGGGGC	-1768	688
	CGCGCCCCGGTGAGCCGGTCCAA	-105	706
	GTTGGCCGCCAACTCTTCGCCTCGCTC	-187	1433
Os01g0771000	CAGCGTCTCGCTCACCGCTCGCGCG	-2408	477
Os01g0771200	CCCAGAGAGGCG	-92	1155
	GGATTGCTCTCCAAGCCAAACACG	-117	1155
Os01g0772500	CCGGTGGGCGAC	-528	1156
	TGCGCGCGGCAGCCGG	-544	1387
Os01g0779300	CGGCGGCGCCCTCCGCCGCTTGACCTCGCACCCCGGCGGCAGAGGCG	-1991	1089
Os01g0782700	CCGCCGACGCAGCTTCGGCTCTCGCGCGC	-308	371
	CGCGCATGAC	-437	1048
Os01g0783500	AGTCGCCTCGCCTCTT	-110	1883
	CCGTTTCACCACCACCGT	-94	1883
Os01g0784900	TTCTCCCCACCTTTCCCCCTCGTTCCATCCAACCTACTGCCGCCGCTGCA	-130	402
Os01g0785900	GTCCCTTCCCCGCCTCCGCGG	-472	1665
Os01g0787600	ATCAGCCTCCGCATGCAT	-2954	561
Os01g0788500	GGCGCCGCTCGCCCGCTCT	-2631	936
Os01g0788700	AGAGCGGGCGAGCGGCG	-2448	1964
	ATCCTCTCTCTTCCCTA	-2612	1953
	GCGGCCAGAGTAG	-2472	1964
	GGAGCGGCGACGACCGC	-2555	719
Os01g0789100	CCACCGTCCCCCGATCC	-52	829
	CCCCCGATCCCGACCGCGACCC	-45	965
Os01g0793900	CCCGCCACTCGCGCCGTCCCCACCACCGACTCGCCCCCCGCCCAATCCCGGCCGTCCAGTGCCCTCCCCGCGAG	-398	1031
Os01g0798500	GGCGATGCGGCGGCGACGGC	-2019	718
	GTCTCCGCTGCCGCGTCGCC	-885	1348
Os01g0799000	TAGGTCGAGGGGCGCGCAGACGCCGGTCGGTGCCGCCGTCGAACT	-2031	694
	TGCCCCGCCGGCCGAACTCGCGCCGCCGCCGCCGCCGCGGCTGTCGCCCTC	-1944	161
Os01g0799500	CCACCTTCCTCCTCATCTC	-229	1330
	CCGTCCCTACCACCTTCCTC	-203	1574
	CTCATCTCTCCGCCTCC	-218	1233
	TTCCTCCTCATCTCTCCGCCTCCGTCCCTAC	-224	1508
Os01g0799900	GGCGGCGCAGAGAGGG	-33	1895
Os01g0800300	CATCTTGCTTTCCCCTTCTTCGCCCACG	-195	1164
	GCCTCGCCGTCCCTCCTC	-214	1164
Os01g0800400	TCACCAGCGCCGGCGCC	-54	1278
Os01g0801000	GTCGCGGCGCCTCGCGCC	-32	91
Os01g0801200	CACCCCAAACCGCC	-301	47
	CCTCCCCTCCCCTTCGCGCG	-169	1079
Os01g0805000	CCTCCACGTCATCCGCCTCC	-62	1163
Os01g0805700	ACCTCCGCTTCGCGCCGCCGGCCCCCGCAAGGAGCCCCCGCA	-621	1137
	CCGGCCGCCAGCCTGCCGCCTCG	-824	1719
Os01g0805900	CAACGCAGCTCTGGCCCACCTCGCCCCGC	-1317	545
	CCTCTCCACCCACCCCTC	-961	26
Os01g0811200	CACCGGCCGCCGGCGACTC	-31	612
	CGCCGGCGACTCCGCCTCCGCCG	-24	478
Os01g0813100	GCGCCGAGGCGGAT	-1935	739
Os01g0813900	TCGCTCTCCCTCTGCCCGTCGCCATCGCTGACTTCCCCACCTCG	-1238	50
Os01g0814900	CTGAGGCGCGCCTGCATCCTGCCGCTCTCTGTCGCCGTGTT	-1691	1417
	TAATTAGACTCAAAAGATTCGTCTCGCGAATTA	-731	1393
Os01g0815700	CCTCCACCGTCCGTT	-134	942
Os01g0816400	CCCCGGAGCTACCCCTCTCACCGGCGCGTGGGCCC	-480	1773
	CGCTCACCACCA	-494	1773
	CTCCCTCTCTCTCTC	-230	1399
	TCCCCCTCGAATGGCCGCTCACCACCA	-509	821
Os01g0818400	CGCCTCCTCCTCGAGCCACCGCGCTGCCGTGTGCCG	-410	801
	TCCTCTTCTTCTCTCCCCCAACCCCGTAGCCCTCCCAC	-651	1675
Os01g0822200	ATCCCCCCTCTCCTCCTGCTCCTCGG	-1248	1302
Os01g0823100	AGCACCGCTCTCTTCACAA	-110	362
	CCAAGCAACCAT	-91	362
Os01g0823400	CCCCGCCGCCGCCGCCGTCGCC	-2701	1008
	CGGTCACCTCCCGTCCCCA	-115	436
	GCTCGAACCCCCCGCCGCCGCCGCC	-2710	1604
	TCGCCTCCTCCA	-2684	1604
Os01g0826000	CGGCCGGAGGACGCCGCGGAG	-2830	1468
Os01g0826800	GCACGCGTGCCGCGCGGCCTGAAGAGCCCCGAGCCCTGGG	-2674	1356
Os01g0827300	ACGGGGGCAGCCGCTGCTGGCCTGG	-382	559
	GCCTGGGCAGG	-363	990
	GGACGCGGACGCCTCATCC	-1936	378
	GGGCAGCCGCTG	-378	990
	GGGGGCAGCCGCTGCTGG	-380	80
Os01g0827500	ATTTGAATCTCAC	-719	1397
	CGACACCCCAGTGAGCTCTCACAGTCCCTCGC	-196	858
	GCCGTCGGGGCTAGGCCGCCGGTGGGGAGGCTTCGG	-61	1504
Os01g0827600	GATCCCCAGCGAGCGCCGCC	-2800	249
Os01g0829000	CCCGCGGATCGATCGATCGCCGCCGCGCGCCT	-416	237
	CGCGCGCCTGACGCCCGCGG	-429	1208
	CGGGCCACCCGGCCCATTCACGTGGTTGCC	-2755	1386
	GCGCGCCTGACGCCCGCGGATCGATCGA	-428	1481
Os01g0830000	CCACGCCTCTCGGCCG	-198	3
	CCCACCCGCGCCGGCCTCACGCGC	-137	596
Os01g0830100	CCGCGCGTGA	-462	1474
	GCCCGGCGCGATGGGGG	-421	1545
	GCGTGAGGCCGGCGCGGGTGGG	-458	1154
	GGCCGGCGCGGGTGGGCGCG	-452	1474
	GGGCGCGGTCCACGGG	-439	1545
Os01g0836600	CCCGCTCGACGTGCCAGCCAGCTAACCCACCCTCCCCCTCCTCCCTTCTCGTTGACCCGCGCCTTCCCTCCCAC	-507	1031
	CTCGTTCACCGCCCCCGTCCCGCTACCCC	-374	1620
Os01g0837300	ACCACCAACCTCCTCCGC	-34	108
	CCACCAACCTCCTCCGCC	-33	1645
	CCACCCCCCTTCCCCCAACCCACGCCACCACCAC	-63	1285
	CCCCCACCCCCCTTCCCCCAACCCACGCCACC	-66	1645
Os01g0837600	CGCCGGGCGACCGGCGCGGGGG	-1423	752
	CGGGCGCTTCCCCCTCCTCAC	-1392	975
	GGGGAGGCGGCACCCAC	-302	1836
	GGGGAGGCGGCACCCACGTG	-302	718
Os01g0839300	GGCCGGCGTCTCAGCTCG	-1087	1443
Os01g0839700	CGCGTCGCCGCTTCC	-74	1986
Os01g0841100	CCCACCACCCCAGTTGCTCCC	-32	872
Os01g0841500	CGCCACCGCCTCCCCCCCTCCCCC	-278	529
Os01g0842400	CGCTGGCTTTGGC	-343	943
Os01g0844800	CGCCGTCTCCTTCCTCGGGCAGTCGGGTTCCCCCCT	-487	1261
	CTCCGCCGTCTCCTTCCTCGGGC	-490	1133
Os01g0844900	CCACGACGCCGACGCGCCA	-75	234
	CTCGCTCCACCGCCAACCCACTCCCC	-255	381
	GCGACCGCTCCGACGG	-272	381
	TGCCCTCGTCCTCTTCC	-55	234
Os01g0846300	CACCGCCCCCGCCCGCCCGCC	-1008	564
Os01g0846900	CGCCGCCCACCGCCGCCGGAGCCCCGCC	-41	522
Os01g0847300	CGGAGGCGGAGGCGGCAG	-1500	1830
	GGCGCGGGGTGACGGCGCG	-1233	936
Os01g0848300	CCTCCGCCTCTCTCCCCATCCG	-116	395
	CGCGCCTCCGCCTCTCTCCCCATCCGCTGCCCGAACTCCGACCACACCGCAC	-120	768
	GCCGCGCACGCTCCGCCTCC	-33	945
Os01g0849100	CTAGCCTTCCGTTCGCCCACC	-252	1649
	CTTCCGTTCGCCCACCGCACCGC	-247	598
Os01g0850000	CGCGAGACGAATTTATTAAGCCTAATTA	-1071	1389
Os01g0850100	CCGCTCGCCGCTCCCCCCCCCTC	-222	1157
	CCGCTCGCCGCTCCCCCCCCCTCTTGGAGGCCCCGGAGCTAGCTGCTTGGGGGGATCCTCCTCCGCTCG	-222	926
	CGGGCGGCGATCTCGCGGC	-152	926
Os01g0850700	GGGCCGACGCCGGGGACGACGCTGCCGCCGCCGCCCCCCG	-1856	1325
Os01g0852500	CCCGCCGCCGCCGCGGCC	-38	751
	GGCGGGAGCAGCAAGCTGGGGGCGCGCGG	-83	1970
Os01g0852900	CCCCTCCGGCCTCCGCGCTCGCGCAGCCGCCG	-57	544
Os01g0855600	AACGCCAGCCACAGGCACAGGGCCCGGCCCACCCGCGGT	-296	513
	CGGCAGCGCTCGCG	-1536	746
	CGGCAGCGCTCGCGGACGG	-1536	1872
Os01g0856000	CATCTCCGGCCTCCG	-2392	1235
	CATCTCCGGCCTCCGACT	-2392	1794
	CCAGCGCTCCTACTC	-2407	1235
	CCAGCGCTCCTACTC	-2407	1794
	GCCCCCGACTCGCCCGCCGCC	-2600	1026
	TCCTACTCCATCTCCGGCCTCCGACTCCCAGC	-2400	1777
Os01g0856500	CTCTTCCGCATTACTC	-564	1729
Os01g0856900	TCCGACGCGAGACCAGGGCAGCTA	-220	149
Os01g0857200	CCGAAAAGTACACTACA	-2542	1948
Os01g0857300	CCCCATCCTCCTC	-2284	278
	CGCCTCCACCCTGGTCT	-2301	278
Os01g0858000	CCCCCTCCCTAG	-1477	1212
	CCTCTCTCTCAGCGCGCCGCCTCT	-1501	1212
	GCGCGGGGTGGCGGCGG	-400	1752
Os01g0859200	CAGCCGCCTGGGGCG	-1318	1918
Os01g0859300	CCCCTCGCCGATCACATGTGCATGCCAAGTCGCCTACG	-2338	398
	GGCAGTCGTCAATCCTCTCCC	-73	1140
Os01g0859400	GGGATGGCGATTGTGCCACCGCCACCTCC	-2813	933
Os01g0860500	CGAGCTCAACTCCCGCGT	-2908	341
Os01g0860601	AAGTACGGAGGGATCAT	-1003	415
Os01g0862200	CCTTAGACCACTCGGCC	-552	1948
Os01g0862600	GCCGGCTCGCCGCC	-66	1603
Os01g0862800	ACGACGCGCGCGCGTGCTTC	-371	945
	CACTCACACCTCTCCTCACCACTTTCACCAC	-328	353
	CCTCTCCAACCCAGCTTAGCTTTTCTG	-238	146
Os01g0864200	AAGACGGCTCCCGCCCGCGC	-480	1129
	AGCCGCGGAAACAACCGCGCGTT	-48	1297
	CCCAAACTCCAAA	-1686	1813
	GCCTGGTTCATCGGACATTGCCATCGTATAGT	-121	1605
Os01g0866400	TCGGCGTCGGCGTCGGCG	-511	1566
Os01g0867600	ACCCGAACCTCGTCGCCGGCAGC	-1362	1157
Os01g0867700	CGCACTCCCGCGAGATCT	-63	331
	TCTCCGCCGCGCCACC	-44	331
Os01g0869200	CGACAGGAGGAGCGGA	-1632	1354
	CGGCGGCGCGCGAAGC	-1648	1354
Os01g0869500	GCGGCAGCCTCGGCCGGCGCGG	-65	189
Os01g0869800	GCACCGCCGCCCCACCCCGGCGGCCTGCCTCGAGACCGTCGT	-861	1180
Os01g0870100	CCGACCCGTCCCCCGTCGCATCCCCTGCACCCCCCATCAAACAGCC	-497	506
	CCGCCGCCCGCCGTCTCCC	-270	76
	CGCCCGCCGTCTCCCGCCGTCTCCGTCAC	-266	134
	GCCGCCGCCCGCCGTCTC	-271	958
Os01g0871100	CAGGCTCGTCGGCGGCGTCGGCG	-1598	358
	CGCGCCGCCTCTTCCCGTCGGCTCGTCG	-95	1001
	CGCGCGACGCGCCGCCTCTTCC	-102	174
	GCCATGGCGACGGTGGTGCAGGTGCTCGAAGGGCTCGTGGA	-1444	1868
	GCGCGACGCGCCGC	-101	841
	TCGCCTCCGGTCTCCGCGCGC	-118	30
	TGCTTCGTCGTCCTCGCCTCCGGTCTCC	-131	73
	TGCTTCGTCGTCCTCGCCTCCGGTCTCCGCGCGCG	-131	1028
Os01g0872700	CCCTCTCTCCCTTCCCCTC	-106	523
	GCCCGGCTCCTCGCGGCGGCGGC	-79	1152
Os01g0873800	GCGGCGATCGGCGGCGG	-51	1927
Os01g0874100	AATTCCGCCGCCGCCGCAGCCA	-93	795
	ACCACCGCAGCCGCAATTCCGCCGCCGC	-107	1441
	CCAACCACCGC	-110	795
	CCGCAATTCCGCCGCCGCCGCAGCCACGTTGGCCGGCGGC	-97	553
Os01g0874800	TCTCCCACTCCGGCGGCGCGGCGCTCCCATTGGCCG	-1127	1402
Os01g0875300	CATCTCACTCCCTTATATCGCTCGC	-137	1439
	CTTTCAGCTCCT	-164	1437
	GCGGCCCTTGTCCTT	-176	1439
	GTCCCTCCCCCTCCATCTCACTCCCTTATATCGCTCG	-150	1437
	TCAGCTCCTCGGTCCCTCCC	-161	1439
	TCGGTCCCTCCCCCTCCATCTCACTCCCT	-153	1954
Os01g0875400	GGGGAGGGAGACGCCGCGCCGGG	-2974	1020
Os01g0875500	ACGCACCGTCCTCGCGC	-309	765
	CCACTGTCCCCACTCCCCCGGCGCGGC	-118	767
	CCATCGGCCACGGCCAGCTGCAGC	-339	765
	CCCCAATCCGCTGCGTCCGCTATCCCCCGAAC	-371	765
	CCCCACTCCCCCGGCGCGGC	-111	453
	CCCCGCGACTCCG	-456	1027
	CCCCGCGTCGCG	-402	238
	CGACGCCGACGCG	-443	1027
	CGCCGACGCGATCCACGGTTCC	-440	28
	CGGCTTCCCCTCCCTCC	-417	28
	CTCCACTGTCCCCACTCCCCCGG	-120	1025
	GCGATCCACGGTTCCCCGGCTTCCCCTCC	-433	933
	TCCCCTCCCTCCCCGCGTCGC	-412	1698
	TCGCGTACGGCATATC	-390	238
Os01g0878800	CCCGTGCGCGCGCCGGCAGCGAC	-166	1152
	CCGCGCGCGCGGCCGCCGGCC	-41	1290
	CCTCCGCACCGC	-49	784
	CGCACCGCGCGCGCGG	-45	902
	TCCGCACCGCGCGCGCGGCC	-47	249
Os01g0881900	CCCACGTGTCCTCTCCTCCCACC	-1289	176
	CCCCCGACGCCACCGCCCACG	-1304	1684
Os01g0882800	ACATGGTCCTGCACCCACTTCGCTCGC	-217	1720
	CGCGCGCGCGCGCGCGCCGCCGGC	-193	937
Os01g0883100	CCTCCACCCCCACCGCCTCGCC	-130	60
	TGGCGCCTGCTGCGCGGCGAG	-2580	1407
Os01g0886600	CGCCGCCGCCCGCCGC	-1841	387
Os01g0891300	CGACGGCGGCTGCGGCGGCGCCG	-2185	478
Os01g0892600	GTGTCGCCGGCGCCGGCGGCA	-704	41
Os01g0892800	GCCGCCGCCGCCGCCG	-74	1797
Os01g0894700	CGCCGTCGCCGCCGCCGACACGACGA	-2383	1198
	GCCGCTGCCCAACG	-2400	1266
	GGACGCCGCTGCCCAACGAGCCGCCGTCGCC	-2404	441
Os01g0896200	CAGCACAGGAGCGGCGGCGGCGGC	-650	1526
	CGCGCCCGCCGCCGCCGC	-417	108
	GGAGCGGCGGCGGCGGC	-643	719
Os01g0896500	ACACGCCACGCCACGCCTCGCCGC	-84	1513
	GCCGCGCCGCGCCGCGAC	-65	1600
	GCCGCGCGGGGCAAGCG	-244	1927
Os01g0897200	GAGGGCGAGGCGG	-26	628
Os01g0897300	CACCGCGCCCGCGCCGCCGCCA	-1042	192
Os01g0898300	CGGCCTCACCCTCACCTGCGGC	-593	46
	CTTCCACCGCCCCCA	-617	942
	GCCCCCACCTCCGCCG	-609	46
	GCCCCCACCTCCGCCG	-609	870
Os01g0901200	GACCGCGGGTGGTGGTTGGCGGTCTTCCCGA	-199	1761
Os01g0901300	CGTCCGGCGCGGCGGCGCT	-1165	936
	CTCCGTCCTCGGT	-1200	1333
	CTCTCCTCGCCCACCTC	-1218	1333
Os01g0902300	ACCAACCTCGTCTCGTC	-313	1058
	CGCACCGCCCCGGCGCGGGACCG	-2404	213
	CGCTTCCCCGTCTTTTCCTTCCGCCTCA	-340	1852
	CGGTGCCGCACCGCCCCGGCGCGGGACCGCC	-2410	1215
	CGTCTCGTCTCGTCTCGTCTCGCCTCT	-305	313
	CTTCCCCGTCTTTTCCTTCCGCCTCACC	-338	25
Os01g0904400	CGACGCCGCCGCCGGCGGCCGGCGAG	-26	318
Os01g0906200	GCAATGTGTCACACCGCC	-1743	91
Os01g0908200	TTTTTTATTTCAT	-2944	1397
Os01g0909400	GCCTCTCCTAGTC	-50	924
Os01g0912600	CGGCGGCGGCGGCGGGGGAGGAGGCGGA	-2775	1833
	GCGATGGCGGCGGCGGCGGCGGGGGAGG	-2782	1481
	GCGGCGGGGGAGGAGGCGGA	-2767	712
Os01g0912700	CCGCCTTTTCACGTCCCGCCACGCC	-44	312
	CGCCACGCCGACCGCGCC	-28	1151
	GAGCGCCGCGCCTTATCCTCCCGCCTTTTCA	-64	441
Os01g0913100	CCACCACCCCAAGTCCCCATCCA	-181	496
	CCCACCACCCCAAGTCCCCATCCAC	-182	542
	TCCCCATCCACTCCACCACCCCGG	-168	834
Os01g0914100	CATGCCACCATCGGCTTTCCCGCCGG	-370	932
	CCGCCGCTGCATGCCACCATC	-379	30
	CTAACCCGAGGCCCCGCCGCTGCATGCCACCATCG	-392	1028
	GCCCCGCCGCTGCATGCCACCATCGGCTTTCCCGCCG	-382	1429
Os01g0915000	CCGCGGCCGCGCCAAGGGCCAAACACGGGGGCGCCCCCACC	-1290	268
	CGCCTGCGCGAGCGC	-2134	158
Os01g0917200	CGAGGACGCCGAGGCGCTGCTCGGCCACGCC	-919	1215
Os01g0917900	CCGCCGCCTCGCACGCAGACGGCGA	-69	1043
Os01g0921100	CGACCCCGCCGGCTTCCGCCGCTGCAAGGCC	-2959	1455
	CGCCGACTGCTGCGTCGGCCTCGACACCAAGGTGCACGACCT	-1962	1461
	CGCGCCGTCACCATGCA	-1979	1461
	CGGCGCGGCCGCGGTTCCCC	-2125	750
Os01g0921600	AATCTCCACGCCCACCTCCTCCTC	-159	946
	CCCCCCACAACTACCAATCTCCACGCCC	-174	93
Os01g0922600	GCAGGCGGCGG	-48	1748
	GGCGGCGGTGGCGCCACCGCCGCCGCCGCCGGCGTCGTCG	-138	745
	TCCTTTCCTTTCCT	-1371	1080
Os01g0923600	CCGCCTTCCCCCAGGCC	-1587	829
Os01g0923800	CATCATCTTCGACCCCCTCTCATCTGCGCC	-2023	54
	GGGGGAGGGGGGGAGG	-1396	1895
Os01g0924000	CAACGGTCAGACCGCCGATGGA	-2167	1524
	CACGTGATTCCCACCCACGTGCTGGGCCGGCGCGTCATTCCCT	-246	792
	CCCTAACTCCACTCCTCTC	-932	523
Os01g0925300	CGTGGCCGCCGGAGGAGGAGCAAGGCGCGCG	-105	1098
	CTCCTCTCCTCTTCGTGTCTTGCCCTC	-179	502
	GCGGCATTGGGAGCTGACGTGGCCGCCGGAGGAGGAGCAAGGCGCGCGGCGCCGCCG	-122	1099
Os01g0926400	ACGCCCACCTGCCTCGTCCCTC	-373	1550
Os01g0926600	CTCCTCTCCCCTCCCCGTGTTCCTCTC	-126	502
Os01g0927000	CTCCACACCTTCTCCTCCTCCTCCCACACTGCTGCGCGGCCGCCGC	-543	157
Os01g0927400	CTGTCGCCTCGCCCCCCGTGTTCTTCTCG	-359	825
Os01g0927600	CCCACCTCCCTTTCCTTGCCTTCCTCGCTGCCTCCTCCTCTTCCTCCTCCGT	-91	883
	CTGCCTCCTCCTCTTCCTCC	-64	1591
Os01g0928000	TCCTCGCCTCCTGCCGTCTC	-699	899
Os01g0929000	AGGAGGACACGAGAGATTGCGGCGGC	-54	1194
Os01g0930000	GGGGCAGCTCGACCCCAAGCGAGGGCGGCCTC	-634	1537
	GGGGGTAGCCGCCGCGCC	-500	1884
Os01g0933500	CCTCTCGCGCGCCA	-189	1281
	CTTTTCCATCCA	-173	1281
Os01g0935400	CTCGTCACTCGATGGAGAGATCGGAGATAATTGCG	-1345	1491
	GTGGCCACTCGCCGCGC	-1852	1343
Os01g0936800	CCCGTCGTCGTCTTCGACTTCACTCCAACTCCACCTCCACCTCCACCACCCCTCTCTCGAAGC	-216	308
	CGAAGCCATCGCCGCCT	-159	537
	CGAAGCCATCGCCGCCTGTCTCTCCT	-159	1329
	CTAGGCTTCCGCGCGCGGCG	-81	249
	TCCTCCAGTCCCTGGAAAATCTCGCCTCCTTCTGCTCCGCGTCCCCGAGAGTCGCCTCCT	-320	1781
Os01g0938200	CCAACTCCATCATCTCCACCACCACC	-185	519
Os01g0938600	CACCTCAATCTCCTCCT	-176	426
	CCACCACCACCACCACC	-128	609
	CTCTCACCTTCCCTCGCC	-194	426
	GATCCATCCGCCGC	-2323	811
	GCCCCCCCCCCCCCCAGCAATGGCGTCCAAGGAGGCG	-86	1520
	GGCGGCGGCTGCC	-47	1520
Os01g0939600	CACCACCCACCCACCCATCC	-375	1861
	CATTCCATCCACCACCCACCC	-384	1062
Os01g0939700	ACTTTGCGAGACGAATCTTTTAAACCTA	-930	1391
	CACTCCTCGTCCCCTCCTCCAC	-59	52
	CACTCCTCGTCCCCTCCTCCAC	-92	52
	CACTTCCACTTCCACACT	-73	223
Os01g0940000	CCCTCTCCTCCCTC	-248	1577
	GCTTTCCTGCGTGCGTG	-1438	423
Os01g0940600	GAGGGGTTGGGGGGGGGGGGCGGAGGGA	-1304	1976
Os01g0941800	CTGCTCCGGCACGCTTCTGCCACCGCCGTCG	-90	380
Os01g0944700	TCACTCCG	-494	1828
Os01g0948100	AAAAGGGAGAAAAAGAGGGGAAAATAGAAAAGA	-2869	1975
	CCCCCCCAATCCGGCGACCCCCCTCCAC	-54	581
	CCTCCTCCACTCCTGCCCCCTTGGCCTAACGCCGGCGGCCGCCGCCCCTC	-2276	944
Os01g0948500	AGCCCCGACCTCCGCAGCC	-77	378
	CCTCGGGCCGCGTCTCCATGGT	-186	1524
Os01g0949200	GCCGCCCACGCCGCCCACTCCCTC	-918	618
Os01g0949500	CAGCTGACCCAGGCCCCCTTCC	-2584	1708
	CCCCTCTCCATCTCGGGCTCCGC	-151	578
	CCGCGGTTCTCCCCG	-2623	938
	CGCGACCGCGGTTCTCCCCGC	-2628	1721
Os01g0949800	GCTCGTCCCCGTCCTCCTCCATGGC	-2142	1262
Os01g0951200	CGGCTTCCTCCTTCCTCCTC	-72	813
Os01g0952200	TCCTCTTCGTCGCCGACGGCC	-1313	276
Os01g0953500	ACCATGCCCTTCTCGCGTG	-245	399
	GCGGCCGGTGGACAGCTGAGAGACA	-386	1972
Os01g0955000	CCATGCGCCACCTCGTCCATCGCCTT	-2040	447
	CCCCTCCCCACACACCACCTCACTCC	-63	1619
	GCGTTCTCAGTTCCCACCGCCCGCGC	-2007	447
Os01g0956075	CCTCCTCCTCTCCCGC	-2764	1913
Os01g0958000	AATTTACGAGACGAATCCTTTAAGCCTA	-1359	1391
Os01g0958200	AACGGCAGCCACGCC	-1420	769
	CGGGGCGAGACGCTGACTGCTACTTCCGGGCTGG	-1204	642
Os01g0958500	CCCCGTACCCGCCTTTTCCTCCC	-412	974
	CGGCCTCTCCTCTCCTTCCTC	-299	30
Os01g0959900	ACTCGCCGTCGCCGCCGCCGCC	-1093	1702
	AGCGGCGAGGGCGGCGACTCGCCGTCG	-1109	257
	GCGGCGAGGGCGGCGACTCGCCGTCGC	-1108	1789
Os01g0960200	AGTCGGAGTCCGCCTCGCCGG	-134	1898
	CCCGCTCACGCGCCGCGCCTG	-51	796
	CGGAGTCCGCCTCGCCGGCGGCG	-131	213
	TCCGCCGCCAATTTCCGGTGCCGACGAGGAGTCG	-169	1898
Os01g0960800	CCACCGCCGCCTCCG	-231	517
	CGGAGGCGGATCGGCGC	-1149	1752
Os01g0965400	GCCTCCCTCCTCGCCGGGCCACCGC	-1874	420
	TCCTAGCCAGGCCGCCGAGCGCCGCCTCTCCTTGTCAAGCCGCCGCGCGCTGCCT	-1955	1651
	TCGCCTGGCCGCCTCGCGCCGCCTC	-1980	1651
Os01g0966200	AGAAAGAGCA	-111	1539
	GGAGGCCCAG	-122	1539
	GGAGGCCCAGTAGAAAGAGCAACGTGGCGGGCAG	-122	1540
Os01g0966300	TCCCCGCCGGCTTCGC	-40	1564
Os01g0966400	CTTCGCCCTCCTCAACGGC	-38	1638
Os01g0967900	GCGGCGGCGCAACGACG	-28	1343
Os01g0968300	CGGCTTCGGCTCTCTCCGGCTGGC	-1133	329
Os01g0968800	CGAAGTCGA	-170	863
	CGCTCGTGTTC	-160	863
	GTGTCCGCCTCGA	-149	863
Os01g0971200	GTCTTCTTCTTCTTCTCCCCCTGCAACGCAATCCCAT	-1077	1438
	TCGTCTTCCTCCTCCACCTCCTCC	-1115	843
Os01g0971800	AAATATCTTCTCTCTTCTCACCCACCGCCC	-190	194
Os01g0977100	CGCAACCTCCCTCTTCCTCCGG	-2245	327
	TGGAGGTGGCGCAACCTCCCTCT	-2254	1421
Os01g0978100	ACTCCTCTTCCCTCCTCTCCTCCCACCGGCGGC	-462	941
	GCCCGCCAGATCTACGCCCCCACCTCC	-1375	257
Os02g0101100	CCGCACCTACCTCTGGCTTC	-790	1079
	GCCGCACCTACCTCTGGCTTCGAC	-791	618
Os02g0105100	ACGATGGGGCTGATCCGT	-2907	1265
	GAGGCGCCGCTGATGACGGATTTCTCGGGACCATGGCCGGGAACCAGAGCTTCCAGACCTCCGT	-2874	1869
	GGAGGCGCCGCCGAC	-2920	1986
	GGAGGCGCCGCCGACG	-2920	1797
Os02g0111900	CTCTCCTGCGGCGGCCGGCGGGCTCCTGAGACTGGCGGCGCCCCGCGCCCCCGCCG	-594	760
Os02g0114200	CGACCGCATCCTCCACCGTCC	-2928	288
Os02g0114400	CCACGCTTCCGCTGCG	-1766	98
	CGACGTCGCCATCGATGGCCGCGGTG	-119	318
Os02g0115900	CACCCAACCAATCCCACCACT	-359	405
	CTCCGCCGTCGGATCGATCCCACGGACGGCCGCAACTCCCCC	-321	23
	GCCGCGAGCGGGGAGCCAC	-380	405
	TGGGACGATCTCCGCCG	-330	405
Os02g0116500	ACGGGGAGGGGGACGGC	-148	1268
	GGCGGTGACCTGCGCCAGCGCCGGGCGGTGGCGGCGGCT	-188	1268
Os02g0117100	GGCGAGTGGTCGGCGACAAGGACGGCGGGCGT	-341	1537
Os02g0117900	CTCCTGCCTCGCCGCCGGC	-51	1373
Os02g0118000	ACCAGCCAGGGAG	-1165	359
	AGTCCGGCCCAGAGGCCGCCGTCGAGCTCCGCTTCGCTTCCT	-1885	1450
	GTCGAGCTCCGCTTCGCTTCCTCGCG	-1865	273
Os02g0118200	ACTTGCCATTCCCCTCCCC	-142	1338
	AGAGAGAGAGGGAGAG	-15	1978
	AGAGAGGGAAAGAG	-29	1978
	CACAACCCAC	-84	1331
	CCCACCCTTCCTTC	-79	127
	CCCACCCTTCCTTCCTC	-79	1233
	CCCTCCCCCTACTCTTCTTCCTCCTCCCTTTCTTGGCCTCTCTCCTC	-131	1331
	CTCTCCTCCACAACCCACCCTTCC	-92	882
	CTTCCTCCTCCC	-115	884
	CTTCTTCCTCCTCCCTTTCTTGGCCTCTCTCCTCCACA	-118	127
	TCCTCCTCCCTTTCTTGGC	-113	128
Os02g0120000	CTTGCGATGTGTACCCGT	-84	412
Os02g0120100	AGTAGCGGCACGGC	-75	47
	CAGCAGCAGTAGCGGCA	-82	1517
	CCGCCGCGCGCGCTCGCTTT	-35	1079
	GGCTCTCCTCTC	-64	1517
Os02g0120300	CCCACCGCCAATGCCGGCTCTCCGCCCGCTGCCAACCCCG	-703	588
Os02g0120800	CCTCCACCTCCCAATCTT	-203	277
	CCTCTTCTCCTCCTCCGTC	-380	143
	CTCTCTCTCTACTCCTCCTCTTCTCCTCCTC	-396	353
Os02g0121300	CTCGCACCGCCCGCCTGTCCACC	-420	1626
	GGCCCACCTCTCCGGGCCCCACC	-378	912
Os02g0123600	CGCGGCGCG	-597	1127
	CGCGGCGCGGCGGCGCGGCCGC	-597	129
	CGCGGCGCGGCGGCGCGGCCGCCCTAGCG	-597	94
	CGCGGCGCGGCGGCGCGGCCGCCCTAGCGTCG	-597	1522
	CGCTTCCACGCATCCATCCCCGCGCCCCCCTCCT	-651	1637
	GCGGCGACTCGGCTC	-667	1637
	GCGGCGCGGCCG	-588	1127
Os02g0125800	CAGCCGCAACTCCGCCGA	-142	223
	CCGCCGAGTTCGCCGCCTCCGCCTCCGCCTCCCGAC	-131	1036
	CCGCCTCCGCCTCCGCCTC	-119	436
Os02g0126400	CCGCCGCGCTGTCTC	-103	1596
Os02g0127700	GACCATCCCCCCCCCCCCCCCC	-32	1008
Os02g0128000	GCCCCAACCACCCC	-2833	841
Os02g0130000	CCTCGCCTCGCCTCGCCTC	-60	1338
Os02g0130100	GTGGCGGCCGCCGCCACGGCAAC	-127	1320
Os02g0131300	CATCTCTCTCTCTCTCTC	-88	277
	TCCCCATCTCTCTCTCTCTCTCGCTCTCGCT	-92	353
Os02g0131800	CCCGCGGCCCCTCCCGAGCG	-1665	435
	CCTGCGTTGCTGGTC	-2771	396
	CGCCGCGGGGG	-1642	1223
	CGGCCCCTCCCGAGCGCCG	-1661	1223
	TCGACCCCGCGGCCCCTCC	-1670	1145
Os02g0133800	ACCCTGGACTCCGCCTCCCCAACCGCGACCGCT	-1724	1686
	CGGCGACGGCGAGCGAGCG	-1538	1107
Os02g0133900	CACCACCTCGTCTCCACTCTCCACGC	-35	32
Os02g0137100	CGCCTCCGCCGTCGCCGTC	-352	1005
	CGTCGCCGTCCTCGACTGC	-337	1638
	CTCCGCCTCCCGCTCGCCCT	-287	583
	CTCCTCCGGTGTGATCCGATCACGCGCGGCCTCTC	-319	1601
	TCCGCTTCGCGTGTTGTACTGTTCTCCCGCGG	-265	583
	TCTCTCTCCTCGCCTCCGCCGTCGC	-362	1463
Os02g0137800	CCGCTTCGTCTTCGTCTTCTTCCTCCTC	-131	25
Os02g0139100	CCTTGCGACCCGGCTGCCGTTGCCCCCG	-1486	73
	GCCACGCGACCCGGTCGCCGCTACCC	-1618	183
Os02g0143100	CCCCCGCGCGCCCCGCGGC	-1827	499
	GCGCCCCGCGGCCTCCGCC	-1820	143
	TCCCCCGCGCGCCCCGCGGC	-1828	1055
Os02g0147700	CCGGGCTCCGCCGCCGCCGCC	-120	330
	TCCGCCGCCGCCGCCTCGCCTCGCCGCCGGCGCGCT	-114	1250
Os02g0148100	CAATTAGGCTTAAAAGATTCATCTCACAAATTA	-2358	1393
	CTCCTCCTCGGCTGCGGCCACGGCGACGACGACGACGA	-856	1785
Os02g0151000	AGGCGCGGGTGCCCCC	-89	1454
	CGGCTTCTCCGGCTCGG	-106	1454
	GGGCGATGGCGGCGCGGGGCTGAGCTCCAGCGGCTTCTCC	-136	1356
Os02g0152600	CCGCCGCCGCCGCCGACGACGA	-49	1462
Os02g0152900	CTGCGGCGGCGGCGGCG	-2927	1503
Os02g0158300	CCCTCCGCGCGCCGCGCCGCGCCGCCGCCGCCG	-66	1867
	CGCGCGCCGCGCCGCGCCGCCGCCGCCGCCGC	-61	1667
	GCGCCGCGCCGCCGCCGCC	-53	1373
	GCGCCGCGCCGCGC	-58	1856
Os02g0162500	GTGAGCGCGCGACACGCGCGCGCACGTCGGCGTC	-1186	557
Os02g0162600	GCTCACGCGGCGCGGGCGCG	-339	1848
Os02g0165500	TCCACGAGACGAATT	-1572	1392
Os02g0167300	CCCCCCAAATCCTCCTCCC	-63	1672
Os02g0167500	CGCGATTCCTCCCCCCGCCG	-1665	1208
Os02g0168300	CTTCTCCTGTCTCTCTCGCCG	-87	42
Os02g0168500	CACGCACGCACGCACCTACCCTCCTCCGCCATCGATCGTGC	-639	45
	CCGAGCCGGACCTCCGCGCGGCGACGGCGGCGGCTT	-584	1036
	CTGCGCCGCCGAGCCGGACCTCCGCGCGGCGACG	-592	800
	GCCGGCGAGAGGGCCCTCGTGGGCGGCA	-544	299
	TCCGATCTGCGCCGCCGAGCC	-598	45
Os02g0173800	CGCGGAGGCCACCACGACCACCACAACACCACCAC	-266	868
Os02g0174100	CTCCTCCTCCCCTCCC	-68	1729
Os02g0174200	CCCCTCGCGGCTGCTGCTCGGCGGATTCTGCTGCTGCGGAGGAGGGCGGCGGGGGTTGGGGCTG	-632	534
	GCTCGGTCGCCGCCGGCGCGCGCACTGA	-2239	1618
Os02g0175500	CCGAGCCCCCGCCTCCCCTGGC	-546	851
	GCGGGCGGGGGGTTTCGAGGGGGTGGACGCGGCCTC	-523	851
Os02g0176400	CACACCCACGCGACCAAACCCTCGGC	-146	150
	CCCACGCGACCAAACCCTCGGCGCG	-142	1703
	CCTTTTTCTCTCTCATCAATCTCTCTCTCTCCACATCCATCCAACCCTACC	-197	150
Os02g0177600	AACTCCCTTCTCCCTCCCGCTCCC	-135	246
	CACCCCTGCCCCAGTCAACGAACCCCCC	-249	1247
	CCTCCCCTCTCC	-81	784
Os02g0179100	CACCACCACTCCGCCAT	-67	488
	GCGGCCACCCCCACCACCACTCCGC	-78	1038
Os02g0179800	ACGACCGGGA	-1490	693
	CGCCCACCATCTCGCCTACTACCAG	-1525	693
	CTGCCCCGC	-1500	693
	GCGCCGCGCCCCGC	-1443	1856
	GGCGGGGCGGAGGACGCGGCGGCGGTGGCGCTG	-1719	1867
	GGGGCGGAGGACGCGGCGG	-1716	1544
	GGTGACGGGCGGCGGCGGCGGCGGGGCGGAGGACGCG	-1738	998
Os02g0180000	ACTCCCCGCCTCTCC	-1280	343
	TCCGCGATCGCAAGGGCCGCGCCGATCCCCCC	-1268	239
Os02g0180500	GATCAGCAGCAG	-70	1831
Os02g0183700	CACCTCCACCACGC	-234	307
	CCCTTCTTCCCCC	-247	307
Os02g0187500	GGCCTGGCCGTCGCCGGCCCGCCCGCGGCG	-38	1528
Os02g0187600	GCGAGCGAGCGGTAATGGACTGGTGGTGGTGGTGGTG	-723	633
Os02g0189600	CCCCGGCCGCCGCCG	-1102	517
Os02g0190600	CCCCACGCGCGCGCTCGTCTGCCGCGCCGCCGCCGCCGGCGAGG	-591	569
	CCCCCTCCCCCTCCCTCGC	-620	473
	CCTCCCTCGCCGTCGCCGCGCCCCACGCGCGCGCTCGTCTGC	-611	1458
	CGACCTCGCCGTCGTCGGCGGCGGCCCCGCCGGCCTCGCCGTCGCGCAGCGCGTCG	-462	1485
	CGCCATGGCCACCACCGCCC	-669	1208
	CGCGCCCACCCCTCCTGCAAGCCCCCTCCCCCTCCCTCGCCGTCGCCGCGCCCCACG	-641	1069
	CGCGCTCGTCTGCCGCGCCGCCGCCGCCGGCGAGGCG	-582	998
	CGCTACGACCCCGCCCGCTCCA	-491	395
	CGGCGAGGCGCTGC	-555	1856
	CTACGACCCCGCCCGCTCCACCCCC	-489	1644
	CTCCTCCGCGCCCACCCCTCCT	-647	473
	GACCTCCCCCGCTACGACCCCGCCCGCTCCACCCCCGTCGAC	-500	1068
	GCAGCGCGTCGCGGAGG	-417	1927
	GCCGCCGCCGCCGGCGAGGCGCTGCGGTCGCTG	-566	1867
	GCCGCCGCCGGCGAGGCGCTGCG	-563	743
	GCTACGACCCCGCCCGCTCC	-490	945
	GTCGCCGCGCCCCACGCGCGCGCTCG	-600	473
	TCACGCCCCGAGCTGCTCTCCCTCGACCTCCCCCGCTACGACCCCGCCCGCT	-524	768
	TCGTCTGCCGCGCCGCCGCCGCCGGC	-577	130
Os02g0191300	CCGTCGTCGCGTGGCCGTCGCCGCCACCCGC	-1120	681
	CGTGGCCGTCGCCGCCACCCGC	-1111	1873
	GCGTGGCCGTCGCCG	-1112	494
	GGCCGTCGCCGCCACC	-1108	437
	GGCGAGCCAAGGGGGAGGAAGGCGGCGG	-889	1267
	TCGTCGCGTGGCCGTCGCCGCCACCC	-1117	949
Os02g0191800	CACGCCCGCCCGGCCACCGCC	-2823	872
Os02g0192500	TCCTCCGCTCGCTCCTCCGC	-85	468
Os02g0192700	CCGAGGGCGGCAAGGGGGCCGCC	-636	1152
Os02g0194200	CGTGCGCGAGCGCGAGCGCGGGCGCGGG	-683	1470
Os02g0196800	GCGGCCTCTTCTTCCTCCTCTCCTCGCCTCGCCT	-101	1690
Os02g0198400	CCTTCTCCCTCTCCTCCCC	-134	1330
Os02g0199800	GATGGCCACAAACCCC	-175	387
Os02g0205300	ACCTCCGCTCCGCGGCC	-111	1278
Os02g0208900	ACCGACCCAACCGCCACTGCCA	-503	395
	CAACCGACCCAACCGCCACTGCCATGTGGGCC	-505	1259
	CCAGGCCCCACCAACCCA	-464	857
	GCCCCACCAACCCACCGGCTG	-460	1259
Os02g0211000	CCCGGCGTCGTCGGCGTCGGCGCCGGCG	-2120	1177
Os02g0219400	CCGGCCACGCCGGCGGCGCTCCCCCTCCG	-40	120
	GCCGCCCCAGTCCACCGCCG	-119	1366
	GCGCGGCTGCGGCCCGCGAGGCGAT	-1670	715
Os02g0221600	CAGCCGTGCACGCCTCCTCGG	-2804	975
Os02g0224800	ACCAACTCCGCCTTCGC	-747	1058
Os02g0225300	CGGGCCTTGTCGTCGCCGCCACCGACCCCCTCCGCGCCTTCCTCGCCTCCGCCGCCGC	-78	185
Os02g0226000	CCTCTCCCGCCTCGCCCCGCCGGCCAG	-605	821
	CGCCCAGCGCCC	-705	1773
	GCACGCAGCTCCTCCCCCCGCCGCTGTGTCGCCCG	-693	1773
Os02g0228300	CCACGCCCACTCCGCCAGGCAC	-2939	1702
Os02g0228900	AGAAGAAGAAGAGGAGGAA	-1181	1492
Os02g0230000	GCCTCCTCTCCTCTCCCTCCCC	-1158	1996
Os02g0231600	CGCCCACGACGCACCGCTCCTCCTCTTCT	-1829	1041
Os02g0232000	GGCTGCGGCGACGCCATAACATGGCGGAGTGGTGGCGGCTGCTGCGTGGG	-2038	410
	GGGGGCGGTGGTGGCT	-1952	1530
Os02g0232900	ACTGTGAGACAAATT	-750	1392
Os02g0235000	CCACATGTCCCCTGTCCCCACCTGC	-894	48
Os02g0235900	AAGCGGCGGCGGCGGCGGCG	-1026	997
	CGCAAGCGGCGGC	-1029	1655
	CTGCTGGCCGGAGACGGTGGCGCA	-820	1526
	GCGACGACACCGACGCA	-1048	1473
	GCTCGGTGGCGGTGGC	-628	1802
Os02g0236000	CCCCTCGTCACCGCCCGTCGCGGTTGCCCC	-812	573
	CTCCACCTCCTCCTCCTCGCTGC	-43	1025
Os02g0244100	CCCCCCCCCCCCACGCACACC	-986	1649
	CGCCTCGCCCTCGCGTCGTCGTCCCCATCACCCCCCCTC	-202	847
Os02g0250300	CACACGACCCCCCCGACCCGACGCCG	-222	70
	GCACACGACCCCCCCGACCCG	-223	1026
Os02g0252100	CACCCCCGCGTCGGCGGCG	-935	889
	CCTACCCTCCCCACCCCCG	-946	523
	GCCTACCCTCCCCACCCCC	-947	1817
	GCGGCGGCGGCAGCGGCAGCGGC	-922	1152
Os02g0256200	CCCTCCCCCCGCCTCC	-2017	848
	CCTCGCCGTCGGCTCCATCTCCGCCACCG	-1689	236
Os02g0259600	CATCCCTCATCCCCCGCTGCC	-2338	490
	CATCCCTCATCCCCCGCTGCCAACACCACCCACTCCCTC	-2338	1674
	CCCCCGCTGCCAACACCACC	-2328	368
Os02g0260200	CACCGCCGCCGCCTCCTCGCCCG	-1006	1025
	GGACGGCGGGGGAGCGGGCG	-984	1538
Os02g0265200	CCCGGCGCCGACCACCACCACC	-1398	1873
Os02g0265400	CGGCGACGGCGACGGCGGG	-225	1107
Os02g0265900	CGACGACGCCG	-2679	621
	CGACGACGCCGCGAAGTCTCCCTCGCCG	-2679	1087
	GCCGCCGCCGTCCTGCTC	-2603	958
Os02g0266300	GTCGGCTCGCCCCCCGTCGCCTCCCTTTCTTCCTCGTCTCCT	-118	209
	TCCTCGTCTCCTCCTCCTT	-88	1633
Os02g0269000	GTCGCCGTCGTCCCCC	-930	667
Os02g0272400	CACCTACCCCCCC	-50	177
	CCGCCGCCGCCGCCGCCGCCGGCC	-79	177
	CCGCCGGCCACCGACACCTACCCCCCCACCCGCTCTTCCAGGCGCCGCC	-64	1383
Os02g0273000	CCCCCCACTCTCTCTCTCTCCTCTCTCTTCTC	-628	544
	CCCCGTCCGTCCCCCGTATCTGCCGCCA	-524	1177
	CCTCCCCGTCCGTCCC	-527	1914
	CTCTCTCTCCCTCCTCTCCC	-568	1591
Os02g0273800	CCCCTCTCCCCTC	-933	807
Os02g0275100	CCCACGAGGCGG	-2400	1501
	GGCCGCCGCCCACGAGG	-2417	1501
	GGCGGGGGAGGGGCGG	-2387	1501
Os02g0276500	CCCGCCCGCAGC	-17	1404
	CCCTCCCCTTCCCCGCCGC	-2888	499
	GAGGTGGCC	-2927	954
Os02g0276900	GATGGAGAGGGAG	-348	628
Os02g0279800	GCCGGCTCGTCGACGG	-2953	524
Os02g0280100	CGATCTGCCCCCTTCCCCTCGGCCTCCACTCCCGTCTCCC	-435	1588
Os02g0280400	ATCCGCCGCCGCCG	-179	809
	CTGCCCGGATCCGCCGCCGCCG	-187	850
	TCCACTCCCCCGCCGCCGCCGCACCTGGACTGCCCGGAT	-216	812
Os02g0282900	CCGGCCCACACCATC	-1600	1235
	CCGGCCCACACCATC	-1600	1794
	CGTCACCCCTCCCCC	-1584	1235
	CGTCACCCCTCCCCCAAT	-1584	1794
	GCCCACACCATCTCGCCGCCCCATCCCTAAGG	-1386	1777
Os02g0284600	CGGCGCCGCCGAAG	-2390	720
	CGGCGGCGGCGCCGCCGAAGCCG	-2396	478
Os02g0285300	CACCAACACGACCGTTGCCTCCTCCCCCTC	-1325	1337
	CCCGCCAGTCCACCAAC	-1335	1233
	CGAGGCCACGTGGTCGGCGGTCT	-1393	68
	CTCCTCCGTCCCAGCGCCGGGCCCCACCCACCCCTCC	-1372	1121
Os02g0288200	CATCTCCCCCGCTTCCTCTCCTCCGCCGC	-73	825
Os02g0293400	ACTCCCCCTGCCCCGGCGGGCTC	-78	1766
	CACCACCACACCACCATTACACCCGCAATCA	-263	203
	CCCACCCAATCCCCCC	-280	203
	CCGCACCCCCACCTCATCCGCACTCCCCCCGC	-420	1765
Os02g0303500	CCATCAGCAGCTATTTCCTCC	-2449	330
Os02g0305600	CCTCGCCGCCCGCC	-29	1662
Os02g0312800	CCCGCCGCTGCCGCCGACG	-465	662
	CGCCGACGCCGCCTCCAAATCCC	-396	1025
	TGCCGCCACCGCCG	-445	809
Os02g0314600	TCCACCCCCCCTCCCCAAACCC	-1660	1065
Os02g0315600	CGTAGTCTTCGTCCCCGGCGACGGCGGTCACCGCCGCGTGGATGACGAGAGAGGTG	-2329	1485
Os02g0316200	GGCGCGGCCGTTGGCACAGTCAGGCTGCGGGGTGCTCGCTGGTGTGGCCG	-2949	410
Os02g0317400	CAGCGCCTGCGCCGATCTCCATCTCGCGACT	-532	380
Os02g0321500	ACGACCTCCGCGGCTCCGC	-418	128
	CCAATCCCTCGCTCCGTCGCTC	-102	481
	CTGCACGACCTCCGCGGCTCCGCCTCCCC	-422	1743
	GCACGACCTCCGCGGCTCCGCCTCCCCAAT	-420	1430
Os02g0325600	CCCCCGCGGCCCCGCCCAGGTGGCCCCCGTTCC	-524	1937
	GCGGCGGACGCGAAAAAGG	-1919	1498
Os02g0329800	CCCCCCTTCTCCCCTTCCTC	-87	1573
	CCTCCCCCCTTCTCCCCTTCCTCCCTTCTTTGACTTCCC	-90	1248
Os02g0330200	GCTGGGACTGGGAGGAGAGCGCA	-270	1466
Os02g0435000	CCCTCCCCCTCCCATCAGGCGGCGCCGCC	-1319	1560
	CCCTCCCTCTCCCGCCTCTCCCC	-1286	1034
	CCCTCTCCCGCCTCTCCCC	-1282	1330
	CTCCCTCTCCCGCCTCTCCCC	-1284	325
Os02g0436400	CGCCGCCGGCCGCCGCCTCTGTCCCTGCGCGCCGGATCGC	-1805	1275
	GAGGCCGCCGTGCCTCCCTGCGC	-1765	1275
	GCCGCCGCACCG	-1708	159
Os02g0461200	CGACGCAAACCCCCCGCTTCTCCGTCATCC	-69	747
	CGACGCACGGCCCAACTGCGA	-123	918
	CGCTCACCAAGAAGGCCTCCCTCGTTCTTCGC	-101	747
	GCCCGGCCTTCCGCGAAGCCC	-147	918
Os02g0462900	CCCCCCCTCCCATTCCCCTTTCCC	-2801	1432
	GCTGCCCCCCCCCCTCCC	-2808	877
Os02g0463401	CAGCACGGTTCACACGCGTCACTG	-257	685
Os02g0468200	CCCTTCGCCGCCGCCGCCGCCGCCGCCC	-47	73
Os02g0469000	CTCCCGCCGCTCGCCGCCGTC	-1272	564
Os02g0470000	CCCCGCCGCACC	-74	1404
Os02g0481000	CCCCTCCGCTCGCCGG	-78	524
	TCCTCCTCCTAATCTTCTC	-54	128
Os02g0491300	CCGACGCCTCCTCCACCCTCC	-2018	288
	CCGCCCTACCCACGTCCG	-2273	804
	CGCGCTGCCACCGTCGCCCCT	-2253	804
	GCCGCCGACGCCTCCT	-2022	1797
Os02g0495900	GCCGTCGTCGGGCACCGC	-883	1270
	GGCGAGACGAGGGGGGAATCGAGGCGCGAGG	-51	1490
Os02g0507600	ACGCGACACACCAATCCGCCGCGG	-2954	834
	GCCCCCCACCCCCCCCCCCCCCCCGGT	-1537	1843
Os02g0511500	AAAGGAGGAAAGACTGAATGATACAAAGCA	-1677	1974
Os02g0517531	TTCAGCTTTGGCCCACATCGCCCCCCTCTCGCCCTCTTCCTT	-1124	724
	TTTCGTCTCACCGCCCCCACCGCCTC	-1079	724
Os02g0518100	CTCTTCCCCTTCCTCCTCCTCCTCCTCC	-1101	1852
Os02g0526600	GCCTTTATCCCCCCTCCCCCC	-156	10
	GCCTTTATCCCCCCTCCCCCCCATC	-156	876
Os02g0526700	AATTTGCGTGACAAATCTTTTAAACCTA	-1839	1391
	GCCCCCACGTGGCCTTCCTGCTCGGTCACCGCACCCCCG	-436	333
Os02g0532500	TAATTAGGCTTAAACGATTCGTCTCACAATTTA	-597	1393
Os02g0533200	CGAGCGATGACGGGGCTGACGCCGGCGGC	-2943	1982
	GATGACGGGGCTGACGCCGG	-2938	712
	GGCGGCGCCAGGAGGACGGAGGACGACGGCAGCGCCAAGAGG	-2859	408
	GGGCGACGGCTGGGCTG	-2907	407
	GGGCTGACGCCGGCGGCGAC	-2931	718
Os02g0533900	CGCCGAAGCGACAGCG	-53	1530
Os02g0535000	ATACACCAGCAGCG	-60	830
Os02g0535901	CACGCCCTCGCCCTCGCCCTCCG	-443	974
Os02g0539500	TCCTCTCCGCGCCCCGCCTC	-48	899
Os02g0542400	GCGCCCTCTCTCGGC	-2915	880
Os02g0542500	CCTACCAACCGGGCTGTCTCGT	-1343	965
Os02g0548700	CCACTCCTCACCTCCTCCTCCTCTC	-81	111
	CCTCCTCTCCACCCACCCACC	-65	1649
	TCCACCTTCCCACTCCTCAC	-90	379
Os02g0550600	CCGTCGCCGTCCAACCATCCCCTTCCGGCGG	-550	1911
Os02g0550800	GGCCCACCTCCGGCCTCGGCCACGCGCCGCCCATTCACTCTCAGC	-2942	1827
Os02g0551100	GCTTCCTCCCGCCTCCCCCCGCCAACCTCACCCGCGCTGCCT	-1359	819
Os02g0553200	CCTCCTCTAGGGGCGGCTTGGGAGGCGACGACCCGGTTGCCCCCTCTCCCCCAC	-2441	917
Os02g0554800	CGCGGTCACCCACGTGGCCTGACC	-2859	1125
	GGCCCGAGGATGACGTGGCCACCCCTCCCTCT	-2814	418
Os02g0556600	CGCCGCCACCGCCACCGCC	-187	1373
Os02g0557200	CACCCACCCGCTGCTCCCCT	-433	1569
	GGCCACCGCGCGCTCACCTCGG	-197	327
	TCCTCCTCCGGCCACCGCGCGCT	-206	1421
	TTCTCCCCGCGCAAGCCAAAGCCACAGCCAGCGAAGGCGGCAAGC	-286	1821
Os02g0562300	CCACCCTCACCT	-736	267
	CTCACTCTCGCGCGCGCGC	-311	1313
	TCGCCGACCCGCGCCGTCTCGCCCGCCAG	-516	1816
Os02g0566700	CCCCCTCGCCGCCGCGGAAGCCGCCGGGCCGCGCGCCGC	-504	513
	CCGCAGCCGCCGGCCGCTTCCAATTCGACTCCTCCC	-537	384
Os02g0572200	GTGCCGAGCCGGCT	-1219	739
Os02g0573200	AAGAGGAGAGGGAAGGGG	-502	1884
	GGCCAAGAGGAGAGGGAAGGGGGGGGGGGGGG	-506	1537
	GGCCAAGAGGAGAGGGAAGGGGGGGGGGGGGGCATGA	-506	1971
Os02g0575200	CCGCAGCGGCAGCGCAGCACGCCGGC	-2367	1347
Os02g0575500	CGTCGGCTTCGCCTCTCCTCTCCACCACTCCCTCC	-134	1210
	CTCCACCACTCCCTCC	-115	1854
	CTTCCCGCTTCCTCGC	-152	1941
	CTTCGCCTCTCCTCTCCAC	-128	1338
	GTGTCTCCTCTC	-194	471
Os02g0578400	GGGGAAGGGATGACCCAATCACTGGGGGAGAGGAGCG	-1983	1971
	GGGGAATCGAAGGCGGTGCCGAGGGCGTGGTC	-1947	1537
Os02g0580400	CGCTCGCCGCCGCCGCCGC	-102	1613
Os02g0580900	GGGCCGCTGGGCGGGGCGG	-1584	1544
Os02g0581300	TAATTAGGCTTAAAAAATTCGTCTCGCGGATTA	-465	1393
Os02g0588500	TCGCCTTCGCCTTCGCCTCCCTCCCTTCTCCCCGTCTCCATTTCTTTTGTCTCTCT	-226	1912
Os02g0588700	CAACACCACCACCACCACCACTACTAC	-522	92
	GCGCCGGCTGCCGTGTCGCCGCCG	-145	282
	TCCCCTCTCCCCACCA	-539	92
Os02g0591800	ACCGCCGCCGCCGCGATTCGAGCCC	-29	1931
Os02g0592500	GACGGCCGGCCGCGGCCGCCGCCGG	-38	1057
Os02g0593500	TCCTCCTCTCCTCCCCCTT	-80	1633
Os02g0593900	GCAGCCGCGCGCACACCGCT	-526	1848
	GGAGCTGCGGACGGGCAGGGGGTGGGCGGCGGGAAGGGGCGGCGCGCGGACTG	-680	1532
Os02g0595500	CCCATTCCCTCTCTCTTCCTCCCCAAT	-94	1843
Os02g0595700	ACCCTCCCCCCCCCCCCCACTC	-52	1065
	CCCCCCCACTCCTCTGCGCCTCCCTCCTCCG	-41	1508
	CCCCCCCCCCCACTCCTCTG	-45	676
Os02g0595800	CCAACCGCCTCCTCCTCCGCCTCCC	-87	1038
Os02g0596000	ACGAGCGCACGACACCGCTGTG	-889	851
	GTGAGCTGGCCGGGGTGACCTCGCAGCCTAGGCCTT	-867	851
Os02g0597700	GCCCTCCCTCCCCTCCCCTCCCCTCCCCT	-2170	504
Os02g0600200	GCGACGCCGCCGCCGGCGCC	-1652	718
Os02g0602800	CCGTTCCCTCGATCTCTGCCTCCT	-1561	329
	CGCTGCCGCTTGCCCCGTGCCTACGC	-1275	1002
Os02g0603800	GCCGCGCGGTGCGGGGG	-1030	1927
Os02g0604300	CGCGGGTAGTGGGAGGGAGGCAAACCTCGTCGTCGGCGGCGGCGGC	-80	416
Os02g0605500	CGAGGTCTCTGACTCTCCAGCGCTGCGCGGCGCCGT	-862	346
	GAGGCTGGGCTGGGCGGGC	-808	1546
Os02g0605900	CCGCGCCGCGCGCT	-504	900
	CGCGCGGCTCTTCCGCCGCG	-519	435
Os02g0606100	CGCCACGGTGGCCTCGGCCTCGGCCACGGTCTACGACT	-2190	61
Os02g0608100	CGCCTCCCCAGTCCGGC	-479	84
Os02g0608300	CCCCGCCTCCACCTCCGCG	-382	889
Os02g0608900	ACACCACTCCCTCCGCCCC	-47	1032
	ATTCGATTCTTCCC	-64	2
	CCACTTCCCTCTTCCT	-82	2
	CCCCTCCGCATCGCTTCCTCCGC	-32	397
	CCCTCCGCATCGCTTCCTCCGCC	-31	1023
	CTCCCTCCGCCCCTCCGC	-41	2
	CTCCGCCCCTCCGCATCGCTTCCTCCGCCGCCACC	-37	425
Os02g0609200	AGCGCGCTGCGCAACCAGACCACGCGCGG	-1688	1403
Os02g0611200	CGGGTTCCCCCTGCC	-1761	1061
	GCGAGGTGGGC	-1724	1774
Os02g0611800	ACCCCTCGTTAGCTCACCAGCTCTCCCCCAAGAGC	-249	616
	CATCCATCCCACCAACTCCTCACC	-741	230
Os02g0612700	AAGTCCCCCAAATCCACCACC	-334	191
	CCACCGCTCGCGCCG	-318	517
	CCACCGCTCGCGCCGC	-318	1092
	CCCCACCGTAATCCC	-302	1092
	CGAACGCCACTCCCCCCCG	-281	436
	CGTCACCACTGCAGCCGCGCGACGC	-108	1585
	GCAGCCGCGCGACGCGAGGGCGTGGCCCA	-98	309
	GCCCCCACCGTAATCCCCAACCCC	-304	1432
	GTCCCCCAAATCCACCAC	-332	223
	TAATCCCCAACCC	-294	271
Os02g0613200	CCACCCCCTCCCCCCCCCCCCCCCCACTTCTG	-1180	544
	CCCCCCCCCCCACTTCTGCC	-1166	1591
	CCCCCCCCCCCCCCACTTCTGCCCCCACTGACCCATTCCCCTACCCGCCCGC	-1169	883
Os02g0613600	CAGGGGAGGGGCGCCGATTTCTCCATC	-881	1973
Os02g0614600	GCCACTCCCGCTGCATCCTCGACGCCTACCCAGCTAT	-1617	1437
	TTTCCCGCGAAA	-1631	1437
Os02g0620100	CGCCTCGCCGCCACC	-705	1986
	GCGCCTCGCCACCACCACCT	-751	1253
	TGGGCGACGCCGACGCCGGCCTCCCC	-777	1253
Os02g0621300	CACGCCTCTCTCACGGCCTCC	-171	1117
Os02g0624300	CCGCGCCCCGCGCA	-170	900
Os02g0626100	CCGCCCACCCCGTCCACCGCGC	-143	965
Os02g0633200	CCCTTCTGCACTC	-33	307
	CGCCGCCTCCGCAA	-18	307
Os02g0633400	CGCCTCTCCGGCCTGGCGCGGCGGCGGCTCCCAGCTAGCTCGCGG	-1136	654
	TCCACACTCGCGGCGGCGCGGC	-1259	1090
	TGCTGGAGCAGCAATCGTAGCA	-2400	1518
Os02g0634500	ACCGCCGCCCTCACCCGCCCACCCTC	-2169	1666
	GCCGCCCTCACCCGCCCACCCTC	-2166	1345
Os02g0635000	TGCCGCCGCCGCCG	-330	809
Os02g0635800	ATTTCTCCTCCTCTCCTTCCCTCCTG	-1006	340
	CCCCCCCTCGCTTCTCTGCCCTCTCCTCC	-2698	933
	CCCCCCTCGCTTCTCTGCCC	-2697	453
Os02g0639000	CGCGGCGCGGCGCACG	-361	524
	TCCTCTTCCTCCCGCTCGC	-392	128
Os02g0639300	GACCCCGCGGCCGCGCTCGGCCGGCCCGT	-198	550
Os02g0639600	CGTCTCCTCCCCTTCCCTCCCCCCTCCCCC	-275	573
	CTCCCCTTCCCTCCCCCCTCCCC	-269	1025
Os02g0642700	GCCGCCGCCGCCTCCTTGAGC	-1730	1707
Os02g0645600	CCACGCCGTCGTCGCCACCGCCGCCGCCG	-30	236
	CCTCCACGCCTCCTCCTC	-69	26
	TCCTCCTCCTCGCCTTCGC	-56	128
Os02g0646500	CCCTCGCCACGGCCT	-1069	1072
Os02g0649800	CCGCAGCGCCGGGCCGCT	-1298	1012
	CTTCCGCAGCGCCGGGCCG	-1301	612
	GCCGTGCCAAGCGC	-1279	1012
Os02g0651000	CGACCTCCTCCAGCCCCCA	-852	436
	GCTCCCTCCCCCGCCCCTCGACCTC	-870	1604
	TCCAGCCCCCAA	-844	1604
Os02g0653800	CGCTCGCGTCTCCCTCCCTCCCTC	-111	1479
	CGGTCGCACGCCCACCTTCCCCCACGTCTTCCTCTCTCTCCCCCGTCTTCGCCTC	-167	1479
	CTCGCGTCTCCCTCCCTC	-109	617
Os02g0655700	TGCCTCCTCCCTCCCCACCCGCCTCAC	-923	1853
Os02g0656300	ACCACCGCTTCGTCCGCC	-242	119
Os02g0657000	AAAAACCCACCACTCCCACTGCTTTCCCTCCCACCTCACCACACACCACGCCA	-172	1514
	ACCACGCCACTCGCCTCGCCTCG	-128	1515
	CACACACCACGCCACTCGCCTCGCCTCGCACAGTCGCTCGCTCGCCCGCTCT	-133	1362
	CACAGTCGCTCGCT	-105	1515
	CACTCCCACTGCTTTCCCT	-162	1515
	CCACCACCACCACCAGTCCACCACAGCGCGCGGCGCC	-36	1697
	CCACCTCACCA	-142	1515
	CGCCCGATCCGGCTCC	-1574	660
	CGCCTCGCACAGTC	-112	1281
	CGGCTCCCCCCGCG	-1565	911
	CTCCCACTGCTTTCCCTCCC	-160	785
	CTCGCTCGCCCG	-97	1281
Os02g0658900	CCCACTTCCCCCTCCCAAGCGCCACC	-1199	1579
	CTCCCCCCACCCCC	-1173	1579
Os02g0661800	CCCACGGCGGTGGCTGCCGCGCCCTGCCCGATG	-628	1867
	CGAAGTGTTGGCCCACGGCGGTGGCTGCCGCGCCCTGCCCGATGGAGAGAGGGAGG	-639	1485
	CTGCCGCGCCCTGC	-615	1856
	GCCCACGCGGGCGGCTGTACGCTGCGGCTGCGGCTGCAGCGCGT	-699	569
	GGGCGGCTGTACGCTGCGGCTGCGGCTGCAGC	-691	568
	TGCGGCTGCG	-677	1048
Os02g0663900	ACGTCCCGCGTCGCGCGGCC	-2421	249
	CACGTCCCGCGTCGCGCGGCCG	-2422	651
	CCACGTCCCGCGTCGCGCG	-2423	791
	GAGGAGGAGGATGAGGAGAGTCATGGGAGCGGGGTGGC	-989	1239
	GCCACGTCCCGCGTCGCGCGGCCGCCA	-2424	1780
	TGAGGAGAGTCATGGGAGCGG	-978	1534
Os02g0664200	CCCCCCTCCCCACCCACCCACC	-2136	1042
Os02g0665200	CGCGACCCCGCTTCCTCTCCCCTTTTC	-829	1815
	GCTTCCTCTCCCCTTTTCT	-820	1592
Os02g0666200	GATCATCACCTCCTT	-161	1170
	TCGTCTTCCTCTT	-2665	263
Os02g0669100	CCCCATCTCGTCGCCATTTCCCGC	-248	596
	GCTCACCCGC	-276	505
	TGCCTGCCTCTGCCTGC	-266	505
Os02g0670900	TCCATGTGGGC	-348	1774
Os02g0672800	CCCCTCTTATTCCTCCTCGCCTCCTCCCC	-530	22
	CTCCGCCTCTCCT	-454	232
	GCCGCCCCCGCGTCCCCGTTC	-433	1707
Os02g0673100	CAGCGGCGCTCGTG	-30	746
	CAGCGGCGCTCGTGTACCG	-30	1872
	CGTGGGCATGCGGGAGC	-2584	629
	GCGGGAGCCCGCGTGCGATGCCAC	-2575	1529
	TGCGGGAGCCCGCG	-2576	734
Os02g0676400	CCCCACGCCCACG	-81	1899
	CGGAGACAAGAAGC	-96	1899
	GGGGAGTGGAGCGCCAAATCGTCCATC	-141	1973
Os02g0676800	GGGCGCGGCCCCGTCGCCT	-2917	102
Os02g0683500	TCTCCCTCTCCCTAGCTA	-266	277
Os02g0684300	CCGCCGCCGCCCCCGCCGCCATGGA	-1696	1901
	CCTCGCCCCACCGCCGCCGC	-1706	813
	GGGCACCGCCGCGCGGC	-1669	1901
Os02g0686100	CCCCATCCTACACTACC	-131	1948
	CGTCTCGGGTCGCGGCGGC	-1933	1993
	CGTCTCGGGTCGCGGCGGCC	-1933	1318
Os02g0686300	TCCGCGTCGGTGTCGTGGTCATCCG	-50	180
Os02g0686500	CACCTCTCGTCCTCCC	-537	1941
	CACCTCTCGTCCTCCCCCTCCCCTCCGCTCATCGTGCCCTG	-537	531
	CCCCTCCCCTCCGCTCATCGTG	-523	481
	CCGCATCCTCTCCA	-549	1081
	TCTCCACCTCTCGTCCTCCCCCTCCCCTCCGCTCATCGTGCCCTGCTCCG	-541	1725
Os02g0687200	CCGTCGTCGTCTCGCCGTCGCGTCGC	-2480	340
	CGTCGTCTCGCCGTCGC	-2476	1857
Os02g0689700	CCCCACCGCCGCCACTCTCCCCCCGC	-348	977
Os02g0689900	ACCGGCGAGAGCCAGCCGGCGGCAGGCG	-1933	594
	CCACCACACGCCCACCCCTCAACCGGC	-2140	33
Os02g0692000	CCACCTCCCTCCTCCTCATC	-456	1573
Os02g0694201	GTCGCCGCCGCCGCTG	-1002	1797
Os02g0695200	CCCGACCGCCGGCC	-533	1662
Os02g0697400	CCCTCATCTCGCTCCTCC	-176	617
Os02g0700000	CCGTAACGTGCGCCGTCCGC	-630	1163
Os02g0700500	CCCTCTCCCCGGTTGGTGGCTGG	-1620	472
	CGCCTCGCCGCGGTCCCCACCGGCGACG	-1754	1066
	TTCTTTCTCGCTCTCCCTCTCCCCGGT	-1634	1843
Os02g0700600	CCCACCCACGCCG	-2120	232
Os02g0701600	ACTGGACGGGCGGCCGTGCCCCCACGTCG	-1704	429
Os02g0702000	ACGTCGGGGTCC	-2615	1127
	CGCCACGGGGCGGGACGTCGGGGTCCACGCCG	-2629	1522
	CGCGCGGCGCCATCCGGGCCGC	-2648	129
	CGGGGCGGG	-2624	1127
	TGCGGGACGCCGACGCCGTGGCGCGCGCG	-2591	94
Os02g0702600	GCACGGCCGCGCGGCCCTCCTCGGCCTCG	-664	1294
	TCGCCGCGCGCGCTC	-190	1596
Os02g0705100	ACCGCTGCTGCTGCGCCGCC	-20	1348
	CGCCCTTCGC	-1126	498
	CTTCGCCTCCCTCCTCCTTATACCCTCTCGGAGCGAGCAC	-1115	498
Os02g0706900	CCCCACCTGCCCGTCTCC	-200	1938
Os02g0709200	CAAGGCTTCGTCCGCGGGG	-359	889
Os02g0709400	CCCGCCCCGCCCGCCGCCGCCGGGGGGC	-1586	1177
Os02g0711400	CCGCGGCCCGCCGCG	-1979	1918
	GGCCCGCCGCGATG	-1975	809
Os02g0713700	ACGTGGCCTCTGCTACTTCGGGTTGCCCC	-853	570
	CCCGCGCCGCCCGCT	-575	942
	CTGCAGTGCGGGCGCGTCC	-979	1872
	GTCCCCCCAAGAGCTCACCCCTCCGCCTC	-634	231
	TGCGTGGAGGAGGA	-394	734
	TTGCCGTCCCCCCAAGAGCTCACC	-639	230
Os02g0714000	CCTCGCCTC	-2862	1511
	GAACGGCACGGGGCCCG	-2621	1545
	GCACGGGGCCCGCGCGCGGATG	-2616	1154
	GCGATCGCGAACGACGCG	-2882	1511
	GTGGGCGGGGGAGGGG	-2637	1545
Os02g0714200	GCGCCGCGCCGCGCCGCGCTGCGTC	-31	715
Os02g0714500	CACCACCCCGGCGGCGACCGGACCTA	-78	70
Os02g0715300	GAGAAGAAGAGGTAGGAGG	-72	1498
Os02g0717500	CGGATTCCCTTCCCCTCT	-486	1434
Os02g0718900	CCACATGGCCCCACCCCC	-1559	857
	CGCTCTCTCCTCTCTCTCCCTCTTCCGCCGC	-1316	353
	TGGCCCCACCCCCGCGGCCCCGCGCGCGG	-1554	1126
Os02g0719100	ACCCCTACCCTCGTCCCCCCCCCCTTCCCCCCGTC	-201	388
	ACCCCTACCCTCGTCCCCCCCCCCTTCCCCCCGTC	-201	389
	GCCTCGCCGC	-166	388
	GCCTCGCCGC	-166	389
Os02g0719700	CAGGGACGTGTGGAGGAGGAGAA	-1900	1493
Os02g0720300	TCGAGCGCGGCGGCGG	-43	524
Os02g0720400	AGCCGCGCAAACGCCCCGGCGTC	-230	1297
Os02g0724000	GCCGGCCGCCGCCGACGACCGCAGCAGGGGTGGATCCGGGGC	-1860	607
Os02g0725600	GGCGCACGCGCCGAGCGGCTCCGCCG	-866	183
Os02g0727700	CTCTTCCTCCCTTCTC	-2791	1729
	TTCCTCCCTTCTCTCTTTCCTTCTCT	-2788	467
Os02g0730300	GTAGAAGAGGAGAGGG	-219	1895
Os02g0732200	CCCAGCTCACCCCACCTCGATC	-314	1873
	CCCCGCACGGCTGCAACCCACCTCGCCG	-271	93
Os02g0732900	CCCATTACGGCCCCTATAACTCCCATA	-259	705
	CGGAGGAGAGGGAAACCAAGGCGGCGAGGC	-69	1933
	TGGCGACACGGCGGG	-23	431
Os02g0733500	CACCCCGTCGCCTGCTCTC	-2191	1192
	CCACCAGCGCCGTCTCCTCCGCC	-2247	677
	CCACCAGCGCCGTCTCCTCCGCCCCGTCGCCAGCC	-2247	1179
	CCGCCCGTGCCGCCCTCACGAGGAGG	-1966	927
	GCCCCAAACCCCCAAACC	-64	1580
	GCCCCAAACCCCCAAACCTACA	-64	233
Os02g0735100	CCGCCGGGGATTTGCCGCCGCCA	-1291	478
Os02g0735200	CCCGATCTCCAAGCCCTCGCACCACC	-76	1676
Os02g0736600	CCGCCTCTCCCA	-301	884
	CGCCTCTCCCATCGCTTC	-300	124
Os02g0738900	CACACCCCCC	-152	1863
	CCCCCAAGGCCAACACCCA	-171	1863
Os02g0740600	CCGACGTGGCGCCTACATGGCTGCCACGCGGGCCGGCG	-2638	424
	CGGGAGGTAGACGACGACGTC	-2602	44
	GGCTCGGCGCGG	-1437	1411
Os02g0741300	AGCCTCTTCGGC	-2735	470
	CCACCGCCTTCTTCGACGACTTCTCCCGCGCC	-2779	470
	TCGACAAGCTC	-2746	470
Os02g0741500	CAATTCCATTCGCCTTCCGCCACCACCACCCTTGGCTCCTCC	-160	1576
	GCTAGGGGCGCCGCCTAC	-38	1740
Os02g0741700	CCCCCCCCCCCCCCCCCCCGCGCGCC	-1009	1619
Os02g0741800	AACAAAACAACCGCTCCCTGCTGCGCCCC	-299	120
	CAACCGCTCCCTGCTGCGCCC	-292	975
	CTGCGCCCCTCCTGCCACCCGCT	-279	272
Os02g0743200	AGCCTGCCGCGCCTAC	-124	848
	CACGTCAGCCTGCCGCGCCT	-130	1318
Os02g0744200	AATTTGCGAGACAAAATTTTTAAGCCTA	-1512	1391
	ACGCCGCGGCCTACGCCGCACTCCACTCCACCCCACCCTACTGCGCCGCGCCGTTT	-208	1264
	CCCCTCTATTTATCCCCGCCCCCAACAACCTCGCTGC	-114	806
	CCCGCCCCCAACAACCTCGCTG	-100	597
	GAGCCCCACCCGC	-223	1264
	TCCACACTCCACGCCTCCGCCC	-75	597
	TCCCACCACGCACCCCTCTATTTATC	-126	1002
Os02g0744900	AGCGTCAGCCACTCGCGCGGA	-271	1714
	CCCTCCCGCGCGCGC	-2838	968
Os02g0745000	GGCCGCTACGCCTCGCTGCGCCTGCGCG	-374	672
Os02g0745100	GTCGCGCTTTATCCA	-574	432
Os02g0745400	GCTGCGAGTTCACGGCGCCTCGCCG	-884	1931
Os02g0746000	AGCGGCCGGCGGCCAAGCAGCAGCGGCGAGCGGGCCAGGC	-2043	173
	AGGAGGAGGCGGCGGCGGTG	-1786	1230
	CAGCAGCGGCGAGCGG	-2026	367
	CCAGGCGCAGCC	-2009	367
	CCGCCGCTGCGCCCTCCCCC	-97	368
	CCTAGCCGGCGGCGGCGAGCGGGTGGTGGCGGCGGCG	-2171	633
	CCTCTCTGTC	-79	49
	GGGCGACGCGGCGGTGAGCGGCCGGCGG	-2059	81
Os02g0748300	CCCGTAACCGCGCCGCCGCAGCCTCCGCCTCCGCGCGGTTCCTCCCGCAAGCGGCTTCTCCGCCGCGCG	-1289	926
	CGCCTCCGCGCGGTTCCTCC	-1264	1569
	CGTCCGTTTCTCTCCCGAT	-1220	926
Os02g0750100	CCAGCGCCTCCTCGTCCTCGCTGCTTGCCTTCTCCCCGTCCT	-781	1180
	TCGCCGGCGACTGCGCCCGC	-870	1129
Os02g0750500	ACCCCGGCGACCCCGC	-646	331
	CCCCGGCGACCCCGCCG	-645	1361
	CGCTTGCGCGAACCCAACCCCGGCGACCCCGCCGCCGCAAAACCCTTCC	-662	940
	TCCGCTTGCGCGAACCCA	-664	331
Os02g0751600	GGCGGAGCGGAGGGAGAGAGG	-1064	1829
Os02g0752200	GGCGGAGGACGCCACCACCACTACCACGGTCTACTGCG	-1007	61
Os02g0752300	GCCCCTCGCCCCCGCCGC	-933	1600
Os02g0753700	CCTGCCTCACTGGGC	-2216	396
Os02g0753800	AACTTTCCTCGAACTCCTCCC	-129	29
	GTCGCCACCGTCACCGACCGCGCGCGCACGCACGCACACT	-178	29
	TAATTAGACTTAATAAATTCGTCTCGCGGTTTA	-1630	1393
Os02g0754100	CTCTTCCTCTTCCTCCCCTCC	-253	1691
	GTAACCCCACCACCCGCCGCCG	-373	850
	TCTATCCCCTCCTC	-185	543
	TTCCTTCCTTGCCCCCTCCTCC	-226	174
	TTTCTTCCTTCCTTGCCCCCTCCTCCTCCTCCTCCTC	-230	543
Os02g0754300	CCCCTTATCCAC	-56	1849
Os02g0754600	GCCGTAACCACGTCAGGCCGCCTC	-169	149
Os02g0755200	CTCTTCCTCTTCCCGCTCGTCCCCGGCAC	-953	22
Os02g0755900	CACATGCCCCGGCGCGGCG	-493	1872
Os02g0756100	TTTTTTATATGGCTGTATATAATTAA	-1549	1396
Os02g0757100	AGCTGGCGTGGG	-1165	861
	CGCCGCTGCTGCTGCTGCCTGATCTGCCTGCACGTCCGA	-1395	392
	GCCTGCGGCCAGCCGGCCAC	-905	1563
Os02g0758200	CCAGGCAGCCAGCC	-266	586
	CCCGGACCCAGCCAGCTCCCGCTCCACACCGCACCGGCACCGCGA	-317	586
Os02g0759400	GACCCGGCGCGCGCCACGCTATCGC	-188	420
Os02g0761000	GCCCAGCCGCCCATCCCCCCTC	-818	1702
Os02g0761500	GCCGTCTTCCTCCGCGCGACCGCGC	-126	876
Os02g0761600	GGAGACCGTTGGAGCAGCAGAGCG	-80	1100
Os02g0764500	CCACGGCCGCGAGCTC	-1370	1935
	CGACCGCGC	-1351	1935
Os02g0766700	CCGCAGATCCCCCACACC	-454	1938
	CTCCCGCCTCCCCCACCGGCC	-1147	564
Os02g0767000	CCCCGACTCCGCCTCCGC	-1105	816
	CGCCGCCGCG	-1087	816
Os02g0767900	CACGTGTGCGGCCCAGCCCGTGGCAG	-91	70
Os02g0768000	CAGCTGCTCCTCGACGCCACGC	-96	233
	GGCGGAGCCGTGGCCGGCCGCCGGCG	-381	1357
Os02g0768300	CGGGGTGGTGTCGGGGA	-2260	629
Os02g0771100	CCGCCTCCACCGCCGCCGCCTGCTCGACTCACCACCGCAGGGCGGCCTC	-58	286
Os02g0771700	CGCTCGCACGGCC	-272	943
	GGCCGCACCACCCACTTCGCCA	-263	1115
	GGTGGAGGACAAGCCGGACGCAGCAG	-2770	1357
Os02g0775300	TCGGCGGCGGCACACGCGTC	-256	95
Os02g0775400	ACCCACCCACCCCG	-407	809
	CCACCCACCCCGTCCTGCTCCCT	-405	272
	TCCTCTTCCCCACCCACCCACC	-418	1042
Os02g0775600	AGAGGCAGCAGAGGGGAGGGA	-958	1829
	AGCTGCAGCAGCAGGAGCAGCA	-1136	1518
	CCCCTCTTCGTCCCCCTCTCCTCCGCCCC	-198	22
	TAATTAGGCTTAAAAGATTCGTCTCGCAATTTA	-642	1393
Os02g0778200	GCCGCCGCCGCCGCGTCGCC	-2442	1348
	GCGTCGTCGCCGCCGCCGCC	-2450	718
Os02g0778500	GGCAGGCACCAGCGCCGGC	-2566	1326
Os02g0783100	CGCCGCCGCCGCCACCGCCGCCG	-43	478
	CGCCGGCGCGGCGCCAG	-18	456
	CTCGCCGCCGCCGCCGCCACCGCCGCCG	-48	456
Os02g0786100	GATGCAAGTCCTGCAC	-2760	552
Os02g0787800	AGCTGGAGGAAGGG	-813	1110
Os02g0788800	AAACCGTGAAACGAATCTCTTAAGCCTA	-1243	1391
	CCCACGCCCACCTCGCCTC	-268	499
Os02g0790600	GTATGCGTGTGGCGTCGGTGCC	-2306	556
Os02g0791700	CCTCTTCCCGCTCTTCCTCCTCC	-154	1023
	CGCGACCTCACACGTCCCCCTCTTCCCGC	-172	1415
	CGGCCGTTGATCCGACGCCGCGCCGCGACGCCACGTAGC	-348	1296
	CGTCCCCGTACGCTTCGTCGATCGGCGGTGGATGCGGGTGGG	-76	992
	CTCTTCCTCCTCCTCCCCCTC	-144	1691
Os02g0792800	ACGCCGCTGTCGTCGCCTCCATCCCTCGCCGGC	-2799	941
Os02g0797100	CGCACCCACGTCGGCGAAGTGCTCGATCACTGCCCCCATTGCCGC	-96	748
Os02g0797400	CCCACGCGTCTCTCTCC	-63	1476
	CCCCCCTTTCCCCGCCGCCCGCGCACCCACGCGTCTCTCT	-88	1004
	CTCTCTCTCCGCCGCCGCCGCCGC	-46	1476
	TTCCCCGCCGCCCGCGCA	-81	1476
Os02g0808800	CCCCATCCCGCCGCCGCCGGCCGGCCGCC	-2649	1624
	CCGCCATCCCGCCACCGCCGGCCGGCCGTCCCCCATCCCGCCGCCGCCGGCCGGCCGCCGCCAGC	-2679	295
	CGTCCCCCATCCCGCCGCCGCCG	-2653	1614
	GCCTCCATC	-2774	1304
Os02g0809800	CCGCCGCCGCCGCCCCGCCCTTTGCCGCTGC	-1437	1911
	CCTCCGCCTCCGCCGCCGCCGC	-1449	60
Os02g0810200	CGGCCCCACGGGCTCC	-2904	1010
	TGCGGGTGGGCGCC	-2938	734
Os02g0810900	CACGCGTCCTCTCCCGCGTCCTCCGCCTCCTCCCGCG	-595	1429
	CCTCCCGCGCGCTGCGTACGTGACAG	-567	932
	CCTCCTCCTCTTCTC	-659	51
	CGCGTCCTCTCCCGCGTCCTCCGCCTCCTCCCGCG	-593	1028
	GCGTCCTCCGCCTCCTCCCGC	-580	30
Os02g0812500	ACCCCGCACTCCCGCC	-110	1854
	ACTCCCGCCGCCGC	-103	811
	CAGCCGCCACCGTACCCCGCACTCCCGCCGCCGCC	-123	1741
	CCAACCCATG	-133	1741
Os02g0813800	TCCCTCCCTTCGCTCGCTTTCTCTCTCCT	-411	504
	TTCCATCTCTCTCTC	-363	1399
Os02g0814000	ACGCCTCCGTTTCCGTC	-269	505
	CAGCTGCCAGCTGAGCCGGACGCAACC	-461	1017
	CCCAACCAACCACGC	-430	1793
	CCCGAGCCACTCCCCTT	-407	648
	CCTCCATCCGTCGCCACGTCACCCCCTATCCCCCGATC	-327	294
	CGCAACCGATTCCCAACCAACCACGCGTCCGGTA	-441	648
	CGGAGGAGCACACG	-237	1595
	CGTCTCCCTTCTCCCCACC	-256	1595
	CTCCGCGACGCGC	-373	919
	GAAAACCCGC	-279	505
	TCCGGTACCCGAGC	-414	1793
Os02g0814700	CCCTCGGCCGCCGCCGCCGCC	-48	1684
	CCGCCGCCGCTTGTCACCCCTTC	-32	176
	CTCGGCCGCCGCCGCC	-46	1687
Os02g0815200	CACAAGCTCCGCACCGGCGTCGACCTCGCC	-1795	722
	CCGCGTGCGCGCCGCCTACGCCGTGGCCTGGGCCGACG	-1838	1045
	CGCCGCCTACGCCGTGGCCTGGGCCGACGCCGC	-1829	66
	CGCGTCGCCGCCGCCGTCGCCGTCGCCGCCGCCCTCC	-1940	372
	GGCGGCGCCGACCCGACGTGGAACGACCGGTTCCTGTTCC	-1765	722
	GTCATCTCCGCGCAGGACCTGCACCGCCGCCTCGGCCGCC	-1876	1704
Os02g0815300	ACGCGCCCCTGTTCCCCCGCCCGCCCGCGGCGCGC	-2795	269
	CACCACCACCAGCGACGCCTCCTGCT	-2748	269
	CGACGGCGATGGTCTCGCAGGAGGAGGCCG	-2654	269
	CGTCACCGTGCCGGTGGGGAGGATGCGCA	-2692	269
	GCGCGCGCACCACCACCACCACC	-2764	1023
	GCGGTCTCCGACCACGTCGCCGCCAAGCC	-2721	269
Os02g0816000	ACCCCACCTCCCCC	-2140	310
	AGCCCACCTCTCCTCCTCCCTGACCTCAC	-185	83
	CACCTCCCCCTCCCCCC	-2136	1258
	CCCCCCAGCCCACTCTCGC	-2125	310
	GACACGGCGCGGGTGCAGCGTGCAGGTGCGGGAGGGAGGCACGTCTCGCTGCTCACGAGGCCGCAACGCAACGCACCGGACACGACG	-2286	311
Os02g0816600	CTGCCGGGCCGTCGGCGCCG	-2658	1148
Os02g0817500	CATCTTCGCCGCCTTCGCCTCCGCCGCCGC	-213	1337
Os02g0820200	CCGGCCGGGAACACCGG	-565	1519
Os02g0820300	CCACCACCGCCGCCGCCGC	-45	1613
Os02g0821400	CCCCCCCCCCTCTTTTAGC	-2235	688
	CCCCTCCCACCCCCCC	-2253	3
	CTACCTTGCCTCCCCTCCCACCCCCCCCC	-2264	1620
Os02g0822800	CCGCGCAGATCCCCAAACCCCGGCCCAT	-73	87
Os02g0823600	CTCCGGCGACCCGCCCCGGTCCCTCGGCCGCGAGATCAA	-2577	240
Os02g0823800	CCCGCCGCGCCCCCCGCGCTCCG	-2367	743
	CCCGCTCCCCGACCGCCGGTCCAGCCACACCGTCACCCCCGTCT	-951	817
Os02g0824300	CCGCCGTCGCCGCCTCCGCCGCCG	-474	834
Os02g0824700	CCAGAAGGCGGCGCGGCGCAGGCGGA	-1432	1494
	CCGGGCGGAGGCGGAGGAGGAGC	-609	1834
	CGGCGGGGTCGGGGAGGTCGAGCAGC	-843	710
	GCGGCGGGGATCGGCGGCC	-656	854
	GCGGGGGCTGAGGCCGCGGCCGCCGCGCAGCTCGGC	-1339	304
	GGAGGCGGAGGAGGAGCGGATGGAGGCGGGGC	-603	635
	GGCGGAGGCGGAGGAGGAGC	-606	1660
	GGCGGCGGAGATGAGGGCGGCGGTGGTGGTGGTGG	-890	639
	GGCGGGGCGCGGGGTGT	-579	1838
	GGGGCGGCG	-892	1755
	GGTGGAGGAGGAGGAGT	-603	631
	GGTGGAGGAGGAGGAGT	-860	631
	GGTGGTGGAGGAGGAGGAGTC	-863	638
	TCGGCGGCGGCGGCCTCG	-1383	1717
	TGGAGGAGGAGGAGTCGG	-858	1830
Os02g0829900	AGCAGCAGCGGCGGCGGCGGC	-107	1714
	CACGAGCAGCAGCGGCGGCGGCGGCGAGGAG	-111	994
Os02g0833600	CCTCCGCCTCCATCACACCGGCGCTGCCTCCACCCTCCACCTCC	-2225	1590
Os03g0100200	CCCCCCCCCCCCCCCCGCCACGTGGC	-1009	515
	CGGGGCGAGGTAGCACGAGGGCCCGA	-967	716
Os03g0106000	ACCGCGCGCGCCGCCGTCTTTCGCCGACGCC	-43	43
	ACTCCTCCTCAC	-969	471
Os03g0106300	AAATCGCAAGACGAATCTTTTGAGTCTA	-470	1391
Os03g0106400	CCGCATTGCCATTGTCTTCGCCCCCCGCCG	-62	957
	CTGCGGCAGCTGGTCCCGCG	-184	785
Os03g0107600	CAGCGCTCCACCATCGTCTCCCCTCCGCCCGC	-1389	1765
Os03g0108600	TTTCTATATTCATATT	-1740	1395
Os03g0109400	CGCGCCTGCC	-671	1048
	CGGCGCGCGCCACCCCTTCC	-1261	820
	CGGCGCGCGCCACCCCTTCC	-976	820
	CTCTCTCTCTCTCTCTCTCTCTCTCTC	-1015	502
	CTCTCTCTCTCTCTCTCTCTCTCTCTCTCTCTCTCTCTC	-1019	1435
	GCGGCGCTCCCCTCCGCGCCTGCCG	-685	1991
	GTGGGGCCCACGGCGTCAG	-1337	1326
Os03g0113000	AGGGAAACCCGCTTT	-52	1820
	CACGCGTCTCGCGG	-66	1820
	CGCGTCTCGCGGAGGGAAA	-64	1805
Os03g0113100	CTCTCCTCTCTTCTCCTCTCC	-241	348
Os03g0114100	TCCATCTCCCGCCTCCTCCTCCC	-138	1421
Os03g0114300	GATCGCCGGAGGTGGGGGGCGGCACGGCGGG	-63	1761
Os03g0116700	CCTACCTTCCCCTCCCC	-431	873
	GAGAGGGAGC	-11	1536
	GCGACCGGAGGCGGC	-26	1536
	GGAGGCGGCGAGAGGG	-20	1895
	TCCTACCTTCCCCTCCCCTTGCTTTCTCC	-432	504
Os03g0117300	GTTGGACTCTCCACTCC	-49	1361
Os03g0118100	CGCTGCCACGCTG	-99	232
	CGCTGTTCCGCCCGC	-147	968
	CGCTGTTCCGCCCGC	-61	968
Os03g0118200	CTGCTGCGCGCCGCGGGGGATTGGGCGCGCGGCGCGGG	-2200	925
Os03g0118600	GCTGGTGGCGCTGCTGCTG	-1847	802
Os03g0119300	CCTACATAAACCCCCGCACTCCCCCTCCT	-143	120
	CTGCCCCTGTCCCTCCCTCCC	-163	975
Os03g0120100	CATTCTCCACCGCCCACCC	-652	1400
	TCCCCAACGCCAGCT	-1597	942
	TCTCTCTCCCACTCTCGCCG	-683	1400
Os03g0120200	CACTAACATCCCACTCCCCC	-103	1287
Os03g0122600	CTCCGGTCTGACCGCCGAGA	-2649	532
Os03g0123200	GCGGCGGCG	-52	1755
Os03g0125100	CCGCGGCGCGGCCGCCCCCACTACGGCGAGGCTCCCGT	-2186	1785
	TAATTAGGCTCAAAAGATTTGTCTCGTGAATTA	-349	1393
Os03g0126000	GAATCCACTCGCCCCTCGCGTCG	-35	1719
Os03g0127600	TCCCCTTCCCTACCCGCCCCCG	-102	1477
Os03g0128400	GCTCCCTTCTCTCT	-44	928
Os03g0128700	AGGCGCGCTTCCCCCTCC	-949	726
Os03g0129100	CCGCACGGCCCGCACCG	-219	1084
	CCGCACGGCCCGCACCG	-355	1084
Os03g0131200	CTCTCGCGTCTGGCGTGCCAGTGGCCGCGCG	-725	345
	GCGGCCCATGTCCACTCATCCCA	-302	1345
	TCATCCCAAGCTCCCCCCATGTCTCCCATCCACCACCGCTCG	-287	819
	TCTCGCGTACTACTAGGCCTGCGTGC	-218	1666
Os03g0131300	CCTCCCTCCGCGCGGCAGCAGCCG	-1536	282
	CCTCCCTCCGCGCGGCAGCAGCCG	-1661	282
	CGCCCCTCCCTCCCTCCGCACGGCTGCCAC	-1767	1295
	CGCCCGTGCAGA	-1779	1295
Os03g0132800	CGCACCAGGGGGGGCAGCGAGCGAGCCCGCGAG	-63	1322
	CTCGCCCTACAGGCCACCGCC	-83	44
Os03g0133000	TGCGGGACAAATTTATTAAGCCTAATTA	-2648	1389
Os03g0135100	CCCCGCGCGCCCCTCCTCCCAC	-1896	1873
Os03g0137200	TCTGAGCCCTGCCTTGCTGGCC	-815	1384
Os03g0137600	TCCCTCCACGCTCCTCCGTCTC	-126	351
Os03g0137800	CAAACGCGCGCCG	-87	1027
	GCAGTCGCCCGCG	-100	1027
Os03g0142800	AGCTCGGCCTTTGCCTGCCTTGCCTGCCTTCTGCCC	-133	9
Os03g0145500	GATCTCGTCCTCTTCTCTTCCCCT	-126	529
Os03g0145800	CCGACGCCGCCCAGTCCGGCA	-1473	288
	CCGCGACGACCTCGTCGGCGACGACCTCGTC	-1586	216
Os03g0146300	TTCACACCATCCGCATCCTCCCCGCTCGCCGCCGCGCCG	-238	333
Os03g0146400	CTCCTGCTGCACACTTGTCCCCCGCCTCCTC	-367	1508
	CTTGTCCCCCGCCTCCTCCG	-354	676
Os03g0148800	CCACCGCCGGTGACA	-2301	494
	CCGCGCCATGCC	-2425	539
Os03g0149800	CCCTCGCCGCGCCGCC	-313	848
Os03g0151700	TCCTCCTCCACCACGCCGCCG	-33	276
Os03g0151800	GTAGGAGGTCGAATCCCAAACCC	-192	679
Os03g0151900	AGCATCGCCGGC	-12	470
	CCACCGCCGCCTCCGCGTCCCTCTGCCTCACC	-56	470
	GGCCACCGACCACCGCCGCCTCC	-65	1133
	TCGACGCCGGC	-24	470
Os03g0152000	CCCCACCGCGGCGTCTAC	-222	1938
Os03g0153900	CGGCGTCGGCGCGAG	-2476	643
Os03g0158300	CCCAAGCCCCCGCCTCTCCACTCCACTC	-37	1083
Os03g0159900	CCCTCACCCGCGCCTTGACGTGCCCCGCCCG	-1073	526
	GAGCCCACCCCTCACCCGCGCCTTGAC	-1081	528
	GCCCGGCGCCCCCACGGG	-1047	1938
Os03g0161900	CTCCCAGGCTTCGCCTTCCGGAAGCTTCCGCCGATCCGGCCGCGGCCACGAACCGCGCGG	-184	922
Os03g0162200	CACCCCACGCCACCG	-2861	466
	GGCTGGCCGGCCGGGAACCCGGGACGTC	-2497	1242
Os03g0163500	CGCCGGCCGCGGGCGGCGGCG	-1744	1407
Os03g0167200	GGCGGCGGCCGGCCGCCGGCGGGG	-1313	1218
Os03g0167400	ACGCTGCCC	-312	901
	CCCTTCGCCCGCACTCCACACCCGCACGGCCGCACCC	-300	901
Os03g0169100	GCGAGCGGCAGCGGCGGCGGCGGCGCCTCGC	-2873	441
	GGCTCCGGCGAGCG	-2880	1266
Os03g0170100	GCGTTGGTTGGCCGGCCACAGCTA	-1107	282
Os03g0173900	GGCGGAGGCTGCTCCGGCTGGGGCGG	-1020	1357
Os03g0174200	CGCAGCGCTCCACAACTCACGA	-167	1115
	CGCTCGCCGCGGA	-132	943
Os03g0174900	CAAGGTGAGAAGTGAGGAGGCAGCAAGGGAGGA	-51	1966
	GAGAGAGAAGGAG	-93	628
Os03g0178200	CCCCTTCGTTTCCCACCC	-57	341
Os03g0178400	TCAGCATCATGGA	-268	1956
Os03g0179400	CCATCCACACACCCCCAAAC	-260	1861
	CGGCCAAAGCAGCGGGCGCGG	-60	1534
	GGCGCCAGC	-2055	1304
Os03g0179900	CCAACTCGACGACGCC	-127	1786
Os03g0180700	CGCGACGTCGACGCGGCC	-2564	751
	GTCCGGCCGCGACGTCGACG	-2571	997
Os03g0181500	CCACCACCATCTCCTCCCCCAACCCCTGCACTG	-123	245
Os03g0182400	CTTCCCCCCCTCTCCTCCTTCCTC	-504	529
Os03g0182800	ACAGCCCATCCCCACATC	-123	958
	CGACGGCGACG	-99	621
Os03g0183500	CAACCATCCGGGC	-2922	919
Os03g0184000	CCGCCTCCGCTCCCAC	-978	1913
	CTTCCGCCGTCCGCCTCCGCTCCCACGTCG	-988	1183
	GCCGTCCGCCTCCGCTCCCACGTCGCCGCC	-983	1113
Os03g0185600	CGCCTTCCTCCTCCGCCGCTTCCCCCCTC	-234	1842
	GCCTTCCTCCTCCGCCGCTTCCCCCCT	-233	1843
Os03g0186100	GGCGGCGGCCTCGTCGGCGGCGCCCGAGACGC	-1157	357
Os03g0188200	AGCGCCGCCGCTCTCGCACCCGCTTGCC	-1936	594
	CCACCGCGACAAGCCACCGCCGCCAGC	-1960	33
	GCCGCCAGCGCCGCCGCTCTCGCACC	-1942	670
	GCGGCACCGCCCGCTCGTCCCCGCAGTCACTGACTGGTGGGGCCCACTCGCCACGCAGCCATCCCTGACGTCCGCGC	-208	252
	GGTCCGCAACTCCAGCGGCCGCCCGCTCGCCGATGCCGCTCCGTCCATCG	-1802	1908
	TCGCACCCGCTTGCCGCACATG	-1923	1610
Os03g0189100	AAAATTTTTTGAATCTAAACAAGTC	-751	1388
	ACTGCGAGACGAATC	-962	1392
	CACCGCCACGCGC	-106	919
	CCCCATCCCGACGTCGCGGCCGGAGTC	-1928	1017
	CCCGACGTCGCGGCCGG	-1922	488
	CGAGAGCCACACGCGGTGCGACACGCGTGCGCGC	-1803	648
	CGCCCTGCTCC	-154	1310
	GACGTGGACGCCCCACG	-1768	648
Os03g0189900	CTCACTCCCCCCCTCTCTTCGCCTCCCTCTCTCT	-43	219
Os03g0190800	CACCTCTGCCTCGCAACGCGGCGCGC	-103	32
Os03g0191100	GCGGAGGGCGCTCGGCTCGGCGCGGCTCACGC	-2284	199
Os03g0192000	AGCGGAGGCGCCGATCTCTCTCTCCCTCCCAG	-39	1070
Os03g0194900	CCTACTCCCCCAACAACCGCGCG	-173	1291
	GCTTCGAGCCACACG	-188	1291
Os03g0195300	CGAGCGAGCGAGAGGGGGAAGAAGAGGCGGCGGGAGGA	-2909	1221
Os03g0196500	GGTGCAGACCGCAGTACGTCCATGCCGATCG	-2795	1098
Os03g0196800	ACTCTCATCCCCT	-34	1082
	AGCCTCCCGCACTTGCTGCTC	-64	702
	CATCCCCTTCCCCT	-23	928
	CATCCCCTTCCCCT	-29	928
	CCCCTTCCACTCTCATCCCCTTCC	-42	702
	CCTCCCACCACCCTTCGC	-18	1764
	TCATCCCCTTCCCCTCCCACCACC	-30	246
	TCCCCTTCCCCTCCCACC	-27	260
	TCCCCTTCCCCTCCCACC	-43	260
Os03g0198300	GTGTCGTCCGCGTCGGCGGCG	-742	41
Os03g0198500	CCACCGGCACCGGC	-1262	546
	CCTTCCCCCTCTTCGGCGGCGGGCTCCC	-1290	546
	CGCTCCCGGCGTCGCC	-1243	848
	GGCGGCGGGCTCCCCCACCGGCACCGGC	-1276	1599
Os03g0199500	CGCGCGCACCAACCCCCGC	-673	106
Os03g0201100	CAAACGCTCCTCGCCGTCAAATCTCCCCTCT	-108	203
	CCCGACCAATCCGACC	-124	203
Os03g0201200	CCCTCCGTCACCGCCCG	-245	488
	GTCACCGCCCGTTCCTCCCCCCGTT	-239	1038
Os03g0201600	CTCGAGTCTCGACACCGCGCGCTTCCTGCGCCGCCG	-2065	661
Os03g0201901	CAGGGCTGGTCGGCCTT	-499	1519
	GGCAGCCTCGCCGTGGGCTCGTCGCC	-475	1754
	TCGGGTACGGCAGCCT	-483	548
Os03g0202300	CAAGTTCCAACCC	-56	271
	CCCCCCCGCCGCATCCCCTCCCCC	-46	1432
	CCCCCGCCGCATCCC	-44	517
	CCCCCGCCGCATCCCCTCCCC	-44	191
	CCCGCCGCATCCCCTC	-42	1846
	CCGCATCCCCTCCCCCCAC	-38	436
	CCTTCCAAGTTCCAACCC	-61	223
	CGCATCCCCTCCCCCCACTCCACTC	-37	1585
Os03g0203800	CCCCCCCACGCGGCCA	-347	1010
	TGGTGGGGGGAGGC	-192	734
	TTCTCCATCCACCACCATCCAAC	-369	1421
Os03g0205400	CGACGGCGGAGGAGGAGGC	-60	653
	CTCCCGTGCTCCGGCGACGGCGGAGGAGGAGGCG	-74	985
Os03g0207200	CAGCGTCCCGCGCCCTGGCCACCACGAG	-110	759
Os03g0207250	CCTCCCCCAACTCGCGCGCC	-167	1079
	CTCCTCCGTTCGCC	-185	47
Os03g0210500	CACCACGCGCGGAGTGCCGCGC	-2797	651
Os03g0210600	CCCCGCAGCAGCACCGCCCGTCG	-490	1263
	CCCGCAGCAGCACCGC	-489	227
	CGCCCGCCCCCGCAGC	-497	6
	GCGACGGCCACCGCGGCCGCCCGCCCCCGCAGCAGCACCG	-514	5
Os03g0210700	CGCGACCGCGGCGACGTC	-534	1151
	GCGTCACCTGTCACCGCGCCGCGGT	-578	312
Os03g0211900	CCGCCCCCGCCGCGGCGCC	-123	1993
Os03g0212700	CGCCGCCGCCGCCGCCTCCGGCGAGGCCCCACCG	-50	1377
Os03g0213800	CCCGTCACCGCGACCGCCGCGG	-173	189
	GCCGCCCCGTCACCGCGACCGCCGC	-178	1057
	GGCCGCCCCGTCA	-179	1298
Os03g0214200	CTCTCTCTCTTCTCCTCCTCCTC	-324	1034
Os03g0214600	CTCCCCAAACCCTAGCG	-50	426
	CTCTCGCCTCCTCTCCTC	-70	426
	GCTCGCGCAGCCGC	-2464	811
Os03g0215200	CCAACTCTCCCCCCCCCCCCCCTCTCTCTCTCTCCTCCTT	-186	1004
Os03g0216300	CAAACACCGGCGCTCCCCACACCCCC	-48	1329
	CCCCCGCCGCCGCCGGCCGCCGC	-27	1152
Os03g0218400	AAACTGCGAGACGAATTTACTAAGACTA	-1044	1391
	ACTGCGAGACGAATT	-1042	1392
Os03g0219100	CTCTCCTCTCTCCTCTC	-110	1206
Os03g0221500	AAATTGCGAGACGAATCTTTTAAGCCTA	-1766	1391
	AGCACGGCCTCGTCGCCGCTCCGCGAGATCGCCTCG	-570	1402
Os03g0224200	CTCTCTCTCCCCCACCTCTT	-229	144
	GGAGACGCCGGAGTCGGGGGCGTG	-138	1229
	TCCCTTTCCCCCGCCTCCCTCTC	-207	144
Os03g0225100	CACGGCACGCGCGCGCGGGAAGCAACGGGCGGCGCGGC	-844	613
	GACGGCGGCGG	-874	1748
Os03g0226600	CCCGGGGCCAAGCTGCGGCGAAGCGGCGGGTCACCTCCGGCTGCGT	-136	953
	GCGGCGGCCGATCGGACCCGGGGCC	-152	229
Os03g0228500	ACGGAGTCCCCTCCCTCCCCAATCTGCAACGAACTCGAAG	-109	1962
	AGCCGTGCTCCACCCC	-24	1709
Os03g0232400	GGTCCGGGGTGGCGCGGCT	-2939	936
Os03g0232900	CGCACGCACGCGGCGC	-309	951
Os03g0233000	CCAACCAACCAGCAGTT	-110	1509
	TCTCATCTCTGTCA	-84	1509
Os03g0233500	CCCCTCCTCCTCAGCAAAGCACCGCAAACCAGTCC	-281	1551
	CTCTTTCCGGCCGCACCACCACCGCCTCCCCTC	-246	1551
Os03g0238600	ACCCCACCTCCC	-1515	884
Os03g0239000	GCCGCCACTCCGCC	-2569	1603
[truncated: 4,300 more rows]
