# Supplementary material for: Discovery of cis-elements between sorghum and rice using co-expression and evolutionary conservation
Source: BMC Genomics. 2009 Jun 26;10:284. doi: 10.1186/1471-2164-10-284 (PMC2714861; doi:10.1186/1471-2164-10-284)
Supplement: Additional file 2 — Motif sites detected by PhyloCon in rice derived from YALE-1. Table showes motif sites detected by PhyloCon in rice genes derived from YALE-1. The position of sites shown in the third column indicates the distance to the start codon. [file 1471-2164-10-284-S2.xls]

## Sheet: SupplTableS1B.csv
Gene	Site	Position	Cluster ID
Os01g0100900	ACTTCCCAAGTAGGAGCACAC	-149	295
	ACTTCCCAAGTAGGAGCACAC	-160	295
	AGCTGTCGGAG	-888	1300
	AGCTGTCGGAGTAG	-888	1168
	AGGAGGGCA	-876	1300
	CACCTGTAACAGAGGCAT	-2293	1291
	CATTGCTGGCTTGGCC	-100	388
	CCCCCGGCCCG	-28	1162
	CCTCATTGCTGGC	-103	814
	CCTCTTCTCCTCAT	-111	813
	CGACGCCAATCCCA	-128	669
	CGGAGTAGGAGG	-882	410
	CTACACGAACA	-139	669
	CTACACGAACACGACGCCAATCCCAC	-140	670
	CTGGCTTGGCC	-95	813
	CTTCTCCTCATTGCTGGCTTGGCCTT	-108	1147
	GGAGCTACACGAACACGACGCCAATCCCAC	-140	668
	GTGGGATTGGCGTCGTGTTCGT	-139	68
	TCTCCTCATTGCTGGCTTGGCCTT	-106	1148
	TCTTGTTGTAGCTGTCGGAGTAGGAGGGCAG	-897	1779
Os01g0102500	GGGTGGCAGGCAGAGGAGGAGCCAA	-202	34
Os01g0102900	GCTCGCTACAGGGCCCCACCCCC	-227	1496
Os01g0104900	CGCAACTGGGCGCGGGCAAGG	-2061	1674
Os01g0105900	CGTGCGCGCGACGGAGG	-880	378
Os01g0109700	CCGCGCGTCGCCTTC	-856	662
	CGCCGCCGCCTCAGGCCGCCGCTGCTCCGCC	-160	284
	CTCGCGTCTCGCGTC	-900	1510
	GAAGGGAGGAGGGG	-672	1168
	GCCTCTCCTCCCCGC	-867	392
	GGCGGCGGCGGCGGCGACCG	-732	1335
	TCGCCGAGGCGATTAGCCGCCTCTCCTCCC	-885	1510
Os01g0111400	AATCTCCCATCGGC	-371	1031
	ACCACCCTCTGGCTCTCC	-2836	918
	AGAGGGTGGTGGT	-2849	1340
	AGTCTGCGCTGCGTCAGCTCTCGCCGCGGCTCGGCTCTCCGGCGACTC	-304	1643
	CAGCTCTCGC	-290	88
	CCACTGCAGC	-2856	1317
	CCATCGGCGCCGGCGCC	-365	611
	CCGGCGACTCCTTCGGCTCGCTCC	-266	828
	CCTTCGGCTCGCTCCCCAAGGTACACCCCACACCCGCTGCTGCT	-257	1320
	CGCACGGCCCACTGCAGCGCCGCG	-2810	1419
	CGCCACCACCGTC	-2489	134
	CGCCCACGTCCTCCACCACCACCACCACCCTCTGGCTCT	-2833	1317
	CGCCGAGGCGTAGGCTGCGCCGCC	-2714	1083
	CGCCGGCGAGGTCGCGGCGGAGGC	-2738	1170
	CGCGGCTCGGCTCTCCGG	-280	1320
	CGGCTCGGCTCTCCGGCGACTCCTTC	-278	88
	CGGGCGGCGCCCACGTCCT	-2811	323
	CGTCCTCCACCACCACCACC	-2842	767
	CGTCGCCACCACCGTCTCCCCGACCTCCCCCT	-2511	626
	CTCTCGCCGCGGCTCGGCTCTCCGGCG	-287	209
	CTGCACGTCTGCC	-2751	1170
	CTGCCCGCCGGCGAGGT	-2743	1796
	GAGGGTGGTGGTGGTGGTGGAGGACGTGGGCGCCGCCCGC	-2848	739
	GCCGCGCGGGCG	-2846	1317
	GCGACTCCTTCGGCTCGCTCCC	-263	802
	GCGCACGGCCCACTGCAGCG	-2821	1617
	GCGCACGGCCCACTGCAGCGCCGCGCGGGCGGC	-2830	1876
	GCGCCGGCGCC	-359	72
	GCGCTGCGTCAGCTCTCGCCGCGGC	-299	1743
	GCTGCGTCAGC	-297	802
	GGCGCCGCCCGCGCGGCGCTGC	-2813	1329
	GGCGCCGCCCGCGCGGCGCTGC	-2820	1329
	GGCGCCGCGGCTCGCTCCCCCCT	-354	665
	GGCTGGCTGGATCC	-386	1031
	GGTCGGGGAGACGGTG	-2503	1991
	GGTGGTGGCGACGG	-2491	1777
	TCTCGCCGCGGCTCG	-286	802
	TGGTGGAGGACGTG	-2834	1340
Os01g0120800	CCGCCGCCGCCTCCACTCTCCTA	-380	793
	GCTTCCACCCCCCATTCCCATCCCCTCCACC	-356	793
Os01g0125800	CACCACTCGCGACCCCACCCCA	-57	109
Os01g0129500	GCCCCAGCCCTCGGGG	-2847	1453
Os01g0129600	CAACCTCTCCGCCCACACACCCACCACCATTTCCTCCTCC	-124	1634
	CCAACCTCTCCGCCCACACACCCA	-125	1633
	CCACCATTTCCTCCTCCTTC	-101	1036
	CCCACACACCCACCACC	-113	1720
	CTCCTCCTTCTTC	-91	1633
	CTTCTACCTCTAGCTCGGCATTGCTAGCTCGATCTCACCGGTCGTCGTCTCCGGCGAGCCGCGCGGGTTAG	-82	1106
	GACAACCACCGCCACGCGCTGTCATGTGTCCCCCACAC	-2958	61
	TCTAGCTCGGCATTGCTAG	-74	1181
Os01g0131600	CCGTCCTCCTCCCCCTCGTCTGCG	-478	746
	CGCCGCAGCCGTCCTCCTCCCCCTCGTCTGCGCCCGCCGA	-486	1921
Os01g0135800	GCCGGCCGCGGCCTCCCGGCGACCTCCTCCCCCGCATCCGG	-1380	577
Os01g0137100	ACCATTCCTCTGCTCCCCC	-2417	1071
	CCACTCCCCTCGAGCCGCC	-1662	53
Os01g0140400	CCGTCCGCCGCCGCCGGGGGCGAACCCGAACGCCTCTCCACCGTCCGAT	-207	1840
	CCTTCCCGGCGCGGCCACTCCGTCCGCCGCCG	-226	626
	GCGGCCACTCCGTCCGCCGCCGCC	-216	828
	TCCTCACCTCGCCCACTAC	-91	804
	TTCCCGGCGCGGCCACTCCGTCCGCCGCCGCCGGGGG	-224	478
Os01g0144000	TTCCCCCTCCTCCTC	-276	745
Os01g0144600	GCGCCTCCTCCCCGC	-109	206
Os01g0151100	CTCCTCTCTCTCT	-756	1945
Os01g0152800	CTCCGCCGCGGGCTCCTCCTCCGCG	-1536	362
Os01g0157500	GGCGGCGGCGGC	-310	1206
Os01g0158400	CCCCGTTTCAACTAGAGCCGTC	-1261	1754
	CGGCGGCGGCGGCGGCCAGTG	-1367	1462
	GCACTGGCCGCCGCCGCCGCCGCCGCC	-1373	1845
	GCATGGCAGGCGAAAAGGC	-169	501
	GCCGCCGCCGCCGCCGCCG	-1365	1464
	GCCGCCGCCGCCGCCGCCG	-1370	330
	GCCGCCGCCGCCGCCGCCG	-1373	330
	GCGGCGGCGGCGGCGGCG	-1371	1122
	GGCGGCGGCGGCGGCGGCCA	-1369	1335
	GGCGGCGGCGGCGGCGGCG	-1372	1303
Os01g0159300	CACGCGATGCGCTTC	-2571	1510
	CGCACGCGATGCGCT	-2573	1139
	TCCTCTCCACCCCGC	-2534	392
	TCTCCGCCCCCGATTCCTTCCTCTCCACCC	-2552	1510
Os01g0168300	CGAACCCGATCTCGATCCCCTCCC	-23	952
Os01g0175600	CCCCGCCCCGCGCCGCC	-1131	1227
	CCCCGCGCCGCCCCGCCGCGGCCGCGTCGTC	-1126	698
	CCCGCCCCGCGCCGCCCCGCCGCG	-1130	639
	CCGCGCCGCCCCGCCGCGGCC	-1124	606
	CCGCGCCGCCCCGCCGCGGCCGC	-1124	797
	CGCCCCGCCGCGGCCGCGTCGTCTCCTCCGCCACCTCCACGTCTAGGGT	-1118	707
	CGCGGCCGCGTCGTCT	-1110	74
	GCCCCGCCGCGGCC	-1117	116
	GCGTCGTCTCCTCC	-1103	247
Os01g0176800	CGCAGGTGGCGCGCGCGGCC	-839	1402
	TCGTCAACTCCCCCATCCTC	-814	1649
Os01g0177200	CACCCTCCCCCCACCTCGTCGCCTCGCCGTCTCCACCCCC	-99	1634
	CCCCACCTCGTCG	-91	1996
	CTCCACCCCCAAAACCCTAGCCGCCGC	-69	1514
Os01g0178700	ATCTCGTCGCCCGG	-1526	2006
	CACGAGCTGCTGCC	-1120	926
	CCCCGACCGTCCGATCTCGTCGCCCGGG	-1539	751
	CCGACCGTCCGATCTCGTCGCCCGGGC	-1537	1626
	CCGTCCCCGACCGTCCGATCTC	-1543	741
	CCGTCCGATCTCGTCGCCCG	-1533	58
	CGAGATCGGACGGTCGGGGACGGG	-1546	1294
	CGCGTGCGCTGAGAAA	-1566	1901
	CTTAGCCCGTC	-1549	1956
	CTTAGCCCGTCCCCGACCGTCCGATCTCGTCGC	-1549	1842
	CTTAGCCCGTCCCCGACCGTCCGATCTCGTCGCCCGGGCTGAT	-1549	363
	GATCGGACGGTCGGGGACGG	-1544	1293
	GCACGCGTGCGCTGAG	-1569	1126
	GCACGCGTGCGCTGAGAAA	-1569	1957
	GCCCGTCCCCGACCGTCCG	-1545	59
	GCTCATCCCGGCCGTTTGATCAGC	-1539	597
	GTCCCCGACCGTCC	-1541	2006
	GTCCCCGACCGTCCGATC	-1541	1871
	GTCCCCGACCGTCCGATCTCGTCGCCCG	-1541	1957
	GTTCGATCCC	-1130	926
Os01g0179300	CCGCCGCCGCCGCCCGATCGC	-159	691
Os01g0180800	CGCGCCGTCAAACCACCACCGCC	-913	673
Os01g0185400	CACTGCGCCCGCTCCCTCG	-1838	1515
	CCCGCGCCGCCGCCGCCG	-1960	1436
	CCGCCCGCTCCGCGCCTCCGCCTACTGCGAC	-1785	899
	CCGCGCTGGCGGCGGCGGCGCCCC	-1897	965
	CTCCCTCGTCGCCCGCGACG	-1827	358
	CTCGACGGAG	-1859	951
	CTCGACGGAGACGTGCTGGCC	-1859	1515
	GCCGCCGCCGCCAGCG	-1890	267
	GCGACGTCGCCAGCCTCGCC	-1813	1515
	GCGCGGTCGCTCGCCGAC	-1877	1515
	GGCCGGGGCGCCGCCGCCGCCAGCGCGGTC	-1899	951
Os01g0188400	CGCGCTCGCTTCCTCTTCCCC	-89	313
Os01g0190000	CTGACGCCATGACTTTCG	-1066	1048
	GCGGAGTGGCCGAC	-899	189
	TACCCGCAACGCCTCC	-1082	1048
Os01g0191700	CTCCCCGTCCACGTCCACCCCTCGCCGTCGT	-298	1654
Os01g0205100	CGGCGGAATTCTCCACCGGCG	-312	778
	GGTACTCCTCCACCACC	-495	1820
	TCCCCGCCCGTC	-507	1820
	TCCTTCGCGTCGC	-328	778
Os01g0210500	CCTCCCCAACTCCGCCGCA	-39	44
Os01g0210800	CCGTCCGCTCCCTCCTCCTCC	-1364	197
	CGCCGCGGCCGCGCGTGCCGCTCCCC	-1341	230
	TCCGTCCGCTCCCTCCTCCTC	-1365	240
Os01g0212500	ACCTCCCTCCTCCG	-1081	1004
	AGCAGCAGCGGCAGC	-760	1862
	AGCAGCGCCGCGGCGGCG	-742	1862
	CGCCGCCGTCGCTCGCGTTGAGCGCCCTGCA	-1066	284
	GATGGCGTCCTCGGCC	-1097	1004
	GCGACGGCGGCGGCGGAGGAGGGAG	-1079	503
Os01g0220300	GCGGGAGGGCGAGAGGG	-37	519
	GGCGGGTGAAGAGCCAGCG	-57	519
Os01g0222800	CCCGGCTGCCGGC	-990	814
	CCCGGCTGCCGGC	-991	814
	CGCCGCGCGGCTCCCCCCCGGCTGCCGGCGCG	-991	174
	CGCCGCGCGGCTCCCCCCCGGCTGCCGGCGCG	-999	174
	CGCGGGCGCCGCGCCGGCAGCC	-997	1449
	GCCGCGCCGGCAGCCGGG	-990	133
	GCCGGCAGCCGGGG	-985	132
	GCGCCGGCAGCCGGGGGGG	-987	1338
	GGCGCCGCGCC	-993	813
	TGCGGGCTCCGGCGAGGGCGGG	-887	1506
	TGTTCGCTTCTCCG	-1009	813
Os01g0224200	CCCCTTCTCCGGGCCGGGC	-227	1975
Os01g0224500	CCTCCCTCCCCGCGCCGCC	-244	53
Os01g0225300	CCCTCCCCTTCCTCCCCTCCCCGTCCCCGTCCCCAACCTCC	-2473	1868
Os01g0225600	GCGCCGCCTCCCTCCTCGCCCGGCCACCGA	-2579	1022
Os01g0226200	CTCGCCCATCACCGTCGA	-499	45
Os01g0226500	CCGCCGATCGCCTCG	-191	345
	CCTCCTCCCCTCTCCCTCCGCTCCGGCGGAGCGCCGCGAAACGCCCGCCGCAACCGAGCCCACCGTCGAGGC	-250	1531
	GCTTCCTCCTCCTCCTCCCCTCTCCCTC	-260	619
Os01g0228400	CCAACGCCCACGTCCGGGGCCTC	-1152	648
	CCCTGCAAACCGCGCCACGCGGCCGCTC	-1113	631
	CGCTCCGCCCGCCTTGCTTGCG	-854	1305
	GCAAACCGCGCCACG	-1109	648
	GCGACGGCTGGCCACGCGCGGCGTGTGCGTGCGTAG	-825	1305
	GCGCGGGGGGGAC	-788	1305
	GCGGGATCGGACGCCTCC	-1129	648
Os01g0229400	AATAAATTCATCTCGTAGTTT	-428	258
Os01g0231500	AGCGAGCGCCTGCGGTACGGCGAGCC	-2286	1112
	CGGCCACCGGACCTCCTCTCCC	-2603	779
	GCCGCCGCCGCGGCGTCG	-2540	1862
	GCCGCCGCCGCGGCGTCG	-2542	1862
	GCGGGAGCAGGGGA	-2534	540
	TGCTCCCGCGTCGCC	-2555	1862
	TGCTCCCGCGTCGCC	-2557	1862
Os01g0232400	ACCCGGTCCACCGCCGCC	-106	1835
	CCTCCCCTCCCCTCCCCTCCTCTCCTAGACC	-134	1535
	CCTCCCCTCCCCTCCTCTC	-129	1536
	GCACGTGCCGCTCACCCGCGCCGCCCACCTCCCCTCCCCTCCCCTCCTCTCCTAG	-161	1835
	TGCCGCTCACCCGCGCCGCCCACCTCCCCTCC	-156	1537
Os01g0236300	CCCCCACCTCCCTCCCTCCTC	-90	1015
	CGCCGTTATGCTTCCT	-271	1892
	CTCTTGCCGCCTCT	-68	1015
	GCCGCCTCTCTTCTTCTTC	-63	1583
Os01g0236400	CCGCCGGTCCTCCTCCGC	-1298	1284
	CGCTCCCCGCCCGCGACCCCGCCGTCGGTGCCGCGGCTCCTCCG	-1358	776
	CTGCTGCTTCTCTGGGCCCTCGT	-327	1265
Os01g0246100	TCCCCGCGTGGGCGCCGCGGCCG	-2487	1175
Os01g0251100	CCTGCCCGCGCCCGACTCCAC	-813	295
Os01g0253300	CTCCTCTTTCCTCTCCTCCTCCGCCCC	-117	1514
Os01g0253800	GAGGAGTCACTTCCGTG	-1407	740
Os01g0259600	AGGCGGCGGAGC	-2390	851
	CCCCTCCCCGCTCCTCCTACGCAGCGCC	-2435	851
	CTCCACCCTCCCCTCCGCCGCGGCGGC	-2377	851
	GCGGCGGCGGCGGTAGA	-2407	851
Os01g0260800	CTCCAGCCACATCTGCTGCTTCGTCTCCTTCTCC	-95	1045
	GCCGCCCCCCCCCCCCCCC	-2750	330
Os01g0261100	TCTCTCTCTCCTCTCCTTCCCTCT	-1775	1783
Os01g0261500	GCACCGGCTTCGTCGGCCGCTACGTCTCCCAGCGCCTCCTCG	-2152	1314
	GCGGCGGCGGCCATCGGC	-2202	133
	GGCGGCCGCGGT	-2312	1461
	GTGGGTGGGGGGAAGCGAGGA	-2299	1461
Os01g0263000	GCTTCCGGCAATGT	-1272	1978
Os01g0265100	GGGCGAGGCGGAGATCGGAGAGGAGAGG	-1028	1119
Os01g0265800	ACCGCGTGGCCTC	-21	1243
Os01g0265900	CCCTGCGCGGCGTCACCG	-1893	1788
	CCGCCGCCTCCTCTCC	-1907	1920
	CTGCCACCGCCGCCTCCTCTC	-1913	1555
Os01g0266500	AGCCGCCGCCGCCCGCCGCAGTCG	-49	130
	GCAGTCGTCGTCGTCGCCGCCGCCT	-32	598
Os01g0267400	CCCCCCCCCCCCCCCCAACACACACACACACAGCGCCTCGCGCGCGCTTTTCCGCCGCCG	-1299	1000
Os01g0268800	CCGCCCGCCCGCCCGCCGCCGCCGCCGTCGAGTTCGCCGCACCTCT	-209	713
	GCCCGCCCGCCGCCGCCGCCGTCG	-203	1397
Os01g0270700	CACCGTCTGCATCCGCGC	-1613	1102
	CCGCCGCCGGCCACCTCTCTC	-2313	1653
	CGAGGGAGAGGAGAGG	-2144	1734
	CTCCTCGCCCTGCTTGCCGGC	-2006	347
Os01g0271000	GTGATCTCGCCGCCGGCGCCG	-121	1811
Os01g0273300	CCACCTCTCCTCCGCCGCC	-64	1891
	CCCACCTCTCCTCCGCCGCC	-65	1036
	CGCATGCATAGAATATTAAATATA	-1070	256
Os01g0276000	AAAAGATTCATCTCGCAATTT	-1420	258
Os01g0276300	GCGCCGCGGGCGTCGCGCTGCA	-235	68
Os01g0279100	CCCGCCCCGGC	-25	1815
	CCCTCCCCCAAAACTCTTCTTCCCCCTCC	-52	126
	CCTCCCCTCCCCCAAAACTCTTCTTCCCCC	-56	1815
	GCCCACCACCTCCCCTCCCCCAAAACTCTTCTTCCCCCTCC	-64	1816
Os01g0286000	CCGGACGCCCTCCTCTCGCCGCCGCTTC	-798	342
	CGTGTCGCCGCCGCCGACC	-819	1388
	GACCACCCGGACGCCCTCCTCTCGCCGCCGCTT	-804	1318
Os01g0294700	GCTCGCGCGTTGGC	-201	1274
Os01g0295700	ACCCGCCCACCCGCC	-2405	89
	ACCCGCCCACCCGCC	-390	89
	GGAGGACGGTGTGGTTCCGGCGGC	-2305	1969
Os01g0296200	AGGCGCGCGCGCGGGGGGGT	-509	1130
Os01g0299500	CCGTCTTCTCCTCCTCCAACCG	-2341	1581
Os01g0304400	TGCCCGCCTCCCTTCCCGCCGCCTTCCTCCTCCCCGCATGGT	-169	1012
Os01g0308600	ATCGCCGCCGGCGGCAACC	-33	824
Os01g0313300	TTCGCCCCGAGCCGAGCCGCT	-2715	452
Os01g0314300	CCACGCTTGGCCCTCCGGGCC	-2172	778
	TGCCCCGCGCCGC	-2187	778
Os01g0314800	ACACAACGCCGCTCG	-1490	411
	GAAAGGGGGGAGCATGAGC	-1474	411
Os01g0317800	CCTACCCCCTCCTCTCTCTCTCTCCCCTCTCCCTCCTC	-1455	752
	GTGGCGGGGCATCTCGCCGCCGACGGCTCGAGGAGGAAAGGAGGGTCTCGCC	-575	505
	TCTCCCTCCTCCCT	-1428	81
Os01g0322800	CCCCACTCCCCCACCTCCTCCCGTCCTCCGGCCGCCGCTCCCCACCCGCCGCCGCCG	-78	1541
	CTCCCCCACCTCCTCCCGTCCTCCGGCCGCCGCTCCCCACCCGC	-73	1540
	GCCGCCGCTCCCCACCCGC	-48	1611
	GGCCGCCGCTCCCCACCCGCCGCCGCCGCCGCCGCCCGCAG	-49	798
	TCCCCCACTCCCCCACCTCCTCCCGTCCTCCGG	-80	744
Os01g0323000	CCGCGGTTACCGCCGGTAAC	-1406	2002
	CGCCGTACCGC	-1386	2002
Os01g0326000	AGACGGGCTCAAGAGCGAGAGAGATGCGAA	-611	1733
	CCACACCTCTCGACTGCGCAGGCTCTGGGGG	-696	954
	CCACGCAGCTGGATCTGCGTCGC	-765	653
	CCGACGCCGTCACACCTCTAGCCGATGGC	-819	941
	CGAGCACCGCCACGCCCCC	-695	281
	CTAGCCGATGGCCACACCTTCACACCGA	-802	342
	GGGGAGAGAGAGACG	-569	1209
Os01g0327100	CTCCCCCCCCCCCCCCGCCCCCCCACCC	-1832	1454
Os01g0338000	CGTCTTCTCTTCTCCCCTCTCGTC	-161	1664
Os01g0347000	CCAATCTGCAACCCA	-81	1680
	CCTCCCTCCCTCTCCCCTCTTCTTCCCC	-129	599
	CCTCCCTCTCCCCT	-125	81
	CCTCTTCTTCCCCTTCCATTCCCGCAAACTTC	-114	1680
	GCGGGAATGGAAGGGGAAGAAGAGGGGAGAGGGAGGGAGGGAGGGAGAGA	-148	1517
	TCCCTCTCCCCTCTTCTTCCCC	-123	755
	TCTCTCCCTCCCTCCCTCCCTCTCCCCTCTTCTTCCCC	-139	752
Os01g0347100	GCGGTGGGCGCGCGG	-111	300
Os01g0351100	CGGACCGCCCCCTTCA	-1731	151
Os01g0355600	CCGTGAGGATGGCGTCGCGATCCT	-2160	1327
	CTCGGATCCCTCGCCGCCGGCCAATCCCCGTACGCCTCCCCTCCCCC	-2129	1327
Os01g0362100	GCTGCCGCCGTTGCCACCACAATCGTGCGCCGCCG	-2644	1688
Os01g0363300	CCTCATCCTGCTCGG	-1099	1780
	TCACGTCCTCCGCACA	-1071	666
Os01g0371200	AACTCCTCCA	-1351	1161
	CCAACGCCGCGGGCAAAGACA	-1318	1416
Os01g0382400	TACCGGCACGCCTCGCCAACATTTCCATG	-131	451
Os01g0501800	GGTGGTGGG	-229	705
Os01g0526100	CAAGCCCCCCGCCACCTTCGCC	-2875	755
Os01g0532700	GCGGAGGGGAGGGGGCGTCGCCGGCG	-569	447
Os01g0547000	AAAATATTAGTCTTGCGATTT	-1377	258
Os01g0558100	CAAGGGTGAG	-1415	504
	CTCACTATGCACTGCTTGA	-1443	1072
	TGCTTGATCAAGGGT	-1431	504
Os01g0559600	GCGGGGCCCACCACCCCCAGGGCCTCCGGCGCCG	-184	1603
Os01g0560000	GCCACCACGCAGCTGGGCGGGCTCG	-2146	1792
Os01g0575000	CCTCCCTCCTTCCCCCACCCGCTTCCCT	-1106	1511
	TCCTTCCTTCCTCCCTC	-1124	1511
Os01g0580500	ACGCGGGATCCTCGCGATGCCGA	-1476	1153
	ACGGCGCGGCTGCAGCACGTACTCCGGCC	-2883	941
	CTCGCGATGCCGACGCTG	-1466	1436
	TTCGGCTGCCCGCGC	-554	1209
	TTTTAGCCTATATTTAATACTTCATGCAAGTGTTTAAATGTTCGATGTGA	-907	255
	TTTTAGCCTATATTTAATACTTCATGCAAGTGTTTAAATGTTCGATGTGA	-976	255
Os01g0581300	AGCCCGCGCCGCTCCG	-729	1369
	AGCCCGCGCCGCTCCGTTCGCAGCGCTC	-729	1454
	CAGCGCTCGCCCGTCGCCG	-709	962
	CCCGCGCCGCTCCGTTCGC	-727	1228
	CCGACCAGGCCCTCGCTC	-778	226
	CCGCAGCCCGCGCCGCTCC	-733	963
	CCGCCGCCCCCGCTCCATCGCTG	-1189	1175
	CGCTCCCTCTCCCTCTCC	-142	918
	CGGTGGCAGGAGAGGTGG	-1135	916
	CGTCACACTCGCCTGCCTCCGTTCCACCCGCAGCCCGCGCCGCTCCGTTCGCAGCGCTCGCCCGTCGCCG	-760	226
	CTCTCCCTCTCCCTCC	-136	1785
	CTCTCCTGCCACCGCCGTC	-1131	1891
	CTGCCACCGCCGTCGCGCCGGCCGGCTCTC	-1156	1050
	CTGCCACCGCCGTCGCGCCGGCCGGCTCTCTC	-1141	1584
	CTGCCGCCGTCGCGTCGGCGGGC	-1127	1694
	CTGCCGCCGTCGCGTCGGCGGGC	-1130	1694
	GCCACCGCCGTCGCGCCGGCCGGCTCTCTCTCCTTCTCCCGCCGCCCCCGCTCC	-1182	1315
	GCCACCGCCGTCGCGCCGGCCGGCTCTCTCTCCTTCTCCCGCCGCCCCCGCTCC	-1188	1315
	GCCGGCCGGCGCGACGGCGGTG	-1152	494
	GCGACGGCGGTGGCAG	-1142	307
	GTCGCCGCTCCGCTGCTGTGCAGTCCCGCCGCC	-697	1876
	GTCGCCGCTCCGCTGCTGTGCAGTCCCGCCGCCGCG	-697	225
	TCCGCTGCTGTGCAGTCCCGCCG	-689	226
	TCCTTTTCTTCCACTGCCGCCGTCGC	-1089	172
	TCGCAGCGCTCGCCCGTCGCCGCTC	-712	963
Os01g0582600	AGCCACGCCACGCCA	-621	858
	GCCGCTCCCCCTGACCGCT	-640	858
Os01g0585300	TCCTCCTCCCCTTCTCTCTTCTCTT	-35	220
Os01g0586600	TCCTCTCCCCTCCTCCCCCCGC	-1558	1729
	TCCTCTCCCCTCCTCCCCCCGC	-1569	1729
Os01g0588800	CTCCTCCCCGCGCCGCC	-22	789
Os01g0593200	GCGGGCCGACGAGGCCGAGAAGGGTAG	-878	415
Os01g0595700	CCCTCGTGCACGCCTCCGGCGACCCCGCCGCGCCGCC	-2832	1638
Os01g0611000	CGCGGCGCGCGCGCGCATGCGGA	-1430	1203
	GGACCGCGCGGCGCGCGCGCGCATGCGGACCGCGC	-1436	495
Os01g0614300	CCTCGCCCCCCTCCCCCCTCCTCCGGC	-2138	678
Os01g0614500	CCCCCCTCCCTCCTCCTC	-90	1284
	CCTCCTCCTCCTCCTCTTCTCCCCCCGCGCCGCCAAGCCCTAGCTAGGGTTTTGCCCCCCCCCCCACCCTCCCCCC	-79	1396
	GCGCCGCCAAGCCCTAGCTAGGGTTTTGCC	-53	1395
	GCGCGGGGGGAGAAGAGGAGGAGGAGGAGGAGGGAGGGG	-91	508
Os01g0616400	GCCGGCAACCACCGTCCGC	-58	359
Os01g0621200	TGGCGTGGCGTGGCGCGGCACGGGA	-42	187
Os01g0622300	CGCGCCCGCGTGGTCGCCGCCCGT	-989	936
Os01g0626100	AGGCGGCGGCGGCGGCGGC	-289	493
	CTGGCGGCGCGCCGCCCTTCC	-323	883
	GACTGGCGGCGCGCCGCCCTTCC	-325	1224
Os01g0626300	CCACGTAACCCA	-884	874
	CCCCACCCGCGCGCGC	-871	874
	GATCGACCCGGGGCCGGGC	-1077	1303
	TTCCTCCCATGCCACGA	-1869	1578
Os01g0626900	GCTGCTGCACGAAGCC	-2040	25
	GTCGTCTCCTCTCCTCC	-2091	562
Os01g0633100	GCTCTGTGGGGACTGGG	-1335	930
Os01g0649100	GGTGGAGGAGGCGAAGGGC	-53	1303
	GGTGGAGGAGGCGAAGGGC	-55	1303
Os01g0651800	GGGCTCCGTCTCTCTCCTC	-2876	1005
Os01g0658500	CGCCGCCGCCGCCGACGACGACGATGGCGCC	-2753	698
Os01g0660200	CCGTCGGCGGC	-1178	72
	GGGAGGCAGCGGGC	-894	1598
Os01g0670800	CACCCCCCCCCCCCCCCCACCAC	-233	1096
	CACCCCCCCCCCCCCCCCACCACCACC	-233	1903
	CCCCCCCCCCCACCACCACCC	-226	1348
Os01g0673300	CCGTCGCCGCGCGCCGCCGGCTG	-75	1175
Os01g0674000	CACGGGCCGCCTCGCCGC	-211	1320
	CCTGCCTCTCCCCCCTCCTTTTATTCCCCACCGCCGCACCGGCT	-186	1320
	CTTTTATTCCCCACCGCCG	-169	323
Os01g0674100	CAGCCCCCCGCAGGCTAGGCCGC	-1570	1668
	CCGGTCACGTCGCCC	-1573	738
	CGAGGCGGCCTAGCCTGCGGGGGGCTGCCTGGGCGACGTGACCGGCCCGCGCTCCTCTCC	-1594	450
	GGGCCGGTCACGTCGCCCAGG	-1591	1668
	TCCGAAGCCGCAGCG	-1531	450
Os01g0678700	ACCCTCTCTCCCTCGAAACGCC	-41	1754
	GCTGGGCAGTCGTGGTGGA	-1658	501
Os01g0679600	ACCGCCTCGTGCAAGCCTGCGCCTGCGCCC	-1060	1954
	CGCCCGCCCCCGCAGGCGCGCCCGGCGC	-1029	1954
Os01g0679700	CACGCGCGCCGCCGC	-72	1886
	TCGCACGCGCGCCGCCGCCTCCCCGA	-75	467
Os01g0683400	CCACACGCCCATGCGTGGC	-2375	1846
	CCCCTTCCCTGTTTTGGTAGGCGT	-2418	597
	CTGTTTTGGTAGGCGTGCGCGCCATGCGTCGGCG	-2410	1846
Os01g0687800	CCTCGTCCGTC	-150	1956
Os01g0689900	ACCCCACCACCGGACCACCTTCCCTCCCT	-788	1545
	CACCGAGCAGTCCCACCCCAACTACAGGG	-1179	854
	CCACCGGACCACCTTCCC	-791	686
	CCCATATCACCACTCATGAA	-732	1177
Os01g0693900	GGCTCCTCCGGCC	-320	919
Os01g0695200	GCGCCTCGCCTCGCCTCTGTGCGACCGGCCCCCGC	-235	1500
Os01g0702400	CGCCCCCCGCACGCC	-483	1546
	CGGCCCTTCGCTCGGCTGCCGGTTGCTGCCG	-467	1546
	GCCCCTCCGCTCGTCCGCTCCACTCCGCGT	-435	908
	TCGCCCGCCGCCCCA	-498	1546
Os01g0702700	CCCCCCCCCCCCCCCCCGCGTC	-1395	545
	CCCCCCCCCCCCGCG	-1393	89
	CGCCGCGCACAGTTGGCCACCGC	-1759	437
	CGGGGGGGGGGGGGGGGGGTAGCGAT	-1391	402
	GCAGCTTTACCTTCGGCTGTCTCGCCGCGCACAGTTGGCCACCGCGCCACC	-1781	687
	GCGGGGGGGGGGGGGGG	-1392	930
	GTGCGCCGGTGCGCGGGTGGCGCG	-1734	704
	GTGCGCCGGTGCGCGGGTGGCGCG	-1737	704
Os01g0705700	CCCCGCTAGCTCGCCGCCTCCGCCT	-36	1307
	CCCCGCTAGCTCGCCGCCTCCGCCTACGCG	-38	1904
	CCCGCTAGCTCGCCGCCTCCGCCTACG	-38	1872
	CGCCGCCTCCGCC	-15	1713
	GCCCGCCGGCCCCGCTAGCTCGCCGCCTCCGCCTA	-35	1714
	GCCGCCTCCGCCTAC	-33	1490
	GCCGCCTCCGCCTACGCGCG	-29	1809
	GCGCGTCGGTC	-20	1222
	GCGTAGGCGGAGGCGGCG	-37	1963
	GGGGGTCGGCCGCCTTACGGGATTGTGCGGTTTTTG	-427	449
Os01g0709400	GCGGGCGCGGCCACCCCGGTCACCGACCGATCCA	-1531	1603
Os01g0711100	GTCTCCACGCTCCC	-374	1711
Os01g0723600	CCCCCCCCCCCCCCG	-39	89
	GGCGTGGCGCGGCGAAGACGCG	-2301	1506
Os01g0723800	CTCGCTCTCGCTCTCGCTCTCTACCCGAGTGCA	-44	1010
Os01g0725800	CCTCGAAGCCCCCAACCCTGACGTGCGGCC	-1509	1418
Os01g0726700	CACGCGGGCTGCCAC	-61	1886
Os01g0727500	CGAGGAAGGAAGAGA	-225	1209
	GCCCGCCGAGCCGCG	-204	89
	GTACGCATATCCGCGTGTGGTGCG	-866	704
Os01g0733600	GCCGCTGCGTCGCCC	-367	1008
Os01g0734000	CGAAGGGGAAG	-2433	303
	CGTCCGGCCGCCTGAACCTGCG	-32	64
	TGGAGGGGAGGG	-2416	303
Os01g0739200	CCATCCGACCCGGTGGCCGGCGGGGCCGCGGCGGGCGGTGGCAGTG	-2393	1915
Os01g0739700	CCGCTGGTGCTCTCTCTCTCTTCCCTCC	-176	751
	CGTCCGAGCCCCCGAG	-53	1901
	TCCTCTCCGCTGGTGCTCTCTC	-182	741
Os01g0740500	ACCCCGCGCCGCGCGC	-16	1369
Os01g0744000	CCGGATCGGCCGGCATTCCCCGCCCCGCGCGCGCTCCGGCCCCGGG	-54	43
Os01g0747800	AATGTGGCGAGT	-2415	1297
	CAGGAGGAGGAGGGGGTGGGCAGAGAGAGA	-2445	1297
Os01g0748800	CCCTCCATCCCTGTCCAGA	-1693	324
	GACGGAGGTAGTATGTGGCAGC	-1266	1342
	GCACGCCTGTGCATCC	-2843	1126
Os01g0749900	CCCCATCTCCCGCGGCTTC	-129	963
	TCGTCGGCCGCCGCCGCGGTCGCTC	-110	963
Os01g0752800	CCTCCTCCTCCGCTGCCGCCG	-31	1354
Os01g0754500	GCTTCCCTCCCCCCCTC	-79	94
Os01g0758000	AAGCGCGGGCGCGGGGCGGCG	-355	1597
	AAGGCCGCGCGGGGAATATGTG	-300	1773
	CCCCGCGCCCGCGCTTCGC	-350	675
	CCCCTCCGTCCCCGCCGCCCCGCGCCCG	-367	631
	CCGCGCCCGCGC	-348	1270
	CCTCCGTCCCCGCCGCCCCGC	-365	1354
	CGCCGCCCCGCGCCCGCGCTTCGCTCCGACGAA	-355	1773
	CGCGCGCAACGGCTCGTCTCACCCCTCCGTCCCCGCCGCC	-388	1602
	CGCGCGCAACGGCTCGTCTCACCCCTCCGTCCCCGCCGCC	-388	806
	CGCGCTGACGCTGACGGGGA	-321	1773
	CGTCCCCGCCGCCCCGCGCCCGCG	-361	516
	GAAACGCGCTGACGCTGACGGGGACAAGGCCGCGCGGGGAATATGTG	-325	496
Os01g0762900	CCCCTCCGGCCCTCCCG	-1395	211
	CCCCTCCGGCCCTCCCG	-1402	211
	CCCCTCCGGCCCTCCCG	-153	211
	TGACGGGCGCAGGCGGCTGCGTCGCTCACGTGCAGGGCACCCGCCGGCCGCACCACTCCCC	-1386	533
Os01g0763000	TCCGCCGCCGTCTCCTCCG	-347	1470
Os01g0764900	CCGCGCCGCCGCCGCCCT	-250	684
	CGCCTCTCCGCCCGTC	-268	1437
	CGCCTGCGGCCGTCTCCGCCAC	-105	785
	CGCGCCGCCGCCGCCCTCCGTC	-249	1437
	CGCGCGTGACGGAGGGCGG	-242	543
	CGGAGAGGCGGCGGGAG	-275	304
	CTCCGCCCGTCCACCGCGCCGCCGCCGCC	-263	1850
	CTCTCCGCCCGTCCACCGCGC	-265	1791
	GCCGCCTCTCCGCCCGTCCACCGCGCCGCCGCCGCC	-270	1828
	GCGCGTGACGGAGGGCGGCGGCGGCG	-249	1505
	GGCCTCCCGCCGCCTCTCCGCCC	-278	1950
	TCCGCCCGTCCACCGC	-262	1667
Os01g0771000	CGCGGGAACGTGGCGCGTAGCCGAAGAGGGCGTGCGTGCGTGCGGTGCGGGGGAGCTGCGTGCG	-2387	500
	TGCGTGCGGTGCG	-2323	500
Os01g0772400	CCGCCCCGCCAGCGCACCACGCACCCCGCGGCCCGCGCTCGTCGCGC	-261	1807
Os01g0776700	CCCTCGCCCCGCGGC	-122	697
	CTCCCGTCCCTCG	-107	697
	CTCGCCTCCCCAC	-93	697
	GCCCAACACGCAAACGGAGCTGCCTCCTCCACACCCC	-74	697
Os01g0779300	TGCGTGTGCTCGCCCACGGCGC	-2092	1189
Os01g0779800	CCGGGGTGGAGGGGGCGG	-2081	1210
Os01g0782500	CCGCCCCTCCCCTGTTCAGCC	-1620	719
Os01g0785400	GGCGTACGTGACCAGTAGCAGC	-2823	1134
Os01g0793800	CGCGCGAGGGGGCGGAGGGAAGCGGCG	-2783	36
	GCGGGGAGAGGCGG	-1729	38
	GCGGGGAGAGGCGG	-1993	38
Os01g0793900	CCGACTCGCCCCCCGCCCAATCC	-373	1616
	TCCAGTGCCCTCCCCGCGAGGCACGC	-344	1616
Os01g0805000	ACGGGGTGGCGGCGGCGCCCAT	-130	1506
	CCGCCTCCGCCTCCCCCGC	-50	1228
	GAGACCGCGGCAGAGAGCG	-30	1338
	GAGGAACGGGGTGGCGGCGGCG	-97	494
	GAGGCGGAGGCGGATG	-51	307
	GAGGCGGAGGCGGATG	-65	307
	GAGGCGGAGGCGGATG	-79	307
	GGGGGAGGCGGAGGCGGATG	-54	1335
Os01g0805300	CACGACACGGAGCCCGCGCGG	-34	99
	CCGGTGGCGCTCGCGCGC	-62	1210
	CTCCGTGTCGT	-65	1411
	CTCGCGCGCGCGGACCAGACACGACACGGAG	-53	482
	GCGAGCGCCACCGGCTCTTTATCC	-81	1128
	GCGGGCTCCGTGTC	-48	815
	GGAGCCCGCGCGGACG	-26	74
	GTCTGGTCCGCGCGCGCGAGCG	-55	433
	GTGTCTGGTCCGCGCGCGC	-34	815
	TCTGGTCCGCGCGCGCGAGCGCCACCGGCT	-53	1411
	TGTCTGGTCCGCGCGCGC	-66	469
Os01g0805500	CGGAGCAGAGGAGGGAGGAGGACGACGGCGGCGGCGTCGTCGTCGGCAG	-1464	1205
Os01g0805700	CGCGCCCCCCCTCCGCTCCGCCGGTTC	-779	1930
Os01g0805900	CCTCGATCTCTCGCTCG	-947	1767
Os01g0810200	CAGCTCGCCGCGGCGGCGGCCGAGTCCGGGCAGCGCCACCACCAC	-81	979
	CGGCCGCCGCCGCGGCGA	-68	1436
	GCCCGGACTCGGCCGCCGCCGCG	-73	633
	GCCGCGGCGGCGGCCGAGTCCGGGCAGCGCCACC	-75	819
Os01g0811300	CACACGCCGCGCACTCCGAGGCCGCTCGCCAGCG	-645	1197
	TCGCCTCCTCGCGCGCGCCGCTGGCG	-657	1026
Os01g0811400	CGGCCGCGGCGGCGACGGCGGC	-1206	1080
Os01g0813100	AAGGCGGACGGCGGCACC	-1986	1211
	CACCCGTCCGGGCCGCGGCGGAGCCTGGCTGGAGGCGGCGCCAAGACGGTCGGCGGTGCTCGTCGGG	-1916	526
	CAGGTGCCGCCGTCCGC	-1951	1977
	CATCCATCGCGCCGCCTCCGCCCAT	-1742	2012
	CCAGCCGAGCTCCGC	-1939	660
	CCCCGCGCCGGCCGC	-255	1857
	CCGACAAGCACCACCTCCAGC	-2045	277
	CCGCCTCGGCGCCGCCTCCAGCCG	-1946	1925
	CCGCCTCGGCGCCGCCTCCAGCCG	-1961	1925
	CCGCCTCGGCGCCGCCTCCAGCCGAGC	-1956	661
	CCTCCGCCACGGCC	-2059	277
	CGCCTCCAGCCAGGCTCCGCCGCG	-1898	645
	CGCCTCCAGCCAGGCTCCGCCGCG	-1903	645
	CGGCGAGAAG	-240	1857
	CTCCGCCACGGCCC	-1993	128
	CTCCTCGGCTCCTCGCCCCGCGCC	-270	1223
	CTCGGCGCCGCCTCCAGCCG	-1940	290
	GCCAGCCCACCTACGCCATGGCCCC	-1806	1873
	GCCGCCTCCAGCC	-1984	1977
	GCTCCGCCACGGCCCCAA	-1969	1977
	GGCTCCGCCGCGGCCCGGACGGG	-1903	1439
Os01g0813500	CCGCGGGGTCGTGTATGGCTCTGCGC	-1663	114
	CCGCGGGGTCGTGTATGGCTCTGCGCTCGCCGT	-1663	1659
	CGCCGTCCGTTGCGCTCGTCATC	-1636	1668
	CGGCCTGACGTCAGCCCGAACCGCGAAGGGCAAC	-368	601
	CGTTCGCCCGCGGGGTCGTGTATG	-1670	614
	CGTTGCGCTCGTC	-1629	1659
	CTCGCCGTCCGTTGCGCTCGTCA	-1638	613
	CTGACTCGTCCGGCTCCGGCGGCGGCCGTGTGC	-119	980
	CTGCGCTCGCCGTCCGTTGCGCTCGT	-1643	1660
	GCCCGCGGGGTCGTGTATGGCTCTGCG	-1665	1845
	GCCCGCGGGGTCGTGTATGGCTCTGCGCTCGCCGT	-1665	331
	GCCGCCGGAGCCGGACGAG	-107	1464
	GCCGCCGGAGCCGGACGAG	-112	1464
	GCCGCCGGAGCCGGACGAG	-115	1464
	GCGCTCGCCGTCCGTT	-1641	971
	GGCCTGACGTCAGCCCGAACCGCGAAGGGC	-367	602
	GGCCTGACGTCAGCCCGAACCGCGAAGGGC	-368	602
	GGGTCGTGTATGGCTCTGCGC	-1658	1668
	GTCGTTCGCCCGCGGGGT	-1672	525
	TGGCTCTGCGCTCGC	-1648	738
Os01g0813900	CCAATCCCCCCCCA	-164	1881
	CCATATCCGCCCCATCGCGCCCGCCGC	-1036	1394
	CCGCTCCTGCCGCCGGACGGCTCCGCCCAACCGCGACGCCTCCATATCCGCCCCATCGCGCCCGCC	-1077	893
	CGCCCCACCACGGCGCCGTCGAC	-1109	673
	CGCGCCCGCCGCCAGCTCTGACCACCG	-1021	834
	CTCCTCCTCCTCTCCAGTAAACCCTAGCCCACC	-203	1679
	GCCGCCAGCTCTGACCACCGCGACTCCCGCGCC	-1014	1684
	GCGCCCGAATCGCAGCCC	-146	1881
Os01g0814900	AAAAGATTCGTCTCGCGAATT	-720	258
Os01g0815400	AGTGGCCGACGCGCCGGCG	-1390	1303
	ATACCCACCCACCCACACCC	-457	857
	CACCCACACCACCCAGATC	-442	466
	CGAGTGGCCGACGCGCCGGCGCC	-1384	708
	GCGGTCCGCGGCGCCG	-1392	971
	GCGGTCCGCGGCGCCGGCGCGTCGGC	-1392	1660
	GGCGCGTCGGC	-1377	1774
	GTGCGGTCCGCGGCGCCG	-1394	1762
	TACCCACCCACCCACACCCACACCACCCAGATCGCA	-456	549
	TGCGGTCCGCGGCGC	-1393	1774
	TGCGGTCCGCGGCGCCGGCGCGTCGGCC	-1393	1330
Os01g0818000	CGCGCGCGCGGAGTCG	-778	74
Os01g0818400	CCGCCGGGGCTCCTCCTC	-336	1284
	GGGCTCCTCCTCCTCGTCCTCCT	-330	1265
	TTCTCTCCCCC	-643	1474
Os01g0823500	CCGCTCGCCCGGCGGGCGCAACGCCCGACAGG	-1940	524
	CTCACGTCCCCTCCTCTCCGCCTCGCCGAT	-227	825
	GGGGACGTGAGGCGC	-201	1131
	TCCTCTCCGCCTCGCC	-216	666
	TCGCCTCTGCTCCTCCTC	-146	1421
	TGGGGGATCGGCGAGGCGGAGAGG	-226	1131
Os01g0823700	GTGCCCACACGGCCGCAGCCGCCGGCACGGCTGTCCC	-1937	478
Os01g0826800	ATCCCGGCTGCTCCCCCGCCCGGGCCGCACG	-2700	771
	CCAGATCCCGGCTGCTCCCCCGCCCGGGCCGCACG	-2704	1311
	CCCCCGCCCGGGCCGCACGCGTGCCGCGCGG	-2688	1312
	CCCGCCCGTGCAGCAGCAGCGCGT	-2631	1663
	CCCGGGCCGCACGCGTGCCGC	-2682	928
	CCGCCCGGGCCGCAC	-2685	551
	CGCGTGCCGCGCGGCC	-2671	959
	CGCGTGCGGC	-2661	1927
	CGGCCTGAAGAGCCCCGAGCCCTG	-2660	228
	CTCCCCCGCCCGGGCCGCA	-2690	53
	CTCCCCCGCCCGGGCCGCACGC	-2690	1729
	CTGCTCCCCCGCCCGGGCCGC	-2693	1032
	GATCCCGGCTGCTCCCCCGCCCGGGCC	-2701	1903
	GCACCCCCGCGCACCAAC	-2541	733
	GCCCGGGCCGCACGCGTGCCGC	-2683	433
	GCCCGTGCAGCAGCAGCGC	-2628	1066
	GCTGCTCCCCCGCCCGGGCCG	-2694	1348
	GTCTCCCAGGGCTCGGGGCTCTTCAGGCCGC	-2666	770
Os01g0834100	CGGCGTCCGCGCAGG	-130	1345
Os01g0834500	TCGCCGCCGCAGCCGCCGCCGCC	-59	1167
Os01g0835700	CATGCCCTTCCCCAGTTCCCCTTCTTATACCGTGCCCCCTCCACTTGAGCTTCCCCC	-116	1650
	CGTGCCCCCTCCACTTGAGCT	-86	1943
	GGGGAAGGGCATGGCGCGT	-129	491
Os01g0836800	CTCCACCTCCTCCCC	-37	745
	CTCCACCTCCTCCCCCATC	-37	1995
Os01g0837600	CCTGGCCCCACCAT	-1357	81
	GCTTCCCCCTCCTCACGCGCAATGTCTCCTCCTGGCCC	-1387	752
Os01g0839400	AGTCCAACCTCCCCGCCGGCTTCAGCGCGCGGCGGCCTGAGCTCC	-759	194
Os01g0841800	CACCGATCTCGCCCGCC	-1090	1767
	GCTCCGCCCCGG	-720	455
	GTGCCGCCACG	-734	455
Os01g0843700	CCGCCGCCGCCGTCTT	-127	7
	CGCCTCCTTTAT	-111	7
	CTCGGCCCCGCGTCCCGCGG	-594	290
	CTCGGCCCCGCGTCCCGCGGGGCG	-594	537
	CTTCTCCGCCGTCTCCTC	-92	1421
	GGTTCAGGTGGACCCACGACTCCGCA	-627	766
	TCGGCCCCGCGTCCCGCGGGGCGCACCAACACCCGG	-593	1059
Os01g0844500	CTGCCCGCCCGCCTGCCCGCCC	-2494	1529
Os01g0846900	CGGCCGCCGCCCACCGCCGCCG	-45	779
Os01g0847900	CTCAGGCGGCGGCGGCGGC	-22	1640
	GCTTGTGGAGCCGCCTC	-1872	749
Os01g0850900	CCCCACTTCGTCCACACATCCCGC	-174	936
Os01g0853400	CGCCTCCTCCCTCCCTCCCTC	-2610	434
	CTCCACCGCGCGACGATGGCGCCTCCTCC	-2629	1850
Os01g0859600	GGCCGGCTGGAGGGGAGGGGG	-2295	1462
	GGGGAAGGAGGAGGCGGCCA	-2222	1335
Os01g0862800	TCTCTCTCTCTCTCTCTC	-1624	469
Os01g0863800	CCCCCCTTCCCCTCTTCCCT	-144	1494
Os01g0866700	AGCGGCGGCAGGGCGGGGG	-1669	306
	GAAGTGCTGGC	-1648	306
	GCGGCGGCGGCGGCGGCG	-685	1963
	GCTCCAGCCCACTTC	-1447	922
Os01g0869500	GCGCCGCGCCGGCC	-66	116
Os01g0869900	CCGCGCGCCCCACACCGAGAGGCGCCGCGCCACCATCACCAC	-210	1858
	CCTGCCCCCCCCCCCCCCCACCTCC	-255	2012
	GCGCCCCGCCCGCCCGCCCGCGCGC	-227	1873
Os01g0872800	CCGCCTGCTGCTGCCTCCGCCGCCTCCGCCTCCTATAGATACCGCCCCGGCTCACCGCGGCCCGGCCCTCC	-73	1190
Os01g0875300	ACGCTCTCGTGACCACCCCCC	-227	546
Os01g0877300	ACGCCTCTCGCCGCTCCTTCCCCATCCGCCGCCGT	-506	1500
	AGCAGGTGCGGCCGCGGTTGCCGC	-1169	406
	AGCTGGCGCGGCTGCGGCC	-707	1911
	AGCTGGCGCGGCTGCGGCCACGGCCG	-707	1519
	AGCTGGCGCGGCTGCGGCCACGGCCGGC	-707	1454
	AGGTGCGGCCGCGGTTGCCGCTGGCGAGTACGGTCACGGGAGGTCGCGGAGGTCGCGGGCGCCGCCGGCGAGGACGGGAGCGGGGAGCAGGCCGGAC	-1166	1751
	CCAACCTCTGCGACCTCCCCGCGACCGTC	-769	1052
	CCCATCCGCCGCCGTGCTGCTC	-486	812
	CCGAGGACGGTCGCGGGG	-774	1210
	CGAGGACGTCGCGAGCGCGGGGAGCAGGTGCGGCC	-1191	495
	CGGCCGTGGCCGCAGCCGCGC	-713	691
	CGGCGGCGGATGGGGAAGGAGCGGCG	-472	867
	CGGCTGCGGCCACG	-699	715
	CGGGAGCTGGCGCGGCTGCGGCCACGGCCG	-711	1772
	CGTCGCCGGCGAGGACGGG	-1107	17
	CGTCGCCGGCGAGGACGGG	-726	17
	CTCCTTCCCCATCCGCC	-493	611
	GACGGTCGCG	-676	1507
	GCGCGGACGCAGCCGCTGTCGCC	-637	633
	GCGGAGGTCGCGGGCGCCGCCGG	-1121	1153
	GCGGCCACGGCCGGCGAG	-694	1507
	GCGGCTGCGGCCAC	-700	189
	GGCGGTTGGGCAACATGGCGCCGGAGGAGAGCAGCA	-508	867
	GGGAGCGGG	-666	1507
	GGGAGCGGGCGCGGCCGTCGC	-741	1333
	GGTCGCAGAGGTTG	-755	1777
	GGTTGGGGAGCGGGCGCGGCCGTCGCCGGCGAGGACGGGAGCTGGCGCGGCTGCGG	-746	617
	TCCTCGCCGGCCGTGGCCGC	-698	1736
	TCCTTCCCCATCTCGACGCCTCTCGCCGCT	-521	1819
	TCGCCGGCCGTGGCCGCAGCCGC	-711	1708
	TCGCCGGCGACGGCCGCG	-733	60
	TCTCGACGCCTCTCGCCGCTCCTTC	-511	1818
Os01g0880400	CCGAGCCGCCGCCGTCCTAGCCGC	-1487	597
	CGCGGCCGAGCCGCCGCCGTCCT	-1492	1844
	CTAGCCGCCGACTGCGCTGCGCCCCGATGCCGCCAGC	-1471	1549
	GCCGCCGACTGCGCTGCGCCCCGATGCCGCCAGCCGC	-1468	1844
Os01g0883100	CCCCACCCCCACCCCCACCCCC	-2315	109
Os01g0886300	AGGAAGCGGCGGCC	-1750	1598
Os01g0886600	CCACTGCCGCGGCC	-1859	116
	CCCTCGTCCTCCCACTGCCGCGG	-1870	1308
	CCTCCCACTGCCGCGGCCGAGCCGCCGCCGCCCGCCGCCCTC	-1863	389
	CGCCCTCGGCCCGGTTCCGC	-1828	20
	CGCCGCCGCCCGCCGCCCT	-1841	1586
	CGCGGCCGAGCCGCCGCCGCCCGC	-1852	936
	CGGGCCGAGGGCGG	-1888	932
	CTCCCACTGCCGCGGCCGAGC	-1862	1791
	CTCGTCCTCCCACTGCC	-1868	562
	GCCCTCGGCCCGGTTCCGCTGCGCC	-1827	1743
	GCCGAGCCGCCGCCGCCC	-1848	20
	GCCGCGGCCGAGCCGCCGCCGCC	-1854	1929
	GCGGCCGAGCCGCCGCCGCCCGCCGC	-1851	1047
	GGGCGGCGGCGGCTCGGCCGCGGCAG	-1873	932
	TCCCCTCGTCCTCCCACTGCCGCGGCCGAGCCGCCGCCGCCCGCCGCCCT	-1872	870
	TCCCTCCCCTATCTCCTTCGTCTCTCTCTCTCA	-463	1679
	TGGGAGGACGAGGGGAACGGCGGCGGCGGCC	-1847	932
Os01g0887000	CCGCCCCGACGACGCATCCG	-2446	1575
Os01g0894700	CCATCCACTCGG	-2421	671
	CCCTTCCCTCTCCCCCTGCACCACCTGCTGCAGGAC	-2337	1944
	CGACGAGGAGGCCCCG	-2363	1677
	CGCCGTCGCCGCCGCCGAC	-2383	1891
	CGCCGTCGCCGCCGCCGACACGACGAGGAGGCCC	-2383	236
	GGCGGCTGGACGCCGCTGCC	-2411	27
	GGGCAGCGGCGTCCAGCCGCCG	-2422	494
	TCGTGTCGGCGGCGGCGACGGCGGCT	-2397	1724
	TGCCCAACGAGCCGCCGTCGCCGCCGCCGACACGACGAGGAGGC	-2395	294
	TGGACGCCGCTGC	-2405	1677
Os01g0896200	AGGCGCAGCGGCGTCGCGCGGCGAGGCCGAGGGGCCCCGCCCCGCCGGACCGCGCCCGCGCTG	-190	1625
	CCGCCCCGCCGGACCGCGCCCGCGCTGCCGC	-154	1039
	CCGCGCCCGCGCTGCC	-141	1126
	CCTCCGCCGTC	-305	1956
	CGGCGAGGCCGAGGGGCCCCGC	-172	1837
	CGGGCGCGGTCCGGCGGGGCGGGG	-151	489
	GCGCTGGCGCTCGCGTGCCG	-371	1293
	GGCCCCGCCCCGCCGGAC	-158	1871
Os01g0897100	CCACCGCCGC	-485	1927
	CCGCCGCCGCCGCCG	-732	551
	CCGCGCCGCGCTGCTCGGTGCTCCGCCGCCGCCGC	-754	1311
	CGGCGGCGGCGGCGGAGCACCGAGCAGCGCGGCGCGGAGGA	-759	1771
	CTGCTCGATCCGCCGCCGCCACCGCCGCCGC	-503	771
	GCACCGAGCAGCGC	-719	1961
	GCACCGAGCAGCGC	-724	1961
	GCGGCGGCGGCGGCGGCGG	-745	1961
	GCGGCGGCGGCGGCGGCGG	-750	1961
	GGTGCTCCGCCGCCGCCGCCG	-738	1348
	GGTGCTCCGCCGCCGCCGCCGC	-738	1729
	TGCTCGGTGCTCCGCC	-743	959
Os01g0898300	CACCGCCCCCACCTCCGC	-613	1165
	CCACCGCCCCCACCTCC	-614	1227
	CCATTCTACCCCTCCCTTACCCACGCCATCCCGCTG	-2238	1414
	CCTCCGCCGCGGCC	-602	116
	CCTCCGCCGCGGCCTCACCCTCACCTGCGGCGAGGATC	-602	1964
	CGCCGCAGGTGAGGGTGAGGCCGCGGC	-597	1081
	CGCCGCCGCTCCAGCTTCCGCTGCAGCCGCAG	-683	1923
	CTTGCTGCCAAAT	-651	1923
	GCCCCCACCTCCGCCGCGGCCTC	-609	797
	TCCACCGCCCCCACCTCCG	-615	1470
	TCCACCGCCCCCACCTCCGCCGCG	-615	463
	TCCACCGCCCCCACCTCCGCCGCG	-615	639
	TGCCTTCCACCGCCCCCACCTCCGCCGCGGCCTCA	-620	1194
Os01g0898800	CCTCCGCCACAAACTTCCCCGGCGAGCTTATCCATCCA	-2279	2009
	CGCCGACGCCGACACCCGCCGTGTGCGAGGGGTCGCCGGC	-2329	920
	CGCCGCCGACGCCGACACCCGCCG	-2332	952
	CTCCTCCGCCACAAACTTC	-2281	1005
	CTCTCCCGTGGGCCCCA	-2216	2009
	GCGGCGAACGCCGGCGACCCCTCGCACAC	-2348	621
	GCGGGCGGGCCCACTTT	-2235	2009
	GCGTTCGCCGCT	-2291	2009
	GTCGTCGTCGTCGCCGCCGACGCCGACACCCGCCGTGTGCGAGGGGTCGCCGGCGT	-2343	617
	GTTCGCCGCTCCTCCGCCACAAACTTCC	-2289	619
Os01g0900900	AAAGAGGAGGATCGCGGCGCGG	-24	1732
	CCACGCCCAATTTGTTCTTCCCTCCCCCCCATCTCCTCCTCTCGTGCG	-146	991
	CCACGGCCCACGGCCC	-400	483
	CCCAATTTGTTCTTCCCTCCCCCCCATCTCCTC	-141	456
	CCCACCCCCCCTCCACGCCCAATTTGTTCTTCCCTCCCCCCCATCTCCTCCTCTC	-158	1564
	CCCACGGCCCACGGCC	-401	1453
	CCCCCCTCCACGCCCAATTTGTTCTTCCCTCCCCCCCATCTCCTCCTCTCGTGCGCCCACGAGCCTG	-153	788
	CCCTCCCCCCCATCTCCTC	-127	153
	CCTCATTCCAATCCCCCTTCGTCTCCGGCGACGACAGGAGGA	-74	886
	CCTCCCCCCCATCTCCT	-126	710
	CCTCCTCTCGTGCGCCCACGAGCCTG	-112	628
	CCTCTCGTGCGCCC	-109	1249
	CCTCTCGTGCGCCCACGAGCCTGGTCC	-109	710
	CCTCTCTCTCCCCACCCCCCCTCC	-168	1783
	CCTCTCTCTCCCCACCCCCCCTCC	-168	279
	CCTGGTCCCCTCTCTGC	-90	1239
	CGTCCCACGGCCCACGGCCCAC	-404	140
	CTCATTCCAATCCCCCTTC	-73	1239
	CTCCACGCCCAATTTGTTCTTCC	-148	1950
	CTCCACGCCCAATTTGTTCTTCCCTCCCCCCCATCTCCTCCT	-148	1666
	CTCCCCACCCCCCCTCCACGCCCAATT	-161	1563
	CTCCGGCGACGACA	-52	1337
	CTCCTCCTCCTCCTGTCGTCGCCGGAGAC	-49	1850
	CTCCTCTTTCCTCCTCCTCCTCCTGTCGTC	-29	143
	CTCGTGCGCCCACGAGCCTGGTCCCCTCTCTGCCTCA	-106	1582
	CTCTCTCTCCCCACCCCCCCTC	-167	785
	CTTCCCTCCCCCCCATC	-130	1249
	GAAGGGGGATTGGAATGAGGCAGAGAGGGGACCAGGCTCGTGGGCG	-101	299
	GAGACGGCAACG	-329	296
	GAGGAGGAAAGAGGAGGATCG	-31	1971
	GCGATCCTCCTCTTTCCTCCTCCTCCTCC	-34	144
	GGAGGAGGAGGA	-38	1337
	GTTCTTCCCTCCCCCCCATCTCCTCCTCTCGTGCGCCCACGAGCCTGGTCCC	-133	1563
	TCCATCCCAATCCTCTCT	-179	60
	TCTCCTCCTCTCGTGCGCCCACGAGCCTGGTCC	-115	1684
	TCTCTCCCCACCCCCCC	-164	562
	TGGTCCCCTCTCTGCCTCATTCCAATCCCC	-88	1951
	TTCTTCCCTCCCCCCCATC	-132	804
Os01g0908200	GCTGAGCTGTCACTGGCTGTTGCTTC	-881	297
	GGGGCGATGCTGAGCTGT	-889	1723
Os01g0910500	CCCGCGCGCGCGCCCATCTCC	-127	313
	CCCGCGCGCGCGCCCATCTCCCCG	-127	463
	CCCGTCCCGCGCG	-132	289
	CCCGTCCCGCGCGC	-132	1272
	CCCGTCCCGCGCGCGCGCCCA	-132	1416
	CCGTCCCGCGCGCG	-131	247
	CCGTCCCGCGCGCGC	-131	622
	CGCGCGCCCA	-121	1161
	CGTCCCGCGCG	-130	1162
	CTCCCGTCCCGCGCGCGC	-134	1165
	GCTCCCGTCCCGCGCGCGC	-135	276
	TCCCGCGCGCGC	-128	1270
Os01g0910900	CCCAGCCGCCGCAGAGG	-288	498
Os01g0911700	GCCCTCGGCGGCCGCCACGTGTGGGCCGCAGCCG	-206	818
	TCCACCTCCCGCTGCTTCTCCTGTT	-144	220
Os01g0912600	CGGCGGCGGGGGAGGAGGCGG	-2769	1462
Os01g0914100	GCCACCATCGGCTTTCCCGCCGGTACGGCC	-367	676
Os01g0916200	CACTCGCCGTCGCCGTCGCCGGCGGCGGATCGGCCCCACATCAC	-108	776
Os01g0918300	CCACCCCGCACCC	-1640	1075
	CCCGCACCCGCCCTCCACCGCGATCGCCGCCTCCACCTCCGTCTCCAACGAAGACCACCGG	-1636	1076
	CCCTCCACCGCGA	-1626	1075
	CCGCCTCCACCTCCGT	-1610	246
	CCTCCGTCTCCAACGAAGACCACCG	-1601	1075
Os01g0921400	CCCGCCTCCCCCTCCCGCC	-70	330
	TCCCGCCTCCCCCTCCCGCCGC	-71	1006
Os01g0921500	CACGTGGGCCCGGGTCGATCCGGCCCCACC	-292	1438
	GGGGATCGCACCGCTCTAC	-323	1171
Os01g0924300	CTCCTCTTCACAACCTCCTCC	-100	465
	TCACAACCTCCTCCCCCTC	-93	1216
	TTCACAACCTCCTCCCCCTCGCGCCACC	-94	688
Os01g0926300	CCCACCAACCCCGGCCG	-21	1720
Os01g0927400	CACCGCCTGTCGCCTCGCCCCC	-365	1529
	TTCGGGCCACGCGTCCTC	-432	1165
Os01g0927600	CCCCTCCTCTT	-158	1241
	CCGCCGCCGCC	-20	72
	CTCCTCTTCCTCCTCCGTCTC	-57	984
	GCAGCGGCAGCGAGCG	-1583	131
	GCTGCCTCCTC	-65	802
	GGGTTTCCGCGCCGCCGCCGCC	-31	802
	GGTTTCCGCGCCGCCGC	-30	984
	TCTTCCTCCTCCGTC	-53	802
Os01g0936800	ACCTCCACCTCCACCACCCCTC	-184	994
	CCTCCACCTCCACCACCCCTC	-183	1555
	GATTCGATTGATTGGTAGCTAGCTAGGCTTCCGCGCGC	-103	1182
Os01g0939100	AGGCACCGGCGGCGGAGGCGGCGGCG	-2615	1724
	CTCTTATCTTCTTTCTCTCCCTCCC	-2420	1073
	GCGCGTATGGCCGCCCGCCGGCC	-2450	615
	GGCACCGGCGGCGGAGGCGGCGGCGCGCC	-2614	1253
	GGCGGAGGCGGCGGCGCGCCACACGCGATAAGACCGAGGCAAGGCGGCGGCGTGCCGGTG	-2605	1523
Os01g0940100	CAGCGCCACCGCCCGCCGCCACCG	-2999	516
Os01g0948300	CGCCGCTGCCGCCGCTCGCCGCCGCCTTCCC	-2281	966
	GCCGCCGCTCGCCGCC	-2274	1443
Os01g0948400	CAGCGGAGACGCGCGACGGCGGCGCAGTTCCCCGCTCCGCCGCTCCGTG	-393	702
	GCACGGAGCGGCGGAGCGGGGAACTG	-370	370
Os01g0949500	CGTTCCCTGTCTCCCTCCCC	-2653	840
Os01g0949900	CCTACCCACCGACCC	-2139	660
	GACCTTGACAACAAGAGCGACCTGCTTCTCGC	-2282	1898
	TCCCCGTGCTCCTCCATGGCGACCGTGC	-2227	688
Os01g0952500	AACTTTCTTCATAAACTTTTTTTGCATT	-2615	1042
	ACCCACCGCATCACACCGC	-245	1264
	ACCGCGGCCACCTCCACCTCTTCTTC	-268	794
	AGAAGAAGAGGTGGAGGTGGCCGCGG	-269	1519
	AGCAGCTCAAGCCCACC	-380	1095
	ATCACACCGCGGCCACCTCCACCTCTT	-267	1615
	ATTGCCGCGGC	-150	841
	CACCGCATCACACC	-240	1644
	CACCGCGGCCACCTCCACCTCTTCTTCTTCCTC	-275	1621
	CAGCTTAGCTTCTTCTCCCTCTCGCTCGCATTGCCATCCACC	-431	1088
	CAGCTTCCTCTCCC	-171	92
	CATCACACCGCGGCCACCTCC	-258	197
	CCACCTCCACCTCTT	-268	1780
	CCACCTCCACCTCTT	-269	1780
	CCACCTCCACCTCTTCTTC	-273	1583
	CCACCTCCACCTCTTCTTCTTCCTC	-258	1622
	CCACCTCCACCTCTTCTTCTTCCTC	-275	1622
	CCCACCGCATCACACCGCGGCCAC	-262	1854
	CCCACCGCATCACACCGCGGCCACCTCCA	-243	1856
	CCCACCGCATCACACCGCGGCCACCTCCA	-259	1856
	CCCACCGCATCACACCGCGGCCACCTCCA	-262	1856
	CCCACCGCATCACACCGCGGCCACCTCCA	-265	1856
	CCCCGGGATTTTGGTGGGGTCCACCATGA	-1044	1124
	CCCTCTCCTACGTGGCG	-513	555
	CCCTTGCACGAATCTCAAAGGC	-496	1172
	CCGCGGCCACCTCCACC	-275	611
	CCGCGGCCACCTCCACCTC	-264	1216
	CCGCGGCCACCTCCACCTCTT	-265	1653
	CCGCGGCCACCTCCACCTCTT	-267	1555
	CCTCCACCTCTTCTTCTTCCT	-260	1651
	CCTCCACCTCTTCTTCTTCCT	-270	1651
	CCTCCACCTCTTCTTCTTCCTCCTC	-257	904
	CCTCTCCTACGTGGC	-512	314
	CCTCTCGCTCGCATTGCCATCCAC	-414	1413
	CCTCTCGCTCGCATTGCCATCCACCAAAGCCAA	-414	1095
	CGCGGCCACCTCCACCTCTTCT	-269	1472
	CTACCCACCGCATCAC	-247	1423
	CTGGTCGGATCTTGCTTTCCTGGGA	-300	506
	CTTCCTCTCCC	-168	841
	CTTCTTCTCCCTCTCGCTCGCATTGC	-423	961
	CTTCTTCTCCCTCTCGCTCGCATTGCC	-423	1628
	GAGGAAGAAGAAGA	-274	540
	GAGGAGGAAGAA	-277	1116
	GCAAACTACCCACCGCATCACACCGCGG	-250	1855
	GCAAAGGCATGGGGCGTGACGTCAGC	-1078	1169
	GCCGCGGCAATGGAGCTAGGGAGAGGAAGCT	-177	1341
	GGAGGTGGCCG	-257	303
	GGATGGCAATGCGAGCGAGAGGGAGAAGAA	-423	1733
	GGCAAAGGCATGGGGCGTGACGT	-1079	499
	GGCGCCACGTAGGAGAG	-519	534
	GGTGGGGTCCACCATGAG	-1032	15
	GTGACGTCAGCG	-1063	296
	TCATCATCAGCTTCCTCTCC	-178	1479
	TCTCCTACGTGGCGCC	-510	990
	TGATGCGGTGGG	-241	303
	TGGAGATTCGGGTGT	-1067	1518
	TGGAGATTCGGGTGT	-320	1518
	TGGCAATGCGAGCGAGAGGG	-409	30
	TTCCTCTCCCTAGCTCC	-167	1767
	TTCTCCCTCTCGCTCGCATTGCCA	-419	651
Os01g0967900	CATCTCCTCCATCCTGAGGCGGCGGCGCAACGACGACGAC	-46	920
	CTGAGGCGGCGGCG	-33	715
	GCGGCGGCGCA	-28	1728
Os01g0968400	GCCGCCGTCGTGGC	-313	1936
	GGTGGTGGCGGTGGCGCTTGC	-350	1333
Os01g0972200	CGCGAGCCACGAC	-13	289
Os01g0972900	ACGGCGGCGATGTCGTCG	-2712	1204
	CCACCCCCACCCCCACCGC	-1376	675
	CCTGCACCCGCTGCTGCACGACGACCCACCCCCACCC	-1401	1742
	GATGCGCCGCCGACGAC	-86	740
	GCGCCGGCGGCCTGCT	-1183	584
	GGATGAGCAGC	-2558	416
Os01g0974500	CGGAGGGACTGGAGGAGA	-216	520
	CGGCGGCGGTGG	-198	520
Os01g0976600	CCGACGCGGCTGCACCAGGCGCCGCCGCC	-70	941
Os01g0977100	CGCTCGATCTCCCGCGCCGCGCGC	-1974	1248
	TCTTCCCCCTCGCTAATCT	-2159	4
Os02g0114200	CGCGTCCTCCATCTCCACGCCCCACG	-2971	108
	GCATCCTCCACCGTCCACGCCA	-2923	127
Os02g0114400	TAAATTGCGAGATGAATCTTT	-2226	422
Os02g0115900	CCACCCAACCAATCCC	-360	803
	CGACCAGCCGCGAGCGGGGAGCCAC	-386	803
Os02g0125200	CCCCTGTTCTT	-215	1241
Os02g0126300	CAATCGCCGCCGCCGCCGCCGC	-89	545
	CGCCGCCGCCGCCGCCGCCGC	-85	1888
	CGTCGCGGGAGGAGGAGGAGGAGA	-64	350
	CTCCTCCCGCGACGGCGGCGGCGGCGGC	-67	1755
	GCCGCCGCCGCCGCCGCCG	-84	1388
	GCCGCCGCCGCCGCCGCCGCCGT	-84	972
	GCGTTCTTGATCTCAATCGCCGCCG	-102	1792
Os02g0126400	CACACTCGCACGCGCAAACCCAACCCCCGCATATGCTTAACTCCCCAACCCAAACCCTCCT	-68	1076
	CCTCCTCCCCTTCCCT	-216	1369
	CCTCCTCCTCCTCCACCTCGT	-132	1555
	CCTCTTCCTCCCGACCAAACAACCT	-158	1075
	CCTTCCCTCTCCC	-197	1075
	CCTTCCTCTTCCTCCCGACCAAACAACCTCCCTCCTCCTCC	-162	1868
	CTCACCTCCTCCCCTTCCCTTCCCCTTCCCTCTCCCCTCTCCCTCA	-220	1433
	CTCTCCCTCACCT	-184	1075
	TCACCTTCCTCTCCAC	-177	246
	TCGCACGCGCAAACCCAACCCCC	-63	1268
Os02g0127900	CGCCACCGCCACCGCCTCCGCCG	-85	1357
Os02g0128200	TCCTCGTCCACCATGGACCAGGCCCACGCCCCCTTCGTGGGCCCCACCCGGCAGTCA	-784	1662
Os02g0128800	CACCCCGACCCAACTGGACCAC	-1692	1529
Os02g0132100	CCCCGCGGCCGCCACCTTCCC	-20	1440
	CCGCCGTCGCCCCGCG	-29	584
	CGTTGACCAGACGTGTACCCCACC	-88	1199
	GTCGGCCCGGGCCG	-59	1199
	GTTTAAACCCTCTCCGCCGCCGTCGC	-45	1199
Os02g0132200	CCCCCAAACCCTAGCTCCAAGATCCCTC	-60	619
Os02g0132300	ACATCGCCACCGCCACCGCCGCCGCCGCCGCCGCTCGCCGGCCACGACCGC	-1141	687
	ACGGCCGCGCCCCTGTCCCGGTCTCCTCCTCGTC	-1204	1655
	CCGCCGCCGCTCGCCGGCCACGACCGCCCCCGGC	-1117	1527
Os02g0133800	CGCCAGCGGTCGCGGTTG	-1706	1291
Os02g0133900	AGGAGGAGGACAAGGGCACGG	-974	1674
	GACACTGACAACCCTGGCCCAC	-165	298
	GCCACGGCGTGTGACGGTGGGCCAG	-163	1140
	GGAGGCTGCCGAGGAGGCACC	-1024	1079
Os02g0134400	CTTCCTCCTCCTGCTGCGCGCGCGCCTGCTTCT	-417	1010
	GCGCGCCTGCTTCTTCTTCC	-398	1473
Os02g0135700	TGCGCCCCCCGCGAATCTC	-38	118
Os02g0139100	CTTTTGCCTCCGC	-1664	1659
	TACCCCGGTCGCTCGCCGCACAACCACCGCCGT	-1697	1659
Os02g0139200	CATCCCCGGCGGCGGCGGCGGCGTCAGCGGCGGAGGTC	-81	1964
	CGACCTCCGCCGCT	-74	116
	GTCTTCCTGCCCATCCCCGGCGGC	-92	639
Os02g0139700	CGCCCCGCGCTCCCGATCGATTCGCTCTC	-109	1825
	CTCTCGCCGCCGCCGCCG	-83	1436
Os02g0150900	CCACGGCGCCACCCACCTAC	-1174	358
Os02g0152900	AGTGGAGGAGGACGACGAGCGTTGAAGTGAGGTGAC	-2557	409
	CTGCTGCGGCGGCGGCGGCGGAGGATGGCATCTCGAGGGCGGCGATGGCGGCGGAGGG	-2930	1290
	GAGGAGGTTGGAGGTGGAGGAGTGGAG	-2577	415
	GGAGGTGGAGGAGTGG	-2568	33
	GGAGGTTGGAGGTG	-2575	1168
	GGCGGCGGAGGGCAGCGCG	-2884	32
Os02g0158600	AGCCGCATCCCGCCGCCGCCGCCG	-99	130
	CGCCGACGAGGTCTAGCGCGGCGC	-1855	1501
Os02g0158800	CACCCCGCCACGGCCCACGCCGGCG	-1511	266
Os02g0162500	GGGCGGCGCGCGGCGGCG	-1136	1762
	TCGCGCGCTCACGCGGCGCGGGC	-1183	1167
Os02g0164900	GCGGCGGCGGCGGCGTCTTGGCG	-354	972
Os02g0167500	CCACTGCTCCGCCGCCGCCGCCACG	-1696	1727
	CCGCCGCGATTCCTCCCCCCGCC	-1669	1552
	CCTTCGCTCGC	-1603	1815
	CGCCGCCGCCGCCACGCGCCGCCGCGATTCCTCCCCCCGCC	-1687	1816
	CGCCGCCGCGATTCCTCCCCCCGCCGATCGAACG	-1671	1727
	CTCCGCCGCCGCCGCCACGCGCCGCCGCG	-1690	126
	CTGCTCCGCCGCCGCCGCCACGC	-1693	1552
	GCGCGCCCGCCGCGGAAACCCTAGCCTCCT	-1633	1815
Os02g0175700	CGCATGCGCGGGCGGGCTAAAATTAGCGGGAGAGGGAGGAGTTGA	-181	23
Os02g0177600	CTCTCGTTCGCGCGCG	-2055	977
Os02g0177900	CGGGGGCGCCGTCTTCCTCGGAGTCGACGTCGGCACCGGCAGCGCTCGCGCA	-1958	1255
Os02g0181300	ACGACGACGACGAGTACACATG	-265	462
Os02g0181800	CCCCCGGGGGGATCGAGCTCGCCGGAGGACTCCACCCGCCGC	-832	948
	GATCCCCCCGCCCGCCCGCCG	-774	1811
	GGCGGGCGGGCGGGGGGATCTCCCGGCAGCCGAG	-775	1937
	TGGACGGACCGGCGGGCGGGCGGGGGGATCTCCCGGCAGCCGAGGCGCGGCGGGTGGAGTCCTCCGGCGAGCTCGAT	-822	565
Os02g0182100	TACCTCTCGCTCTCTCTCTCCTCTC	-221	220
Os02g0182900	CGCCGCCGCGGCGCCGGCC	-18	1911
	GGCTGGGGTTG	-616	944
	GTCACTGACAGGTGGGTCCCAC	-499	298
Os02g0187800	CTCCTCCCGAATCCGATCCATCCATTGGC	-77	1825
Os02g0189300	CCACCCCACGGAACGCCTC	-854	1444
Os02g0189600	CCCCCACCCCCACCTTCCCCCTCTCCTC	-114	1492
Os02g0191300	CGACGGCGACG	-1143	303
	CGTCGCCGCCACCCGCCAGTCGCCGCG	-1105	1057
	CGTCGTCGCGTGGCCGTCGCCGCCACCCGCCAGTCGCCG	-1119	122
	GACGGCCACGCGACGACGG	-1134	1990
	GACGGCGGATTGCGG	-1114	1990
	GCCGTCGCCGCCACCCGCCAGTCGCCGCGCA	-1107	251
	GTGGCCGTCGCCGCCACCCGCC	-1110	568
	TCGCCGCCACCCGCCAGTC	-1103	1216
	TTGCGGCGAGAG	-1127	303
Os02g0191800	GCCCGCCCGGCCGCCGCCACGGCTCCCGCC	-2868	1904
	GGCCGCCGCCACG	-2860	262
Os02g0193900	GCGTCGGCGCCGTCGCCGCCGTC	-755	848
Os02g0194200	CGCCCGCGCTCGCGCTCGCGC	-679	1888
	CTCGCGCAC	-697	1516
	GCGTGCGCGAGCGCGAGCGCGGGCGCGG	-684	265
Os02g0194800	CCGCGGCGCCACCGCACTCCGCCACTCTCCC	-85	1535
	CGCGGCGCCACCGCACTCCGCCACTCTCCCCC	-84	1537
Os02g0195800	CCTCCCCCATCGCTTCTCCCCGCTCGCCTCCGTCTCCCTCGCCCCGTCCTCCC	-2483	960
Os02g0196300	CACATGTATGGAGCATTAAATATA	-1058	256
	GCACCCGCTCCTCTCCCCCTCCACCCCCT	-205	1856
Os02g0196600	CGCCTCGCCTCGCCTCCACCGCC	-755	673
	GGCCTGCTTCACGCCTCCCTCCTCCTCGCC	-802	1648
Os02g0196800	AGAGCGAGGCGAGGCGAGGAGAGG	-80	489
	CCTCCTCTCCTCGCCTCGCCTCGCT	-88	1023
	CTTCCTCCTCTCCTCGCCTCGC	-91	741
	GTCGTGTCGTGTCGTGGCGCAGATGAACAGTGGAAGAGCGAGGCGAGGCGAG	-70	505
Os02g0197800	CCCCTCGCCTCGCCTCGCCTCGCCTCGCC	-167	113
Os02g0202400	CAGCTAGCAAG	-293	455
	GCTCCCCGCCGG	-278	455
Os02g0202600	CGCCCCGACCTCCGCGCCGCCGCC	-1178	1248
	CGCGCGCCCCGAC	-1182	1713
	CTCCTAGCCGCGGGCGCCCGCGACCCGGCCTGCGCGGGCCGCCTCTCCCAC	-1145	1715
	GCCCGCGACCCGGCCTGCGCGGGCC	-1130	1307
	GCCCGCGACCCGGCCTGCGCGGGCCGCCTC	-1130	1904
	GCCGCCGCCCACGCC	-1196	1490
	GCCGCGGGCGCCCGCGACCCGGCCTGCGCGGGCCG	-1139	1714
	TCCCACCCCACCCTCGCCG	-1295	4
	TCGGCGGCGGCGGCGGCG	-1165	1963
Os02g0204700	CCCATCGCCGCCGGCCTCTCCTCCT	-174	1307
	CCTCCCTCCCGGCCCCATCGCCGCC	-187	887
	CGCCGGCCTCTCC	-166	1713
	CTCCTCCCTCCCGGCCCCATCGCCGCCGGCCTCTC	-189	1714
	GCCGCCGGCCTCTCC	-168	1490
	GGCCCCATCGCCGCCGGCCTCTCCTCCTCC	-177	1904
	TCCCTCCCGGCCCCATCGCCGCCGGCCTC	-185	1326
	TCTCTCCTCCCTCCCGGCCCCATCGCCGCCGGCCTCTCCTCCTCCTCCCAC	-192	1715
Os02g0205000	CGGCGGCGGCGGCCGGAGCGC	-368	691
Os02g0208600	CGCCGTCGCCGTCGCCGCC	-999	1891
Os02g0224200	CCCACCCCCACCACAC	-155	1423
	CTTCCCCTTCCCTTCC	-59	1785
Os02g0226000	CGCCGACACCCTCCTCCT	-620	1102
Os02g0234300	CTCGCTGGTCGCGGGGGCCAGGCCGCCGTCGCAGCGGCGGAACGTCGACGCGCTC	-288	301
	GCCGCCGCCGCCGCGGCGCC	-387	1912
Os02g0236000	CCCTCGTCACCGCCCGTCGCGGTTGCCCCTCATCGTTGCTCACGG	-811	129
	CTGCCCCTCGTCACCGCCCGTCG	-815	613
	TCACCGCCCGTCGCGGTTGCCCCT	-805	614
Os02g0241300	CCACTCGTCCTCTCATCTTCCGCCTC	-1167	1147
Os02g0241600	CGCCCGCCTCCTCCTCCTCCTCC	-2515	1694
Os02g0245000	CCCAGGTCCCAACGCCTAACGCCACCGCATACGCCGCCGCCCACACCGCTGCGTC	-1232	1835
	GCGCCGCTCTTCCCCATC	-1177	1835
Os02g0250300	CCGACGCCGCCACCACCCACCCCCGTCGCAGCAGCTCAC	-205	1631
	CTTCCCTCCCCCCCTCCCCC	-1062	196
Os02g0255200	CTCCGGCGGCGGCGGCGGCGGCGGCGGCGAGGCGAGGAG	-45	508
Os02g0256100	AGCTCCCTCCCCCTTCC	-969	593
Os02g0257300	TCTCCGCCGCCCCACC	-95	1369
Os02g0260500	CGCGAGGGGGGGGCGCTAGGGGCG	-43	486
Os02g0264300	CGACGACGGCGATG	-1948	715
Os02g0272300	AGGAGGCGCGGCGGCGGAGGCGGCGG	-90	1519
	CCCGGGCGCGGCGGAGTGGGCGGGAG	-633	1770
	CCGCCGCCTCCGCCGCCGCGCCTCCTCACGCTCGCCGCC	-103	1631
	CCGCCGCCTCCGCCGCCGCGCCTCCTCACGCTCGCCGCC	-105	1631
	CCGCCGCCTCCGCCGCCGCGCCTCCTCACGCTCGCCGCC	-106	1631
	CCGCCGTTCGCTCACCGCCGCCT	-93	1308
	CCGCGCCTCCTCACG	-81	345
	CGCCGCCGCGCCTCCTCACGCTCGCCGCCGCC	-107	1928
	CGCTCACCGCCGCCTCCGCCG	-77	1791
	CGCTCACCGCCGCCTCCGCCG	-86	1791
	CGCTCACCGCCGCCTCCGCCGC	-97	785
	CGCTCCCGCCCACTCCGCCGCGCCCGGGGCCCGCGTGGGCGTGGCCGCC	-655	810
	CGTGAGGAGGCGCGGCGGCGGAGGCGGCGG	-94	1772
	CTCGAGCTTCGCGCGCAAGG	-35	179
	CTTCTCCTCCTCCTCCCCCTCCT	-486	1265
	GCCACGCCCACGCGG	-650	392
	GCCGCCTCCGCCGCCGCGCCTCCTCACGCTCGCCGCCGCCGACACGGCCGGAACACG	-124	1662
	GTCGGCGGCGGCGAGCGTGAGGAGGCGCGGCGGCGGAGGC	-109	739
	TCCGCCGCGCCCGGGGCCCGCGTGGGCG	-638	774
	TCCTCACGCTCGCCGCCGCCGAC	-94	1929
	TGGGCACGTGGCACCCGCCGTTCGCTCACCGCCGCCTCCGCCGCCGCGCCTCCTCACGCTCGCCGCCG	-105	1587
	TGGGCGGCCACGCCCACGCGG	-656	1770
	TTCCCGTCGTCTCCACCTC	-572	804
Os02g0273800	CCCTCCCCTCTCCCCTC	-937	588
Os02g0274100	CCTCTCCCTCTCTCTCTC	-50	204
Os02g0290500	TCTCCGCCTCCGCC	-612	586
Os02g0305700	CAGGCGATCCCCCCCATCCCC	-1062	313
	CCCCCCATCCCCTTCCCCGCCCCCTC	-1053	794
Os02g0314100	CATCTCCCTTCCCTAGCGGCGCTGCCTCTCCCCTCCCCGCTC	-2735	389
	CATCTCCCTTCCCTAGCGGCGCTGCCTCTCCCCTCCCCGCTC	-2751	389
	CCACCTCGATCCGCTACCACCACC	-2873	1100
	CCCTCCCCGCTCCCCGGTGCCAGA	-2760	1419
	CCCTGCACCTCCTCTCTCTTCGCATCTCC	-2714	113
	CCCTGCACCTCCTCTCTCTTCGCATCTCC	-2716	113
	CCTAGCGGCGCTGCCTCTCCCCTCCCCGCTCC	-2755	352
	CCTCTCCCCTCCCCGCT	-2750	562
	CCTGATGCCGCCGCCACCTCGATCCGCTACCACCA	-2886	1688
	CGCTGCCTCTCCCCTCCCC	-2756	1586
	CGGCGCTGCCTCTCCCCTCCCCGCTCCCC	-2748	144
	CGGCGCTGCCTCTCCCCTCCCCGCTCCCCG	-2749	143
	CGGGGAGCGGGGAGGG	-2755	380
	GCGGGGAGGGGAGAGGCAGCGC	-2749	1732
	GGGAGGGGAGAGGCAGCGCCGC	-2746	1329
Os02g0332200	TCCCGGCCACCGGAGAGCCGGCGCCCCGCTC	-2537	1535
Os02g0435000	CCACCAGTCGCTGCCCG	-1237	1699
Os02g0459300	CCTCCACCGGCGCCGCCACCT	-38	1354
	CTCCTCCACCGGCGCCGCCACCTCCGCT	-40	631
Os02g0459600	CCGTCGCCGCTCGCACTG	-506	1436
	GCCACGCCTCCGTCGCCGTCGCC	-521	633
Os02g0470000	CGGGGCCGCGGGAGTGA	-85	1129
	GATTCGTGGGATGGATGAGGTG	-70	1463
	GCCTCTCTCTCTGCCA	-383	1525
	GTGCGGCGGG	-48	1463
Os02g0478600	CCACCGCAGCCTGACCG	-1243	1385
Os02g0478700	CCTCCTCCTCCTCCT	-74	1780
	CGCCGCCGCCTCCTCCTCCTCCTCCTCCTCCTC	-85	1104
Os02g0481000	GCCTCTCCCCTCCGC	-84	392
Os02g0496900	AAAGAGGGGTGG	-2154	1297
	CGAGAAGATGAGCAGATACGGAGGGAGAGG	-2185	1297
Os02g0505500	ACACCCTCTCCAACCC	-932	1443
Os02g0508000	CACCGCATCGGCCC	-2786	128
	CCCCGCCGCGGCGTCGCCCCCACCGCCGCCCCCCTCCGCCGCCGCGGCCG	-2768	638
	CCCTCCCTCCGCCGCC	-2812	1070
	CCGCCGCCCCCCTCCGCCGC	-2746	1494
	CTCCTCTCCGCCACCGCATC	-2797	290
Os02g0511600	AAAAGATTCGTCTCACAAATT	-1149	258
Os02g0516600	GACCGCGTCGGCGTCGCCGCCGCCACCGC	-97	1143
Os02g0517531	GCGCCCCCCCCCCACCCGGTCCCGTGCTCCGC	-1238	460
Os02g0529400	CCCCCCCCCCCCCCCCCCT	-414	574
Os02g0532500	AAAACTACAAGACGAATTTAT	-681	422
Os02g0535901	CCGCCGCGCCCCGCGCACCGC	-423	277
	CCTCGCCCTCGCCC	-438	277
	CGCCCTCGCCCTCCGCCGCGCCCCGCGCACCGCGCCCGCACCCGCACGGCGCGCGGGGCTCCGCCGA	-435	526
	CTCCGCCGCGCCCCGCGCACCGCG	-425	1223
Os02g0539100	CCGCTATCACTGCCACCG	-1474	204
Os02g0539500	CCTCGCCTTCCTCC	-149	681
Os02g0542400	CGGCGGGGCCCGTGCGTGTGTGCGCCGTGCGCGCCCTCTCTCGG	-2945	706
Os02g0550600	AGGCGGCGGCGGCGGCGGTGA	-133	691
	AGGCGGCGGCGGCGGCGGTGA	-153	691
	CCACCTCCGCGCCCGCTTCGCC	-366	1080
	CCTCCGCGCCCGCTTCGCCTCCC	-363	164
	GGGGTTGGTGGCGGGTGGGGCCC	-436	499
	TCTCTCCCTCCCTCCCCTCCGGCGATCCGC	-107	590
	TTCCCCGAATCCCCGG	-449	1832
	TTCCCCGAATCCCCGG	-449	1833
Os02g0552000	CCTCCTCCCCTTCCTCCTCCCATCCCG	-1896	1394
	CTCCTCCTCCTCCCCTTCCTCCTCCCATCCCGGCCCTCTCCTCCCCCTCCTCCCCTTCTTCCTCCCATC	-1901	142
	TCCATCTCCCTCTCCTCCTCCTCCCCTTCCTCCTCCC	-1912	1582
	TCCCGGCCCTCTCCTCCCCCTCCTCCCC	-1874	1069
Os02g0554300	CTCCTCCTCCTCCCGCCGT	-1093	1995
Os02g0554800	ACACCATCCCACCGGCACCCCGTTCCGTGCACCCCTGC	-1292	210
Os02g0558500	CTTCCGGTCACTGCGCGGTGGGCCCAGACTCCCCCCCCCCCCCT	-101	1017
	GCCTCGCCCTTCC	-141	1367
Os02g0558600	ACGCCGCCGCACTAACTCCTC	-969	1015
	CTCCTCCTCCTCCG	-948	1015
Os02g0562300	AGGAGGAGGAGA	-45	410
	CACCGGGCCCCACG	-483	1401
	CCTCGCCGACCCGCGCCGTCTCGCCCGC	-518	1069
	CGTCGCACCGATCGCG	-280	1437
	GAGGAGGAGGAGAC	-46	782
	GATCTCCTCCGCGGCG	-250	286
	GCGGCGGAGGAGGAGGAGGAGGAGACGG	-58	408
	GCGGGCGCGCGGTGCGGTGGGCTC	-449	444
	GGCGACGGCGCAGATCTCCTCC	-262	1437
	GGCGCAGATCTGAGGAGCGGCGGCGGAGGAGGAGGAGGAGGAGACGGAGGGGGAG	-77	301
	GGCGGAGGAGGAGGAG	-56	1991
	TCGCCCGCCAGTGACCACC	-498	176
Os02g0566400	GCCACCGCCGCGCATCG	-1271	1377
Os02g0566500	GAGCGAGCGAGCGAGGAGGGTCGCCGTCG	-1468	1250
	TCCGCCGATCCCCATCCATCCATCCGGCGAGC	-1496	1646
Os02g0567200	TTCTCCCTCTCCTCCTCCTCCCC	-125	1096
Os02g0575200	CTCTTCCTCTCCTCACCTGAC	-1316	1943
	GACTAGAAGAGGAGG	-235	1776
	GTGAGGAGAGGAAGAGTAGCCCAGAATCGCCGTGT	-1336	1331
Os02g0576700	CCTCCGACGCGCGCACG	-124	1385
Os02g0578800	AACTGCGGTGCAGGGCGGAGTGGGGCTGTGGGGCCCACGG	-136	739
	ACCCACCTCGCCATCCGTGGGCCCCACAGCCCCACTCCGCCCTGCACCGCAGTTGC	-144	617
	AGCAGTTCGCACTTCCCAGTTCCCACCC	-88	587
	AGCCCCACTCCGCC	-117	1196
	AGTACCCACCTCGCCATCCGTGGGCCCCACAGCCCCACTC	-147	1049
	ATCCGTGGGCCCCACAGCCCCACTCCGCCCTGCA	-132	620
	ATGGCGAGGTGGGTACTAGCCC	-139	1273
	ATTTGGCCGGGGGTGGGAACT	-59	1183
	CAAATTGAAACTCTTGTCG	-55	1239
	CACAGCCCCACTCCGCCCT	-120	1586
	CACCTCGCCATCCGTG	-141	1437
	CACTCCGCCCTGCAC	-112	1827
	CACTCCGCCCTGCACCGCAGTTGCAGCAGTTCGCACTTCCC	-112	888
	CACTTCTGGGGCTAGTACCCACCTCGCCATCCGTG	-160	1706
	CACTTCTGGGGCTAGTACCCACCTCGCCATCCGTGGGCCCC	-160	1875
	CAGCCCCACTCCGCCCT	-118	1796
	CAGCCCCACTCCGCCCTGCAC	-118	1941
	CAGCCCCACTCCGCCCTGCACCG	-118	1942
	CAGCCCCACTCCGCCCTGCACCGCAGT	-118	1763
	CAGGGCGGAGTGGGGCTGTGGGGCCC	-107	1770
	CAGGGCGGAGTGGGGCTGTGGGGCCCAC	-155	781
	CAGTTCGCACTTCCCAGTTCCCACCCC	-86	710
	CAGTTGCAGCAGTTCGCACTTCCCAGTTCCCACCCCC	-95	439
	CATCCGTGGGCCCCACA	-133	1249
	CCACAGCCCCACTCCGCC	-121	1560
	CCACAGCCCCACTCCGCC	-121	684
	CCACCTCGCCATCCGTGGGCCCC	-142	1941
	CCACCTCGCCATCCGTGGGCCCCACAGCCCCACTCCG	-142	178
	CCACCTCGCCATCCGTGGGCCCCACAGCCCCACTCCGCCCTG	-142	1251
	CCACTCCGCCCTGC	-113	1249
	CCACTCCGCCCTGCACC	-113	355
	CCACTCCGCCCTGCACCGC	-113	1005
	CCACTCCGCCCTGCACCGC	-113	1171
	CCAGTTCCCACCCCCGG	-73	1239
	CCCACAGCCCCACTCCGC	-122	686
	CCCACAGCCCCACTCCGCCCTGCACCGC	-122	1069
	CCCACCTCGCCATCC	-143	1827
	CCCACCTCGCCATCCGTGGGCCCC	-143	1854
	CCCACCTCGCCATCCGTGGGCCCCACAGCCCCACTC	-143	1828
	CCCACGGATGGCGAGGTGGGTACTAGCCCCAGAAGTGGGCCCCACAGCG	-173	1840
	CCCACTCCGCCCTGCACCGCAG	-114	779
	CCCACTCCGCCCTGCACCGCAGTTGCAGC	-114	885
	CCCACTCCGCCCTGCACCGCAGTTGCAGCAGTTCGCACTTCCCAGTTC	-114	991
	CCCCACAGCCCCACTC	-123	1423
	CCCCACAGCCCCACTCCGC	-123	1179
	CCCCACAGCCCCACTCCGC	-123	1264
	CCCCACAGCCCCACTCCGC	-123	1975
	CCCCACAGCCCCACTCCGCCCTGCACCG	-123	1706
	CCCCACAGCCCCACTCCGCCCTGCACCGC	-123	144
	CCCCACAGCCCCACTCCGCCCTGCACCGCA	-123	143
	CCCCACAGCCCCACTCCGCCCTGCACCGCAGTTGCAGCA	-123	1631
	CCCCACAGCCCCACTCCGCCCTGCACCGCAGTTGCAGCAGTT	-123	886
	CCCCACTCCGCCCTGCACC	-115	435
	CCCCACTCCGCCCTGCACCGCAGTTGCAG	-115	1559
	CCCCACTCCGCCCTGCACCGCAGTTGCAGCAGT	-115	1876
	CCCCACTCCGCCCTGCACCGCAGTTGCAGCAGTTCGCAC	-115	1705
	CCCCACTCCGCCCTGCACCGCAGTTGCAGCAGTTCGCACTTCC	-115	344
	CCCTGCACCG	-105	373
	CCCTGCACCGCAG	-105	1092
	CCCTGCACCGCAGTTGCAGCAGTTCG	-105	628
	CCGCCCTGCACCGCA	-108	1471
	CCGCCCTGCACCGCA	-108	345
	CCGCCCTGCACCGCAGTTGCAGCAGTTCGCACTTCC	-108	1530
	CCGCCCTGCACCGCAGTTGCAGCAGTTCGCACTTCCCAGTTCCCACCCCCGGCCAAATTGAAACTCT	-108	788
	CCGTGGGCCCCACAGCCCCACTCCGC	-130	1047
	CCTCGCCATCCGTGGGCCCCACAGC	-139	1818
	CCTCGCCATCCGTGGGCCCCACAGCCCCA	-139	1250
	CCTCGCCATCCGTGGGCCCCACAGCCCCACTCC	-139	1684
	CCTCGCCATCCGTGGGCCCCACAGCCCCACTCCGCCCTGCAC	-139	389
	CCTCGCCATCCGTGGGCCCCACAGCCCCACTCCGCCCTGCACCGCAGTTGCAGCAGTTCGCACTTC	-139	893
	CCTGCACCGCAGTTGCA	-104	710
	CCTGCACCGCAGTTGCAGCAGTTCGCACTTCC	-104	1584
	CGAACTGCTGCAACTGCGGTG	-128	1770
	CGCACTTCCCAGTTCCCAC	-81	153
	CGCAGTTGCAGCAGT	-97	1827
	CGCCATCCGTGGG	-136	317
	CGCCATCCGTGGGCCC	-136	483
	CGCCATCCGTGGGCCCCAC	-136	850
	CGCCATCCGTGGGCCCCACAGCC	-136	673
	CGCCATCCGTGGGCCCCACAGCCCC	-136	773
	CGCCATCCGTGGGCCCCACAGCCCCACTCCGCC	-136	894
	CGCCATCCGTGGGCCCCACAGCCCCACTCCGCCCTGCACCGCAGTTGCAGCAGTT	-136	1564
	CGCCCTGCACCGC	-107	1049
	CGCCCTGCACCGCA	-107	1644
	CGGAGTGGGGCTGTGGGGCCCACGG	-129	187
	CGGAGTGGGGCTGTGGGGCCCACGG	-132	187
	CGGATGGCGAGGTGGG	-118	131
	CGGTGCAGGGCG	-85	410
	CGGTGCAGGGCGGAGTGG	-102	916
	CGGTGCAGGGCGGAGTGG	-123	916
	CGTGGGCCCCACAGCCC	-129	216
	CGTGGGCCCCACAGCCCCACTCCGCCCTGCACCG	-129	1585
	CGTGGGCCCCACAGCCCCACTCCGCCCTGCACCGCAGTTGCAGCAGTT	-129	1948
	CGTGGGCCCCACAGCCCCACTCCGCCCTGCACCGCAGTTGCAGCAGTTCGCACTTCCCAGTTCCCACC	-129	1587
	CTAGTACCCACCTCGCC	-120	562
	CTAGTACCCACCTCGCC	-149	562
	CTCCGCCCTGCACCGCAG	-110	1048
	CTCCGCCCTGCACCGCAGTTGC	-110	773
	CTCCGCCCTGCACCGCAGTTGCAGCAGTT	-110	1850
	CTCCGCCCTGCACCGCAGTTGCAGCAGTTCGCACTTCCCAGTTCCCACCCCC	-110	1563
	CTCGCCATCCGTGGGCCC	-138	190
	CTCGCCATCCGTGGGCCCCA	-138	179
	CTCGCCATCCGTGGGCCCCACAGCCCC	-138	1563
	CTGCGGTGCAGGGCGGAGTGGGGCTG	-129	188
	CTGCGGTGCAGGGCGGAGTGGGGCTG	-90	867
	CTGCTGCAACTGCG	-112	1337
	CTGCTGCAACTGCGGTGCAGG	-86	1952
	CTGCTGCAACTGCGGTGCAGG	-91	1952
	CTGCTGCAACTGCGGTGCAGG	-94	1952
	CTGGGGCTAGTACCCACCTCGCCATC	-155	216
	CTGTGGGGCCCACGGAT	-119	304
	CTGTGGGGCCCACGGAT	-132	304
	CTGTGGGGCCCACGGATGG	-135	543
	CTTCTGGGGCTAGTACCCACCTCGCCATCCGTGGGCC	-158	1582
	GAACTGCTGCAA	-142	915
	GAACTGGGAAGTGCGAACTGCTGCAA	-111	932
	GAACTGGGAAGTGCGAACTGCTGCAACTGCGGTGCAGGGCGGA	-110	866
	GACAAGAGTTT	-72	1183
	GATGGCGAG	-126	781
	GATGGCGAGGTGG	-93	915
	GCACCGCAGTTGCAGCAG	-101	1089
	GCAGGGCGGAGTGGGGCTGTGGGGCCCACGGATGGCGAGG	-139	186
	GCAGGGCGGAGTGGGGCTGTGGGGCCCACGGATGGCGAGG	-153	186
	GCCATCCGTGGGCCCC	-135	1667
	GCCATCCGTGGGCCCCACAGC	-135	885
	GCCATCCGTGGGCCCCACAGCCCCACTCCGCC	-135	1928
	GCCCACGGATGGCGA	-115	1990
	GCCCACTTCTGGGGCT	-163	1827
	GCCCCACAGCCCCAC	-124	338
	GCCCCACAGCCCCACTCCGCCCTGCACCGCAGTTGCAGCAGTTCGCAC	-124	1643
	GCCCCACTCCGCCCTG	-116	286
	GCCGGGGGTGGGAACTGGGAAGTGCGAACTGCTGCA	-127	867
	GCGGTGCAGGGCGGAG	-91	865
	GCGGTGCAGGGCGGAGTGGGGCTGTGGG	-118	408
	GCGTGTGTTCGGGGGGTT	-32	1775
	GCTAGTACCCACCTCGCCATCCGTGGGCCCCAC	-150	1705
	GCTGCAACTGCGGTGCAGGGCGGAGTGGGGCTG	-120	929
	GCTGTGGGGCCCAC	-109	189
	GCTGTGGGGCCCAC	-113	189
	GCTGTGGGGCCCAC	-127	782
	GCTGTGGGGCCCAC	-134	782
	GCTGTGGGGCCCACGGATGGCGAGG	-142	542
	GCTGTGGGGCCCACGGATGGCGAGGTGGGTACTAGCCCCAGAAGTG	-160	1915
	GCTGTGGGGCCCACGGATGGCGAGGTGGGTACTAGCCCCAGAAGTG	-161	1915
	GGAAGTGCGAACTGCTGCAACTGCGGTGCA	-110	931
	GGATGGCGAGGTGG	-112	1777
	GGATGGCGAGGTGGGTACTAG	-150	523
	GGCCCCACAGCCC	-125	1827
	GGCCCCACAGCCCCACTCC	-125	118
	GGCCCCACAGCCCCACTCCG	-125	373
	GGCCCCACAGCCCCACTCCGCC	-125	1437
	GGCCCCACAGCCCCACTCCGCCC	-125	1950
	GGCCCCACAGCCCCACTCCGCCCTGCA	-125	1645
	GGCCCCACAGCCCCACTCCGCCCTGCACCG	-125	1050
	GGCCCCACAGCCCCACTCCGCCCTGCACCGC	-125	1178
	GGCCGGGGGTGGGAACTGGGAAGTGCGAACTGCTGCAAC	-131	865
	GGCCGGGGGTGGGAACTGGGAAGTGCGAACTGCTGCAACTGCGGTG	-101	299
	GGCTAGTACCCACCTCGCCATCCGTGGGCCCCACAGCCCCAC	-151	1666
	GGCTGTGGGGCCCACG	-120	1991
	GGCTGTGGGGCCCACG	-129	1991
	GGCTGTGGGGCCCACGG	-156	1273
	GGGCCCCACAGCCCCACT	-126	833
	GGGCCCCACAGCCCCACTCCGCCC	-126	952
	GGGCCCCACAGCCCCACTCCGCCCTGCAC	-126	621
	GGGCCCCACAGCCCCACTCCGCCCTGCACCGC	-126	460
	GGGCCCCACAGCCCCACTCCGCCCTGCACCGCAGT	-126	1500
	GGGCGGAGTGGGGCTG	-125	185
	GGGCGGAGTGGGGCTGTGG	-135	1990
	GGGCTAGTACCCACCTCGCCATCCGTGGGCC	-152	215
	GGGCTGTGGGGCCCACGGAT	-81	868
	GGGGCCCACTTCTGGGGCTAGTACCCACCTCGCCATCCGTGGGCCCCACAGCCCCAC	-166	1018
	GGGGCTAGTACCCAC	-153	1874
	GGGGCTGTGGGGC	-107	490
	GGGGCTGTGGGGCCCACG	-125	1748
	GGGGCTGTGGGGCCCACGGA	-74	865
	GGGTGGGAACTGGGAAGTGCGAA	-133	868
	GTACCCACCTCGCCATCCGTGGGC	-146	828
	GTACCCACCTCGCCATCCGTGGGCCCCAC	-146	1559
	GTGCAGGGCGGA	-98	1337
	GTGCAGGGCGGAGTGGG	-107	930
	GTGCAGGGCGGAGTGGGGCTG	-117	1971
	GTGCAGGGCGGAGTGGGGCTG	-75	1970
	GTGCAGGGCGGAGTGGGGCTGTGGGG	-125	1505
	GTGCAGGGCGGAGTGGGGCTGTGGGG	-136	1505
	GTGCAGGGCGGAGTGGGGCTGTGGGG	-141	1505
	GTGCAGGGCGGAGTGGGGCTGTGGGG	-160	1505
	GTGGGCCCCACAGCCCCACTCCGCC	-128	1743
	GTGGGGCCCACGGATGGCG	-138	485
	GTGGGGCCCACGGATGGCGAGGTGGGT	-158	1730
	GTTCCCACCCC	-70	344
	GTTCGCACTTCCCAGTTCCCAC	-84	140
	TCCGCCCTGCACCGC	-109	374
	TCCGTGGGCCCCACAGCCCCACT	-131	1929
	TCCGTGGGCCCCACAGCCCCACTCCGCC	-131	619
	TCCGTGGGCCCCACAGCCCCACTCCGCC	-131	774
	TCCGTGGGCCCCACAGCCCCACTCCGCCCT	-131	1438
	TCCGTGGGCCCCACAGCCCCACTCCGCCCTGC	-131	1646
	TCGCACTTCCCAGTTCCCA	-82	962
	TCGCCATCCGTGGGCC	-137	1453
	TGCAGCAGTTCGCACTTCCCAG	-91	1471
	TGCGGTGCAGGGCGGAGTGGGGCTGTGGGGC	-84	932
	TGCGGTGCAGGGCGGAGTGGGGCTGTGGGGCCC	-129	915
	TGGGCCCCACAGCCCC	-127	1048
	TGGGCCCCACAGCCCCACTCCGCC	-127	279
	TGGGCCCCACAGCCCCACTCCGCCCTGCAC	-127	1951
	TGGGGCCCACGGATGGCGAGGTGGGTAC	-147	1731
	TGGGGCTGTGGGGCCCACG	-115	192
	TGGGGCTGTGGGGCCCACG	-129	192
	TGTGGGGCCCACGGATGG	-148	15
	TTCCCAGTTCCCACC	-76	1705
	TTCTGGGGCTAGTACCCACCTCGCCATCCGTGG	-157	456
	TTGCAGCAGTT	-92	1092
	TTGCAGCAGTTCG	-92	1585
	TTGGCCGGGGGTGG	-125	932
Os02g0579300	GCTGCGTGTGCCGCCTCTCGTCGTGCGCGCTGCACCG	-452	1742
Os02g0582600	ACTGTCCCTCCGCGCCGCCCCTCC	-2332	1783
	CCACTGTCCCTCCGCGCC	-2325	1284
	CGCCGGCTCCGCCCCA	-2253	1892
	CGCCGGCTCCGCCCCA	-2254	1892
	CGCCGTCGCCCCTCCGCGCCACTGTCCCTCC	-2320	284
	CGGAGGGGCGGTGGGGCGGAGCCG	-2243	1131
	CGGCGCGGAGGGACAG	-2326	413
	CTGCCCGTCCGCCGGCTCCGCCCCACCGCC	-2239	825
	GCCCCTCCACAGCGCC	-2337	666
	GCCCCTCCACAGCGCC	-2348	666
	GCGGACGGGCAGCGG	-2219	1131
	GGGGCGACGGCGGCGTAGGGGCGGCGCGTGGAAGGGTGGCGCGGAGGGGC	-2301	913
Os02g0592200	CAGCTCCAACCATTTCTCCCGTCCTCCTCCTCCTCCGCCCCGACCTCG	-78	91
	CATTTCTCCCGTCCTCCTCCTCCTCCGC	-68	1511
	CCCCGACCTCGCTCGCCCGCCCGCCCGC	-41	1069
	CCCGACCTCGCTCGCCCGCCCGCCCG	-40	674
	CCCGCCCGCCCGCC	-26	560
	CCCGCCCGCCCGCCTCCGCCTC	-26	545
	CCCGCCCGCCCGCCTCCGCCTCCGCC	-26	88
	CCGACCTCGC	-39	88
	CCGACCTCGCTCGCCCGCCCGCC	-39	1097
	CCGACCTCGCTCGCCCGCCCGCCCG	-39	1792
	CCGCCCCGACCTCGC	-44	314
	CCGCCCCGACCTCGCTC	-44	94
	CCGCCCCGACCTCGCTCGC	-44	276
	CCGCCCCGACCTCGCTCGC	-44	574
	CCGCCCCGACCTCGCTCGCCCGC	-44	653
	CCGCCCCGACCTCGCTCGCCCGCCC	-44	642
	CCGCCCCGACCTCGCTCGCCCGCCCGCCCG	-44	1884
	CCGCCCGCCTCCGCCTC	-21	1699
	CCGCCCGCCTCCGCCTCCG	-21	1388
	CCGCCCGCCTCCGCCTCCG	-21	1556
	CCGCCCGCCTCCGCCTCCGC	-21	720
	CCGTCCTCCTCCTCCTCCGCCCCG	-60	746
	CCTCCTCCTCCGCCC	-53	206
	CCTCGCTCGCCCGCCCGCCCGCCTCCGCC	-35	1052
	CGACCTCGCTCGCCCGCCCGC	-38	1888
	CGCCCGCCCGCCCGCCTCCGCCTCC	-28	837
	CGCCCGCCCGCCTCCGC	-24	984
	CGCCTCCGCCTC	-16	400
	CGCTCGCCCGCCCGCCC	-32	1040
	CTCCCGTCCTCCTCCTCCTCC	-63	1943
	CTCCCGTCCTCCTCCTCCTCCGCCCC	-63	907
	CTCCGCCCCGACCTC	-46	82
	CTCCGCCCCGACCTCGCTCGCCCGCCCGCCCG	-46	352
	CTCCGCCCCGACCTCGCTCGCCCGCCCGCCCGC	-46	1318
	CTCCGCCCCGACCTCGCTCGCCCGCCCGCCCGCCTCCGCCTC	-46	1896
	CTCCTCCCCAGCTCCAACCATTTC	-86	428
	CTCCTCCTCCGCCCC	-52	745
	CTCCTCCTCCGCCCCGA	-52	955
	CTCCTCCTCCGCCCCGACCTC	-52	1032
	CTCCTCCTCCGCCCCGACCTC	-52	984
	CTCCTCCTCCGCCCCGACCTCGCTCGCC	-52	1454
	CTCCTCCTCCGCCCCGACCTCGCTCGCC	-52	342
	CTCCTCCTCCGCCCCGACCTCGCTCGCCCGC	-52	954
	CTCCTCCTCCTCCGCCCCGACCTCGCTCGCCCG	-55	1679
	CTCGCCCGCCCGCCCGCC	-30	1793
	CTCGCTCGCCCGCCCGCCCGCCTCCGC	-34	1930
	GACCTCGCTCGCCC	-37	1711
	GACCTCGCTCGCCCGCCCGCCCGC	-37	1413
	GCCCCGACCTCGCTCGCCCGCCC	-42	1708
	GCCCCGACCTCGCTCGCCCGCCCGCCC	-42	209
	GCCCCGACCTCGCTCGCCCGCCCGCCCGCCTCCGCC	-42	1695
	GCCCGCCCGCCTCCGCC	-23	611
	GCCCGCCTCCGCCTCCG	-19	1567
	GCTCCAACCATTTCTCCCGT	-76	1556
	GCTCGCCCGCC	-31	1728
	GCTTGCCCCTTCACCG	-184	224
	TCCGCCCCGACCTCGCTCGCCCG	-45	967
	TCCTCCCCAGCTCCAAC	-85	1511
	TCCTCCGCCCCGACCTCGCTCGCCCGCCCGCCCGCCTCC	-48	1897
	TCCTCCTCCTCCTCCGCCCCGACCTCGC	-57	688
	TCTCCTCCCCAGCTCCAACCATTTCTCCCGTCCTCCTC	-87	768
Os02g0592400	ACGAGTCGCCGCCGGGT	-2423	1309
	CCCCCTCCACGCAGC	-2468	239
	CTGACCCGGCGGCGACTCGTGAGTCGTGACACCCCCCCCCCCCCCTCGCGGAAGTG	-2448	239
	GAAGTGGCTCGGC	-2434	1659
	GCCGCCGGGTCAGGTGGAG	-2416	1464
	TCGTGAGTCGTGACACCCCCCCCCCCCCCTCGC	-2468	1659
Os02g0593400	CCCCCCCCCGCGCAGCG	-448	789
	GCGGCGGTTGCGGC	-30	1936
	GGGGGGGGGGGGGGGCGTAGC	-429	1333
Os02g0595800	CCGTCTCGTCTCGT	-132	1226
	CTCGTCTCCTCTCCGCATCGGCATCGCCAACCCAACCGCCTCCTCCTCCGCCTCC	-118	1226
Os02g0600200	CCTCGCCGCCGGCACGCTCCACCG	-1819	516
	CCTCTTCCCCTCCACTGC	-93	1284
	CGCCGCCGCCGGCGCCGGCGCCGGCGG	-1648	1763
	CGCCGGCGAGCGGTCGTCGCCGGAC	-1936	627
Os02g0601800	AGAAGAAAAAAGAGAAAAAA	-550	418
Os02g0602000	CCGAGCGGCAACTTTTGTGCTGATAGC	-412	1081
	GTGCGTCCATGAGTCCATCCACG	-1378	974
Os02g0602300	GCACGCGGCACGCGG	-890	1508
Os02g0606200	TCGCCCGATCCCCTCTCCCTCTCCTGTCTCGCCGCC	-2696	1735
Os02g0614700	CACTCACCAAACCA	-175	231
	CATGGTGGTCGTGC	-120	1978
	CCGCCCTCCCGTTCCTCCTC	-257	1494
	CTCGCCCCACCTCGCCGACTC	-98	883
Os02g0618700	CCGCATCCCCGCTGCCACCCGCCTCCC	-1933	834
Os02g0621100	AGTCCCCTCGCCTTCCC	-2747	984
	CGCCTCTAATTCCTCCTCCTC	-2775	984
	TCGCCTTCCCCTCCCGTCTCCTCGCCC	-2740	209
Os02g0621700	CGCCGCCGCCGCAC	-177	560
	TCCTCTCCTACGCCGCCGCCGC	-187	545
	TTCCTCTCCTACGCCGCCGCCGCACCCTCTCGC	-188	1318
Os02g0625500	CCTCAACCTTGCCGTCGAGCAACGCCGCCA	-1885	148
Os02g0626100	CACCCCGTCCACCGCGCCACTATTTAAGC	-138	1825
Os02g0629200	GGGCCACCAGCCCACCAGCGAC	-2248	1164
Os02g0631000	TCTCCACGGGGTGCCGCC	-2851	1793
	TCTCCACGGGGTGCCGCC	-2857	1793
Os02g0631100	CCAAGATGTTCCCCTTCCTCGC	-365	1457
Os02g0631700	CGCGGCGTCGGTTGCGGCGGTGGCGGC	-2432	1448
	GCGAGCGGGATCGGCGGGAGGAG	-2405	1448
	GGGCGCGGCGTCGGTTGCGGCGGTGGC	-2435	1081
Os02g0633200	CACTCGCCGCCGCCTCCG	-25	1436
	CACTCGCCGCCGCCTCCGCAAC	-25	545
	CTCGCCGCCGCCTCCGC	-23	145
	CTGCACTCGCCGCCGCC	-28	789
Os02g0637800	CTCGAGGCTGGAGGCTGGCTG	-107	1970
Os02g0643500	CGCGCGCGAGCCACAACACGTCTCACCTCACCCACACCCACTCTCTTCTTCTGCTTCCTCCCA	-95	731
	GGCGGTGGC	-132	705
Os02g0646400	CCGCCACCTCTTCC	-2983	681
	CCGGAAGAGGTGGCG	-2988	300
	CGGCACCCACCGCTCCCGGC	-2426	527
	TCGCCGGCGACGA	-2445	945
Os02g0652300	CCCACGCGCCCGCCCGCCCGCCCGCCGGCCGCGGCC	-1963	1108
	CCCCACGCGCCCGCCCGCCCGCCCG	-1964	266
Os02g0655700	CCCGCCATCACCGGC	-943	1821
	CCCGTCGCCGTCGAGCCCTACCCACG	-973	1821
	CCGGACGCCGTGCGCCGCTCCCT	-897	1993
	CTCTCTGCCTCCTCCCTCCCCACC	-928	1821
Os02g0657700	TTTCGGCGCCGCACGTCCCGCTCCCCGCGC	-1675	1509
Os02g0658800	ACCCCTTCTCGGCCACTCCCT	-127	546
	TACCCCTTCTCGGCCACTCCC	-128	243
Os02g0661000	CCCCCCCCCCCCCCCC	-96	1443
Os02g0674800	CCTCCTCCCCCGAGCTCCT	-1322	574
Os02g0676800	CCGGCCTTCGCCCCGCCACCC	-2879	465
	CGCCAGATGGGAAGGG	-2800	380
	GGGAGGAGGGGGGAGG	-2786	1734
Os02g0678800	ACCTCCGCGCGCGCCCACC	-262	176
	CCGCGACACCTCCGCGCG	-269	684
	CGCCAGGGGCCGACGCCGCGACACCTC	-284	569
	GCTACCTACACCAACCCACCGTTGAC	-1083	172
Os02g0680400	CGGCCCGGCCCGTGCCTCCCCCAGTCCTCCT	-93	1654
Os02g0683900	CGGCGGACGGGGAGGG	-2105	380
Os02g0686300	GTCCGCGTCGGTGTCGTGGTCATCCGCCGCCGC	-51	1621
Os02g0686400	CACCGCCTCCGCCTCCGCCTCCCCTCGC	-137	855
	GCCTCCGCCTCCGCCTCCC	-133	1388
Os02g0688800	AACGCCGCGCACCC	-84	223
	CTCTCCGTGCCAACGCCG	-95	1436
	GATTTCGCTCGCTCTCCGTGC	-106	223
	GCACGATACTCCTACCCCCAACGCCAACGACCTC	-2359	282
	GTCAGCTGCACGATACTCCTACCCC	-2366	362
	TGCCAACGCCGCGCACCC	-88	222
	TTTCTCTCTTCTGTTTTTTA	-964	1044
Os02g0689700	CCCCACCGCCGCCACTCTCCC	-348	1440
Os02g0693000	CCCCGACACGCCTCATTCCCACCCC	-1301	1415
Os02g0693200	CCTCGCCCTCGCCTCCGATCGATTCGCCCCTCGTCTTC	-167	768
Os02g0693700	AGCCTCAGCTCGCGCGCGGCC	-104	1597
	TGGCGCCTGCGTGGGGGGAG	-74	1130
Os02g0697600	CCAACTCCACCGCTCAACCACGAA	-1243	1633
	CCCACAAACCCCCCCAC	-27	1720
	CCGCTTCTCCT	-78	1241
	CGCCCCCTTCGTC	-1210	1633
Os02g0698000	ACTGGTGAG	-567	1673
	AGCTCTATCCCCTCAA	-110	151
Os02g0700600	CCCACGAGGTCAGCCGCGTGCCTT	-2027	1854
	CCTTCCCTCCCCCTCCCC	-2026	686
	GGTGGGGACCGCGGCGAG	-2717	15
Os02g0702600	CTCGCCGCGCGCGCTCGTGTCCAGTCGC	-191	1571
	GCCGCGATGGGTGTGGGTGTGG	-1837	1732
Os02g0704500	CCGTGCCCTCCCCTCGCGCCGTC	-2105	1489
	GTGCCCTCCCCTCGCGCCGTCGCGC	-2109	832
	TGGGCCTTCCCCTACGCCGCC	-2149	719
Os02g0706500	CTCCTCCTCTCCCTCTC	-81	955
Os02g0706900	ATCCTCTCTCGCTGCCGGTGGGGCCCTCCGCCACCCAAACCCCACCTGC	-239	707
	CCGCCACCCAAACCCCACCTGCC	-212	1766
	CGTCTCCATCGCCGGCC	-189	1766
	CTGCCGGTGGGGCCC	-228	1766
	TCGCTGCCGGTGGGGCCCTCC	-231	606
Os02g0708000	CGCCCAGCAGCCCGAGCGGCCGC	-2036	1153
	CGCCCGGCCGCCGCGGC	-1882	497
	GCCCCTCGCCCGCCT	-1865	497
Os02g0709600	CCGCCGCCGCCCACCCCCCCC	-516	1653
Os02g0710700	GCCCGCCGCGCACGACGCACGCACGCACGCGCGCGCG	-63	1769
Os02g0712500	CACCTTCCGCTCCCGTCCCCTT	-180	360
	CCCTTCCGCCTCTCGCATC	-163	1995
	CCGCGCGGCTCGGCCCGGCCCC	-393	127
	CCGTCCCCTTCCGCCTCTC	-168	1216
	CGCCTCTCGCATCATCGCCT	-157	1353
	GCCCCCTCTCCGCCGGACGCCGCC	-42	1419
	GCGCCCCCTCTCCGCCGGACGC	-39	1866
	GCGCGCCCCCTCTCCGCCGGACGCCGCC	-51	619
	GCGTCCGGCGGAGAGGGGGCGCGCG	-41	914
Os02g0717400	CCCCCCTCCCCCCTCCCCTCCCCCAAT	-248	678
	CTCGCGCCGCCTCTCCTCTCCTCGCCC	-330	209
Os02g0717700	AGGCTCTCGGTGGTGGGGTG	-2831	868
	AGGGGCAGGCTCTCGGTGG	-2837	192
	CGGGTGGCACGGGGCCGAGCCGA	-2880	868
	GAGGCGAGCGAGCGA	-2859	1990
	GCCGACTTGGAATGCGTCGAGCGAGACAGCACGCGCG	-2788	1769
	GGGCCGAGCCGAGGCGAGCGAG	-2869	271
	GGGTGGCACGGGGCCGAGC	-2879	1990
Os02g0718900	GCCCGCGCGCGGGGCCGCGGGGGTGGGG	-1549	1119
Os02g0722800	CCATCAGATCTGCCACTCCAC	-56	1015
	CTCCTCCTCCCCCT	-34	1015
	TCCGCCCCTCTCCTCCTCC	-73	1583
Os02g0723200	GTTGCTGTCGCCAGTCGACACCACCACGGGCACATGGCCGCCGC	-1511	294
Os02g0724000	CTCTCCCCTCCCCCCACTCGCTGCTC	-2065	674
Os02g0725100	CTCCCCCGTCTCTCCC	-472	1369
	GGCGACGGTAGCCGGCGGCG	-440	27
Os02g0725200	GGCGACGGTAGCCGGCGGCG	-461	27
Os02g0725600	CGGCGCCCTCGGAGGAGGCCCGCGCCGAGATGGTGGAGGCGCGGCGGCA	-955	1252
	GAGCGCGGCGCACGCGC	-872	1759
Os02g0730400	GCGCCTCGCATTCCCACC	-57	833
Os02g0736300	GGGGCACCATGGTGCCCGGG	-1212	527
Os02g0736500	GACGACCACTGCCTCCTCCACTCC	-46	428
Os02g0743200	CTCTCCCCAGCCCGATCCGAAACCACCACCTCCCCAATAAAACCCAC	-102	934
Os02g0744200	ACCCACGCTGTGAGCCCCACCCGCGTACGCCGCGGCCTACGCCGCACTCCACTCC	-234	1885
Os02g0746000	AGGCGGCGGGGAGAGGGC	-2073	31
	CACCGCCGCGTCGCCCTCTCCCC	-2078	997
	CGCCTGGCCCGCTCGCCGCTGCT	-2080	1552
	CTTGGCCGCCGGCCGCTCACCGC	-2056	1552
	GCCGCCACCACCCGCTCGC	-2167	1611
Os02g0748300	CCACGCCTCCACCCCCACCCTCTCCGCCCCCG	-1402	626
Os02g0749500	CCAGCACCGCCGCGCCATAGCCA	-2219	1941
	GTGGCCCTCCTCCTGCTCGAT	-2195	1941
Os02g0750400	CTCCCCCCACCCGCGCCG	-1290	1048
	GAGCCCGTGGCCGCCGCGCCACCACGGCGCCGCCGCTGCCCCCGCCGCG	-1156	1840
	TATCCCCTCGGCCTCC	-1307	1048
Os02g0754900	CCGCCGCCGCCGCCGCCGCC	-123	1160
Os02g0757900	CGGGAAGGTTCCAGAAGGCGCGGGA	-225	506
Os02g0759400	GACTACGGCCT	-2634	1375
	GCTCCGCTCGC	-2648	1375
Os02g0761000	ACACCAGCCGCGCCGCGCCTCGCCTCGCCTC	-250	1019
	AGCAGCAGCAGGCGGCCGGCC	-734	1597
	ATGGCGTGCCGCGTGCCCGCGT	-728	1273
	CACCACACGGCG	-871	1014
	CACCACCACCGGC	-1037	134
	CACCCTCCGCCTCGTCTCCT	-200	767
	CACCCTCCGCCTCGTCTCCTT	-200	434
	CACCTCACCTCACCCTCCGCCTCGTCTCCTTCCCCC	-210	1159
	CACGCCATCACCGCGCGGC	-749	852
	CACGGCGCCCAGCGCCCGTGCTCT	-866	1397
	CAGCCCAGCCGCCCATCC	-820	992
	CAGCCGCCCATCCCCCCT	-815	833
	CATCCCCCCTCCTTTCCGCGGTCCTTTTGCTCGGTTCAGCACGCACGCGGGCACGCGGCACGCCATCACCGC	-807	1531
	CCACCACACGGCGCCCAGCGCCCGTGCTCTCC	-872	460
	CCAGCCCAGCCGCCC	-821	551
	CCCCACCCCCCCAATCCGCTGC	-934	1006
	CCCCCCCAATCCGCTGCGTTTCCCTCTGGCCTCGTCCCTTCCCAA	-929	1099
	CCCCGTCTCGAGACACCAGCCGCGCCGCGCCTCGCCTCGCCT	-262	1251
	CCCCTCCCCGCCGCCCCCCCGCCTGATCC	-69	1850
	CCCCTTTCCTCTACCCACGCACGCCCTCTCTCCCATCCCAGCCGTAGCCGCGCCG	-177	1226
	CCCGCCCAGCCCAGCCGCCCATCCCCC	-826	834
	CCCGTCTCGAGACACCAGCCGCGCCGCGCC	-261	942
	CCCGTGCTCTC	-852	1241
	CCCTCCGCCTCGTCTCCTT	-198	153
	CCGCCCAGCCCAGCCGCCCATCCCCCCT	-825	1822
	CCGCCCATCCCCCC	-812	1249
	CCGCCTCGTCTCCT	-194	1226
	CCGCCTCGTCTCCTTCCCCC	-194	1160
	CCGCGCCTCGCCTCGCCTCGCCTCACCTCACCTCACCTC	-238	1593
	CCGCGCGGCCGGCCGCC	-739	355
	CCGGCCAGGGAACGGAAGCCCTCCTCCTCGCCGCC	-107	1544
	CCGGCCAGGGAACGGAAGCCCTCCTCCTCGCCGCC	-88	1544
	CCTCACCTCACCTCACCCTCCGCCTCGTCTCCTTCC	-213	1530
	CCTCCCCCTCCCCGC	-47	338
	CCTCCCCGCCGCCCCCCCGCCTGA	-62	1100
	CCTCCGCCTCGTCTCCTTCCCCCCT	-197	904
	CCTCGCCTCGCCTCACCTC	-228	1264
	CCTCGCCTCGCCTCACCTC	-877	1264
	CCTCTACCCGCCCAGCC	-832	1249
	CGCCCCCCCGCCTGATCCTCCC	-61	64
	CGCCCTCTCTCCCATCCC	-156	1102
	CGCCGCCCCCCCGCCTGATCCTCCCCCACCGGC	-69	894
	CGCCGCCCCCCCGCCTGATCCTCCCCCACCGGC	-88	894
	CGCGCCGCGCCTCGCCTCGCCTC	-242	665
	CGCGGCCGGCCGCC	-736	1196
	CGGAAAGGAGGGGGGA	-812	185
	CGGCGGCGAGGAGGAGGGCT	-108	1130
	CGGGCACGCGGCACGCCAT	-760	1444
	CTCACCCTCCGCCTC	-202	82
	CTCCGCCTCGTCTCCTTCCCCCC	-196	1553
	CTCCTCTACCCGCCCAGCCCAG	-834	360
	CTCCTCTCCTCTACCC	-839	1014
	CTCCTCTCCTCTACCCGCCCAGCCCAGCCGCCCATCCCCCCTCCTTTCCGCGGTC	-839	1564
	CTCGAGACACCAGCCGCGCCGCGCCTC	-256	569
	CTCGCCTCGCCTCGCCTC	-232	986
	CTCTACCCGCCCAGCCCAGCC	-831	883
	CTGCTGCTA	-720	432
	CTTCCCCCCTTTCCTCTACCCACGCAC	-182	1394
	GACACCAGCCGC	-251	1593
	GACCGATCTCCTCCCCC	-48	1767
	GACCGATCTCCTCCCCC	-50	1767
	GACTTGTCTCGATCGGCGGCGAGG	-121	530
	GATCGGCGGCGAGGAGGAG	-111	17
	GATCGGCGGCGAGGAGGAG	-52	17
	GCCACCTCCCCACCCCCCCAATCCGCTGCGTTTCCC	-941	1828
	GCCGCCCATCCCCCCTCCTTTC	-813	1471
	GCCGCGCCGCCCGAAGCCAC	-684	1736
	GCCGCGCCGCGCCTCGCCTCGCCTCGCC	-244	201
	GCCGGCCGCCTGCTGCTGCTACAGC	-732	1918
	GCCTCGCCTCGCCTCGCCTCACCT	-234	141
	GCCTGCAGGC	-963	1368
	GCGCCCGTGCTCTCC	-855	345
	GCGCCTCGCCTCGCCTCGCCTCACCTCA	-236	619
	GCGTGCCCGCGTGCGTGCTGAACCGAGCAAAAGGACCGCGGAAAGGAGGGGGGATGGGCGGCTGGGCTGGGCGG	-826	1758
	GGAGTACTGTTCTGGGCCGGCCGCGCCGCCCGAAGCCACCACCCTT	-703	1915
	GGCGGCCGGCCGCGCGG	-747	1273
	GGGGCGGCGGGGAGGG	-53	131
	GGGGGCGGCGGGGAG	-54	1518
	GGGGGCGGCGGGGAGGG	-54	519
	GGGGGCGGCGGGGAGGGGG	-54	192
	GGGGGGGCGGCGGGGAGGG	-56	485
	GGTGGGGGAGGATCAGGCG	-74	519
	GTGCCCGCGTGCGTGCTGAACCGAGCA	-777	1645
	TCACCTCACCTCACC	-211	1553
	TCCCCCTCCCCGCCGCCCCCCCGCCTGATCCTC	-63	1876
	TCCCCCTCCCCGCCGCCCCCCCGCCTGATCCTCCCCCACCGGCCAGG	-96	1807
	TCGCCTCGCCTC	-226	400
	TCTACCCGCCCAGCC	-830	1471
	TCTCCCATCCCAGCCGTAGCCGCGC	-149	627
	TGCAGGCACAGGCGGCAGTGCCAC	-960	406
	TGCGCCGCGGGCGCGAGG	-1027	190
	TTCCTCTACCCACGCACGCCCTCTC	-172	1159
Os02g0761100	CAGCCACAGCCGCCGCTATCCTTCGCGCCGTCGTCCGC	-1174	210
	CGTCGCCCGCTACGACCGCCGCCGC	-831	904
Os02g0761600	CGGCGGCGGAGGCGG	-18	1345
	GCGGTAGGGATGGCGGCGGCGG	-40	457
Os02g0764400	CCCCCCCCCCCCCACCTGCCGGCCACTTCCCGCCCACGCCGAGG	-401	734
Os02g0766900	GCTGCCGCTACACC	-180	586
Os02g0770600	CCCGGCTCCCGCCCGCCCGAGG	-2769	39
	CCGGCTTCCG	-2780	39
Os02g0771200	CCGAGACCGGCGCCGCCAGGACCG	-65	13
Os02g0771400	CTGCAGCAACGTCGCGTCCC	-2625	1575
Os02g0778200	AAATCGCAAAACCAAT	-385	421
	CCGCTCCTCCGCCGTCGCCTACA	-2514	1766
	CCGCTCTCTCCTCCGCCGCA	-2889	1036
	CCTCTGCGCCGCCGGCC	-2490	1766
	CTATCCCTGCCGCCC	-2529	1766
Os02g0778500	GCCGCCGCCTGCATCGTCCCCGATCCGC	-793	49
Os02g0782200	ACCCTCCCCTGCGCCATCGCCGACGC	-971	1147
	CATCCTCCTCCTCCTCTGCTC	-855	981
	CCACCCTCCCCTGCGCCATCGC	-973	1457
	CCAGAGAGCCCAACTCCACCCCTCTTCTTC	-1021	668
	CCCTCATCCTCCTCCTCCTCTGCT	-859	746
	CCTCCCACCCTCCC	-977	813
	CCTCCCCTGCGCCATCGCCGACGC	-969	1148
	CGCCCGATCCCTCATCCTCCTCCTCCTCTGCTCGTGCCGC	-867	1921
	CGCCGCGGCGAACCCACCGGATCATCTTCTCG	-944	174
	CGCCGCGGCGAACCCACCGGATCATCTTCTCGCGCGCCGCCG	-944	1693
	CGCCTCCGCCGAATCCACCGGC	-892	1449
	GCGCCATCGCC	-961	813
	GCGCCATCGCCGACGCGCG	-961	1338
	TCGTGCCGCAGGC	-1003	814
	TCGTGCCGCAGGC	-836	814
Os02g0784100	TGCCTGTGCCGCCGCCGCCGCAGC	-876	406
Os02g0787800	GACGTAACGGTCACGC	-265	261
Os02g0791700	CCCCTCCTCGCCTCCACTTC	-129	1947
	CCTCCTCCAATTCCAGCGCC	-97	1947
	CGCCACGTAGCCCCCGTGCCGCCTCCCTTGGGCCTTGGC	-320	735
	CTTCCCGCTCTTCC	-151	2006
	TCCTCCTCCCCCTC	-137	2006
Os02g0797400	GCTGCGGCGGCGGCGGCGGCGGAGAGAGAG	-44	302
Os02g0802800	CGGCGGAGGAGCCAGGAGGGGCGCCC	-1754	188
	GCGGGAGGCGGCGGAGGAGCCAGGAGGGGCGCCCCTCGCGGCGAGG	-1762	299
Os02g0803400	CCGCTCCGCGCCTCGCCTC	-1018	1995
Os02g0803600	CGCCTTCTCCCTCTCTCTCTC	-27	434
	GCATCTCGCG	-341	1384
	GCGCGCGCGCGAGAGAGAGAGAGAGAGA	-46	1119
	TCTTCTTCTCCACCAACGACGTCACCAC	-331	1384
Os02g0804400	GAGGAGAGGGGA	-2899	1116
Os02g0805200	CCCCTTCCCCCTTTCTTCCCCTCGCCGC	-116	742
Os02g0810500	GCGCACTGCCCCCCCGTCCGTGTGGTTC	-110	619
Os02g0814800	CCACTCCTCCCAAGCAGGC	-51	53
	CCCCCTCGGCCGCCGCCGCCGCCGCCGCTTG	-2764	770
	CCCCCTCGGCCGCCGCCGCCGCCGCCGCTTG	-2764	771
	CCCTCGGCCGCCGCCGCCGCCGC	-2762	1153
	CCCTCGGCCGCCGCCGCCGCCGC	-2762	1708
	CCTCGGCCGCCGCCGCC	-2761	611
	CCTCGGCCGCCGCCGCCGCCGCCGCTTGTCACCC	-2761	1197
	CGCCGCCGCCGCCGCCGCTTGTCACCC	-2754	834
	CGCCGCCGCCGCCGCTTGTCACC	-2751	1224
	CGCCGCCGCCGCTTGTCA	-2748	992
	CGGCCGCCGCCGCCGCC	-2758	355
	GCAGCTCCCCGCTCCACC	-34	733
	TCCCCCTCGGCCGCCGCCGCC	-2765	928
	TCGGCCGCCGCCGCCGCCGCCGCTTGT	-2759	1903
Os02g0815400	AGCGGAGAAGGAGGCGGCG	-919	519
	CCACCCGCCGCCGCCGCGTGGCCGCCTCCGCCGTGCGGTTCGACCGGCGCTCCGCGG	-1172	1541
	CCACCGCCTCCAACCTC	-1217	94
	CCACCGCCTCCAACCTCGTCCTCCGCGCCGCGC	-1217	744
	CCGCGTGGCCGCCTCCGCC	-1159	1891
	CCTGCTCCTGTCCGCG	-1111	1677
	GACGGTGGCGTCCCCCTCCCCCGCC	-1078	830
	GAGGTCGCCGGGGAAGG	-900	519
	GCGGCGGCGGAGGCGG	-996	307
	TCCAACCTCGTCCTCCGCGCCGCGCCAACCACCACCACCAC	-1209	798
	TGGCCGCCTCCGC	-1154	1677
Os02g0816100	CCGGCAGAGGCGGAT	-436	300
	GCCGCCATGGCCGCGC	-278	261
	GGCGGCCGTACGATCCGCCTCTGCCGGCGTC	-437	594
Os02g0817900	CGCCGCCAGCTCAGCCTGGC	-377	1353
Os02g0822600	AAGGTGGAAGAGGGTG	-1257	413
	CCGCAGTTCCT	-25	1241
	TGGAAGAGGGTGTGAGG	-1253	378
Os02g0824300	CGGATCCCGCCGCCGCCCGCCGT	-490	1137
Os02g0828566	CGTGGCCGTGCACCGGCTCGATCCGCTCCTCCGTCTCGTCGTTGCAGGTGCAGGTGCAGCCCAGCC	-230	893
Os02g0832700	CGCCGACGACCCTTCCGC	-2290	1165
	CGCCGCCTCGCCCTCCTCATCGCT	-172	537
Os03g0103100	ATGAGGGCC	-2251	1300
	CATCTTCTACTCCATCTTCGCCAT	-2256	1148
	CCATCCCAAAGGGCACGCAAC	-2299	295
	CCATCTTCGCC	-2245	813
	CCCCGAGGAAATGCATCCCGGCCG	-153	746
	CCTCATCTTCTACT	-2259	813
	CGACGACCTCCTCATCCCCGC	-2987	981
	CTCATCTTCTACTCCATCTTCGCCAT	-2258	1147
	GAACGCGAACGCTGGAACGCCGGC	-2353	1962
	GACCGGCCGGCAGCGAGCG	-2626	1338
	GCCAGCAGCTGCAG	-2688	132
	GGGGATGAGGAGGTCGTCGA	-2987	1335
	TGGAGTAGAAG	-2262	1300
Os03g0106300	AATATGCATGGAGCATTAAATATA	-532	256
	TCGCCGTAGCCTTCTCCTTC	-34	1036
	TCGCCGTAGCCTTCTCCTTC	-40	1036
	TCGCCGTAGCCTTCTCCTTC	-46	1036
Os03g0107700	CGGTGCACTGCACGCGTCTTCTCCATTTCCCATC	-148	1585
	CTCCACCTTCCCCTTTTCCTCCCTTCTCACACTCCAATC	-70	1705
	GCCCGCACCGCCATTCCCCTCTACAAATACCTC	-103	1705
	TCCTCCCTCTCCACC	-29	1705
	TTTCACACGCCCG	-111	1585
Os03g0111800	CTCGGCTCCTCCTCCTC	-22	145
Os03g0114200	CGCGGCGGCGGCGGCGGCGGCGGCGGCGACGAGGCGTGGTTCCG	-130	1344
Os03g0114900	CTGCCTTTCTTCCGC	-41	662
Os03g0115400	ACTCACCACCCCCCGCC	-86	1797
Os03g0115700	CAGCTCTCGCCGCGCCGCGCCCG	-110	164
	CGCCCTCAGCTCTCGCCGCGCC	-116	1080
	GCCGCCCGCCGCGCGCGCGAT	-36	1079
	GTCCGCTCACGCGCGGGCGCGG	-107	457
	TCTTCGCCCTCAGCTCTCGCCGCGCCGCGC	-120	590
	TTCGCCCTCAGCTCTC	-118	1832
	TTCGCCCTCAGCTCTC	-118	1833
Os03g0116400	CTCCTCCCCTGCTCCTGCTCC	-1272	1943
Os03g0116700	ACCGGAGGCGGCGAGAGGGAGC	-23	1342
	CCTACCTTCCCCTCCCCTTGCTTTCTCC	-431	599
	CCTCTGCCTTCCT	-441	754
	CCTCTGCCTTCCTACCTTCCCCTCCCCTTGCTTTCTCC	-441	752
	CCTTCCTACCTTCCCCTCCCCT	-435	755
	TCCTACCTTCCCCTCCCCTTG	-432	1867
	TCCTACCTTCCCCTCCCCTTGC	-432	741
	TCTCCATCTCC	-408	1867
	TTCCTACCTTCCCCTCCCCTTGCTTTCT	-433	751
Os03g0116900	GGAGGGGAGGAAGAAGAGCAGAAGA	-2582	34
Os03g0117300	AGGCTCAGAAGCGCCGG	-2703	1578
Os03g0120200	ACCAACCGATTCAGGC	-29	905
	ACGCCATCTCGCCACCACCAACCGATTCAGGCCGC	-45	1692
	CCCAACTCCCACGCCATCTCGCCAC	-55	905
Os03g0122200	CATCTCCTCGTCTCGCCCCGCTCCAAGCGCGCCG	-35	236
	CTCGCCCCGCTCCAAGCGC	-24	1228
	GAACGGAGACGCACG	-278	411
	GAGTCGACGCCTCCGACGTGGTGGAG	-331	1724
	GCAGCCGGGCCGCATGGGC	-263	411
	GCCGTGCGTCTCCGTTCAAACATTCAACTGCCGGCC	-298	1944
	TCTCCTCGTCTCGCCC	-33	1369
	TTCAAAACGGCCTATTCATATGGCCCATGCGGCCCGGCTGCCGT	-275	294
Os03g0122300	CCCATCCGGCCCCTCTCCCCCCGCCACCTGACTCGACTTCCTCTCCCCGC	-146	1098
Os03g0125800	CACCACCGGCACCCAACACCCA	-630	109
	CCCTGCTGCAGCTGCTG	-150	1953
	GCCGAGACCACCCTGCTGCAG	-160	535
Os03g0129200	ACTCACGCTCAG	-88	671
	CGCCGCCGCCGCC	-41	134
	GCCTGCGACGCCCGACCTC	-24	359
	GCGACGCCGTGTCCCTCTCCGCCGCCGCC	-69	854
	GGCCGCCGCGACGCCGTGTCCCTCTCCGCCGCCGCCGCCGC	-76	577
Os03g0129300	ACTCACGCTCAG	-849	671
	CGCCGCCGCCGCCGCCG	-891	578
	CGCCGCCGCCGCCGCCGCC	-860	1891
	CGCCGCCGCCGCCGCCGCCGCCGCTAGCCTGCGA	-900	236
	CGCCGCGACGCCGTGTCCCTCTCCGCCGCC	-874	1648
	CGGCGGCGGCGGCGGCGGCGGCGGAG	-888	1724
	GCGGCGGCGGCGGCGG	-880	307
	GCGTCGCAGGCTAGCGGCGGCG	-861	494
	GCGTCGCAGGCTAGCGGCGGCG	-902	494
	GTCCCTCTCCGCCGCCGCCGCCGCCGCCGCCGCTAGCCTGCGAC	-909	294
Os03g0130300	CCCCCCCCCCTCTCCTC	-2083	94
Os03g0131300	GGCGCCGACGTCGTCCCTCCCTCCCTCGC	-1845	1143
Os03g0134300	CGCCGCCGCCACTTCCCCCTCCCTGACGCT	-120	1648
Os03g0138600	CCACCACCCCACCTCTCCCTCGGGC	-61	1023
	CCCCCGGGATCGTTTGTGGCGCCCACCACCCCACCTCTC	-83	735
	CTGACGTGTCGCGGTCGCCCGCGACTTCGGCGCGGG	-164	1887
	GCCATATGGCCCCACCC	-134	1193
	GCCATATGGCCCCACCC	-147	1193
	GCCCCACCACCCCCCGGGATCGTTTGTGGCGCCCACCACCCCACCTCTC	-93	652
	TCCCGCGCCGAAG	-148	703
Os03g0140700	CCCCCGCCCGTGTCCGTCCCCCG	-318	1175
Os03g0141200	CACCGCGCGCGACGTGGCCCGATGCCGCCGCC	-500	174
Os03g0142900	GCCCGGCCCGAGCCCGTCTCCGGCG	-224	627
Os03g0144800	CGCCACGTCCCGGCTCCCC	-474	1179
	CGCCACGTCCCGGCTCCCCATGCGACCGCGCCTATGGACGGG	-474	1666
Os03g0148000	CGCTTGCTTGTGTCCTCGCGGCCGCC	-1018	766
	CGCTTGCTTGTGTCCTCGCGGCCGCC	-1050	766
	CTCGCGGCCGCCGCG	-1025	1060
	CTCGCGGCCGCCGCG	-1026	1060
	GCCACGACGGCGCGGCGGCCGCGAGGACACA	-1030	1341
	GCGCCGTCGTGGCGTCGCGCGCGCACGGCG	-1036	676
	GCGCCGTCGTGGCGTCGCGCGCGCACGGCGCG	-1054	524
	GCGCGCGACGCCACGACGG	-1039	1264
Os03g0148800	AGGCCGTACTACGGGTGCGT	-2517	868
	ATGAACATCCACCGCCGCCACCGCCACCG	-2451	1559
	CATCTCCGCCGATGAGCAGCAGCTTCGCCGCCACGT	-2288	1530
	CATCTCGGCCATGAACTCCTGCT	-2574	1357
	CATCTCGGCCATGAACTCCTGCT	-2592	1357
	CATGAACATCCACCGCCGCC	-2452	1687
	CCACCGCCACCGCGCCATGCCGTC	-2434	1419
	CCACCGCCGCCACCGCCACC	-2443	767
	CCCAGGCGCTCGGCGGGCA	-2471	1687
	CCGCCACCGCGCC	-2431	1687
	CCGCCGCCACCGCCACCGCGCCATGCCGTCGCGGCGGCC	-2440	1631
	CCGGGGCAGCAGGAGGCGGTGGC	-2568	868
	CCTCCTGCTGCCCCGGCGAGCTCATCACCGGC	-2597	1538
	CCTCCTGCTGCCCCGGCGAGCTCATCACCGGC	-2610	1538
	CGCCACCGCGCCATGCCGTCGCGGCGGCC	-2430	1850
	CGCCGCCACCGCCACCGCGC	-2439	1353
	CGCCTCCTGCTGCC	-2554	1196
	CGCCTCCTGCTGCCCCGGCGAG	-2573	785
	CTCCTCCTACCCCGGCGCCAC	-2318	434
	CTCCTCCTCCTACCCCGGCGCCACCGC	-2321	1514
	CTTCACCACGGCCCAGGCGCTCGGCGGGC	-2482	1559
	GAGCTCGCCGGGGCAGCAGGA	-2575	1461
	GAGGCGGTGGCGTCGCCCACGGCGGCGCCGACCGCTGCCAGG	-2556	1314
	GCAGCAGCTTCGCCGCCACGTCC	-2273	1929
	GCCACCGCCACCGCGCCATGCCGTCGCGGCGGC	-2435	1876
	GCCATGGCCGCGGCGGCG	-2099	133
	GCCGCCACGTCCTAC	-2262	1490
	GCCGCCGTGGGCGACGCCACCG	-2548	1636
	GGCGCCGGTGAT	-2587	1461
	TGAACATCCACCGCCGCCACCGCCACCGCGCCATGCCGTCGCGGCGGCCCACGGCCA	-2450	1662
Os03g0149000	CTCTGTCCCCTCGCGCCCTCGC	-110	604
Os03g0152000	CCCGCCCACCCAGCGCCG	-103	985
	CTTCCTCGTCTCGTCTCCCTCCC	-136	1265
	TCGCCTCCGCTTCCTCGTCTCGTCTCCCTCCCCCTATTTATC	-145	985
	TTTTTTTCTTCTTCGTCTCCGTCGCCTAGTCGGCTTCGCCTCCG	-180	776
Os03g0156500	CGCCGCCGCCGCAGCAG	-52	1567
Os03g0157300	ACTGCGCCTGCGCTGCCGCCG	-518	1354
	CCAAGCGCAACGCATCC	-490	123
	CCAAGCGCAACGCATCC	-490	124
	CCAAGCGCAACGCATCC	-490	125
	CCGCGCAAGC	-500	123
	CCGCGCAAGC	-500	124
	CCGCGCAAGC	-500	125
	CCTACTGCGCCTGCGCTGCC	-521	591
	CCTCATCCTCTCCTCC	-466	666
	CCTCATCCTCTCCTCC	-751	666
	CGCGGCGGCAGC	-510	1206
[truncated: 4,270 more rows]
