# Supplementary material for: Discovery of cis-elements between sorghum and rice using co-expression and evolutionary conservation
Source: BMC Genomics. 2009 Jun 26;10:284. doi: 10.1186/1471-2164-10-284 (PMC2714861; doi:10.1186/1471-2164-10-284)
Supplement: Additional file 3 — Motif sites detected by PhyloCon in rice derived from YALE-2. Table showes motif sites detected by PhyloCon in rice genes derived from YALE-2. The position of sites shown in the third column indicates the distance to the start codon. [file 1471-2164-10-284-S3.xls]

## Sheet: SupplTableS1C.csv
Gene	Site	Position	Cluster ID
Os01g0104800	GGCGGGGG	-1751	422
	GGGCGGGGGAGGGGAAAGG	-1752	958
Os01g0106500	CCGTCTCTCTCT	-31	412
Os01g0111100	CTCGCCACCCACA	-98	339
Os01g0111200	TCCCGGCCCTCGCCC	-35	930
Os01g0120900	ACTCCACGTCGTCAGGAATAACCCCC	-1927	837
Os01g0121300	CGCGCGCCGAC	-26	457
	GCGCGCGCGCCGCCGCCGCCCCGA	-58	457
Os01g0125700	CCTCCGCTCCGCTCCGCCGTGCC	-129	1092
	TCGCCGAGCTCTGC	-89	758
Os01g0132000	CCGCCGCTCTCTCCA	-2086	713
Os01g0136200	ATATGTGCACCGCTCTTGTGCTGAAACCCAC	-2461	462
	CCCAACTCTTCTTCTTCCC	-46	622
Os01g0142800	ACAGTGGC	-30	371
	ACAGTGGC	-32	371
	ACAGTGGC	-36	371
	ACAGTGGC	-39	371
	CAAAGCAGC	-1288	83
	CAACCTCAGCCA	-792	275
	CACGCATGTCTTCTTCTTCAGCTCGGTC	-1082	158
	CACTGCAGCAG	-1373	284
	CACTGTCCTAGC	-1113	863
	CAGAGGCAACCTCAGCCAGC	-786	426
	CAGCTACTAGTACTG	-1310	374
	CAGCTACTAGTACTG	-1312	374
	CATTTGCTGGC	-790	104
	CCAAAGCGGCTAAGCTTTGGCCAA	-1229	99
	CCATCGTTTTCTTTGTGCAGAGC	-2143	6
	CCCTGGACACCAACTA	-831	933
	CCGACCTCATTTGC	-1047	69
	CCGTTCTACGCCACC	-1395	268
	CCGTTCTACGCCACCAAATGGTCACTGCAGCA	-1395	934
	CCTCTTCTCCAG	-1073	370
	CCTCTTCTCCAG	-1320	370
	CGCATGTCTTCTT	-1080	750
	CGCCATTGGAGTCCATCGTTTTCTTTGTGCA	-2155	7
	CTAGTAGCTGC	-1306	332
	CTCACAGTGGCTGGCTACCT	-44	119
	CTCCAGTACTAGTAGCTG	-1314	636
	CTGGCTGAGGTTGC	-784	725
	CTTCTCTTCTTCTCTAGT	-1199	1015
	CTTCTTCAGCTC	-1070	66
	GCAAGTTGTCATCCACATGGAGAGCCCCC	-1677	52
	GCAGCCATCA	-1163	387
	GCAGCCATCA	-1294	387
	GCCTTCTCTTCTTC	-1201	851
	GCTGAGGTTGCCTCT	-781	384
	GCTGAGGTTGCCTCT	-842	384
	GGACGTCACTGTTGCGTGAGCCACT	-2056	1035
	GGTCTTGGTTGCC	-1058	75
	GTAGCTGCTAATTGCCAAAGCAGCCAC	-1303	82
	GTCTTCTTCTTCAGC	-1075	184
	GTGAGATAAGAAG	-1175	44
	TAGCAGCTACTAGT	-1308	403
	TCACTCACCA	-1402	337
	TCACTCACCA	-2673	337
	TCTTCTTCTTCAGCTC	-1074	696
	TGCAGCAGGTT	-1370	39
	TGCTCATTGGC	-2535	17
	TTCAGCTCGG	-1066	750
	TTTGTTGCTTCGTGGGTCTGTCT	-2728	60
Os01g0146200	GCGCGCGCGGAGAGGAGGGCGGCG	-421	18
Os01g0147200	CCAGCTCCCCC	-59	709
	CCAGCTCCCCCTCCTCGCCTGCTCGCCTAGGG	-59	366
Os01g0148000	GCGGAGGCACTGTGGCATAT	-821	923
	GCGGCACCATGACGGCCGGTG	-800	923
	GGCGGAGGCGCTGCGGCATACAGC	-776	667
	TGGCGGAGGCGCTGCGG	-777	923
Os01g0178000	GGAGGAGTGAAGGCAGAT	-1185	880
Os01g0182500	CCACGCCACGCGCAC	-108	1112
	CGGCAGCGCCAGCGCACGGCTCGTC	-89	1112
Os01g0183600	GCTCTTCCCCGCAACC	-2864	499
Os01g0185400	CCCGCGACGTCGC	-1816	481
Os01g0190500	CGCGGCGTGTCTCTCT	-42	599
	TTTTATTTGAACCCCGCTCCTC	-142	620
Os01g0192600	GCGGCGGCGGCGGCTGCGGGCGGTGTTGCGGTGGCCACGACGGGCAGCA	-2930	91
	TTGGTGGCAGAGGAG	-62	1130
Os01g0192900	ACGATGAAGAGGACGATGACGACGTGG	-688	854
	CGATGAAGAGGACGA	-687	12
	CGGCTTGAGCTGCTGCTGCTGCTG	-579	255
Os01g0193400	CGACGACG	-1506	561
	GGCGGCGCCGCGGCG	-1533	27
Os01g0200600	CGCCATCGCCATGGTCGCGTCGCGTCTCTCCTCTCCCC	-196	697
Os01g0200700	CCCCTCGCGTCCGGTCTCCGTCGTCGACCATCACC	-1538	73
Os01g0203000	CGTCACCTCCACGTGGG	-712	585
	TCCCTCACCCCCGTTTCCC	-731	585
Os01g0208400	GCGCGCTCGCTCCTCC	-2903	1063
	TACTGTCTTTTAC	-2804	754
Os01g0214200	GTGGCGGAGAGCGC	-2796	725
Os01g0214500	ACCGCGCCGCCACGCG	-404	74
	CGCCCGTTT	-316	180
	CGGTGCGGGGCCAGC	-427	515
	CTAACGCCACCGCGCCGCCACGCGTCCGCGCA	-412	515
	GCGGCGTCGCACGGCAACTCCCAC	-343	180
Os01g0215700	CCGGAGTCGGGACGAACGCTC	-193	968
Os01g0227100	GCTGCGGCCACGTGGCGCGTGGCGCCGGCGGGGATG	-734	956
	TTGGGGTCGCCCTCCTCTCTCT	-807	621
Os01g0228300	CTCCTCCTC	-22	120
	CTCTCCTCTCGCC	-47	120
Os01g0229400	GGGGCGTCGTCG	-229	88
Os01g0234300	CAGCGTCGTGT	-1821	914
	CCGCCGCGGCGGCGCCT	-1767	923
	CCGTGCGCGGCGGCGATGCGGGCG	-1796	18
	CGCCGCCGCCGCCGCCGT	-1810	914
	CGCCGTGCGCGG	-1798	693
	GACGGGGACGACG	-2088	44
	GCGGCGGCGATGCGGGCGGAC	-1790	923
	GCGGGCGGACCTCC	-1779	254
	GGAGGTCCGCCCGCATCGCCGCCGCGCACG	-1799	973
	GGCGCCGCCGCGGCGGAGGTCCG	-1760	1043
	GGCGGCGATGCGGGC	-1788	665
	GGCGGCGATGCGGGCGGACCT	-1788	503
	GTCGCCGCCGCCGCCGCCGTGC	-1812	508
	GTCGCCGCCGCCGCCGCCGTGCGC	-1812	667
	GTCGCCGCCGCCGCCGCCGTGCGCGGCGGCGATGCGGGCGGACCTCCGCCGCGG	-1812	666
	GTGAAGCGG	-1058	677
	TCGCCGCCGCCGCCGCCGTG	-1811	923
	TGTGGAGGCCCGGGCGGT	-1951	821
Os01g0246100	ACCCTCCCCGCG	-2491	390
	GCCGTGGCAGGTGA	-2505	390
	GGGCGCCGCGGC	-2478	390
Os01g0248600	TGCTTGCGGTG	-2112	39
Os01g0249300	GTCCTCTCTTCGTC	-1418	851
Os01g0253400	CGGCAGGGAGGTGGGCAGCGGAGGCA	-1244	955
	CTGCCCACCTCCCTGCCGT	-1242	625
Os01g0257100	CTACTGCCTCGTCCTCCTCCCCTC	-110	130
Os01g0261200	CCCACTCACCTCC	-956	195
	CCCCGCTCCGCGCCGCGCCGCGAC	-930	389
Os01g0262600	TCCCCCGGC	-927	365
Os01g0263000	AAAAGCAGC	-235	83
	ACCCCTGAGGTACCGCGCG	-1596	63
	ACGACGGCAACTGC	-1299	69
	AGGGTTTAGGCAG	-308	287
	ATGCTTCCGGCGGC	-1243	505
	CAACTGCTACGGCCG	-1292	374
	CAGAGTAATCA	-2569	816
	CAGTTGCTTCCGGC	-1277	403
	CATCTGCCGCCCCAAATCACATCGCCACCG	-1203	841
	CCCCAAATCTCGCCGACGT	-1143	226
	CCGCCGGAAGCA	-1183	275
	CGCAAAGGATGCAAATGGTACCGCGTGG	-1512	794
	CGCCGACGTCGCCGCCC	-1146	402
	CGCCGCCCGAAATCACATCGCCGCCGGAAGCATCTGCCGCCCCAA	-1188	352
	CGCGCCCCAAATCTCGCCGACGTC	-1144	225
	CGCGGTACCATT	-1508	863
	CGCGGTACCATT	-1581	863
	CGCTGAAGCAG	-1317	284
	CGGAAGCATCTGCCGCCCC	-1185	417
	CGTCGCCG	-1142	561
	CGTCGGCGAGATT	-1141	750
	CTCCGCCGGCGATGTACACCGCTTAAGGGGAATGGTGGCTG	-1354	111
	CTCGCCGACGTCGCCGCCCGAAATCACATCGCCGC	-1167	150
	CTGCTACGGCCGCAGTTG	-1289	636
	CTGCTACGGCCGCAGTTGCTTCCGG	-1289	373
	CTGCTTCACCCC	-2560	66
	CTTCCGGTGGCG	-1206	331
	CTTCTCCGCCGG	-1357	370
	GAAATCACATCGCCGC	-1166	419
	GACATCAGATAGTGGTAA	-267	466
	GATTACTCTGCTTC	-2567	851
	GCAGATGCTTCCGGCGGCGAT	-1247	51
	GCAGTTGC	-1278	371
	GCCCCAAATCACATCGCC	-1192	618
	GCCGACGTCGCCG	-1152	1033
	GCCGACGTCGCCGCC	-1134	384
	GCCGACGTCGCCGCC	-1160	384
	GCCGACGTCGCCGCC	-1161	384
	GCTTCCGGCGGCG	-1207	75
	GCTTCCGGCGGCG	-1241	75
	GCTTCTCCGCCGGCGA	-1358	696
	GGAATGGTGGC	-1326	104
	GGCGAGATTTGGGGCGC	-1137	731
	GGCGGCGACGTCGGCG	-1149	922
	GGCGGCGATGTGATTTCGGGCGGCG	-1167	900
	GGCGGCGATGTGATTTGGGGCGGCAGATG	-1235	899
	GGCTTCTCCGCCGGC	-1359	184
	GGGGCGCGATTTAGAAGGTGGA	-1127	285
	GTAGCAGTTGCCGTCGTCTG	-1302	119
	GTAGCAGTTGCCGTCGTCTG	-1303	119
	GTCGCCGCCCGAAATCACATCGCCGC	-1159	351
	GTCGCCGCCCGAAATCACATCGCCGC	-1162	351
	GTCGCCGCCCGAAATCACATCGCCGC	-1163	351
	GTCGCCGCCCGAAATCACATCGCCGC	-1166	351
	GTTGCCGTCGTCTGAGTCG	-1308	118
	TCGCCGACGTCGCCGCCCGAAAT	-1156	60
	TGCTTCCGGTG	-1208	39
	TGGGGCGCGA	-1128	750
Os01g0263300	ACTGTCCTCTGCTCC	-191	540
	CACCCCCCCAC	-157	615
	CCCCCCCACAGGTGC	-155	760
	CCCTTCCTACATGCACCCCCCCACAGGTGCTATATATGCCACCCCATGCCCGCCTCTTCTCGCCACC	-170	230
	CCTACATGCACCCCCCCACAG	-165	65
	CGACCGATCCC	-1572	59
	CGCGTCTCATCTCACTGTCCTCTGC	-204	444
	CGTCTCATCTCACTGTCCTCTG	-202	519
	CTCACTGTCCTCT	-194	195
	CTCACTGTCCTCTGCTCC	-194	171
	CTCACTGTCCTCTGCTCC	-194	227
	GCTCCAAACCACCCTTCC	-181	618
	TCACTGTCCTCTGC	-193	758
	TCCAAACCACCCTTCCTACATGCACCCC	-179	460
Os01g0263900	AAGAGAAAAAGCGGGGGGCGG	-2584	1122
	ACGCCAGCTGTCC	-2417	1029
	CAGAGGCTGAGGCTG	-1369	1038
	CCCGCGCCG	-2435	1113
	CCGCCGCCGCCGC	-1309	555
	CCGCCGCCGCCGCC	-1351	616
	CCGCCGCCGCCGCCGCCG	-1312	649
	CCGCCGGCTCAACCTCCGC	-1308	1101
	CCGTCCGCCGCCG	-1319	616
	CGCCCCTGGTGCCCCCC	-2405	656
	CGCCGCCGCCGCCGCCG	-1332	402
	CGCCTCCGGCTGGTCGGAGCCGTCC	-1326	799
	CGGCGGCGGCGGCGGAG	-1487	245
	CGGGGGGCGGGGTGGC	-2573	41
	GCCTCCGGCTGGTCGGA	-1337	616
	GCGGCGGAGGTTGA	-1307	725
	GGCACCAGGGGCGGACAGCTGGC	-2416	26
	GGCTCAACCTCCGCCGCCGCCGCCGCC	-1355	799
	GTGATCCCGCTGGC	-1385	1038
Os01g0264700	CACCCTCCAGTTCCACCGTC	-919	478
Os01g0265800	ACGGAAGTGGGAAACGGTGT	-82	244
Os01g0271400	CCGCCGCACGCC	-2032	275
	CCTCTACGGCGCCTCCGCAAGTCCGCCGCACGCC	-2054	253
Os01g0273100	CCACCGCGCCG	-104	507
	CCGCCTCCTCCTCC	-96	571
	CGCGCCGCCTCCTCCTCCTCCTC	-100	400
	GCGGCGGGGGGCGGC	-298	201
Os01g0279900	CGGACGGCGGCTGC	-1299	69
Os01g0281000	GCATCCTCCTCC	-578	372
	TCCTCTTGCTCACTC	-566	372
Os01g0283700	GACAGGAGTGGGTGGCGGAC	-2268	783
Os01g0284900	ATGCGGGCTGTA	-2954	123
Os01g0290600	CGCCTCCGCGC	-1055	558
	GAGCACGGCGCGGAGGC	-1054	577
	GCGCCGGCCTCGTCGCCTCCGCGCCGTGCTCG	-1068	299
Os01g0303000	GCATGGGC	-841	371
Os01g0305900	ACCCCCACCGCC	-227	390
	CACACACGCAC	-131	615
	CCACGTGTCACCCCCACCGC	-236	707
	CCCGCGCGGTGGGGC	-300	29
	GCGCGTCGCGTC	-215	390
	GCTCGGCTGCGCTGCACGGGGCGACGCGACGCGCGGCGGTGGGG	-226	1135
	GGCCTCCCACGTGT	-242	390
Os01g0308600	CGCCGGCGGCAACCGCGCCG	-28	1023
Os01g0337500	CATCAGAAGTCGCGATCGGTTT	-2909	470
	CTCTCTCCCTCACTCTC	-156	129
	GGAGGGGG	-474	422
	GGCGCGCGCGTTGCG	-19	948
	GGGCGGCGCGCGC	-23	555
Os01g0338600	CCGCCAACACCAACACCACCACCATCGGGTCCTC	-138	1100
	CGCCCAGCCCCAGCCGCA	-195	347
Os01g0342800	CCGCCTCACCCTGTCGCCGCAGCCC	-568	1108
Os01g0346700	CTCACCACC	-98	83
Os01g0347100	CGCCCTCGGTTCGGCCC	-1522	402
Os01g0363300	GGGTAGGCGAGAGGAGCA	-84	14
Os01g0369000	AATCCGTTTTCCCCCGCCGCCAACG	-1740	463
	CCGCCCGCCGCCGCC	-2577	1070
Os01g0374200	CTTCTACTCCTCGC	-153	1010
Os01g0374600	AGCGTGGCGACGGCGCGGGGGATCCGG	-2816	781
Os01g0385400	TGCGTCGGGGGAAG	-1135	45
Os01g0495900	TCCGCCGGCCTCGACGCC	-86	227
Os01g0504500	GCGGCCGCAGCGCACGGCA	-27	200
Os01g0505500	CCCCCAACGTC	-316	1053
	GCTGCAGCTGCACGCACCGCCGAGGCG	-201	596
Os01g0507700	CTGCCATCCACACCCTCCATCCCTC	-1219	361
Os01g0514300	AATCAGCCGCCGGCGACGAGGCG	-71	196
	GGCGGTCGCCGGCGCCCCAC	-46	644
Os01g0532100	AAAAACTAATTGCACAGTTTGCATGGAAATCGCGAGA	-1092	243
	ACCCATTCCATGGCTCACCGCTGGGTCGCAGCC	-1650	1104
	CAACCCCACAACTTCGGCGGCA	-1678	1006
	CACCGCCTACCCATTCCATG	-1658	941
	CATTCCATGGCTCA	-1647	1103
	CCACCTCTTCCCCCCCCTCCCA	-1584	825
	CCCCCCCTCCCACCCC	-1574	325
	CCCCCTCCC	-1572	850
	CCCCCTTTCCACCCCA	-1562	499
	CCGCTGGGTCGCAGCCTCCCA	-1633	1103
	CTCCCACCTCTT	-1587	994
	CTCCCATGGCCATCCCTCTA	-1618	325
	CTCTTCCCCCCCCTCC	-1580	414
	GCCCCTCGCCGCCAGTTGCCAACCCC	-1697	759
	GCTGTCGAACTCCC	-1596	325
	TCCCACCTCTTCCCCCCCCTC	-1575	222
	TCCCACCTCTTCCCCCCCCTC	-1586	222
	TCCCACCTCTTCCCCCCCCTCCCACCCCC	-1586	847
	TCGGCGGCACCGCCTACCCATTCCATGGCTC	-1665	115
Os01g0534900	CCGCCGCCCGCACGCG	-2420	888
	GGGGGCAGA	-1928	609
	GTGGGCGCGGCG	-1919	609
Os01g0549400	CCCGAAACCCTCGCCT	-93	911
	CTCCCTCCCCGGCGCCGCCGC	-76	965
Os01g0555600	TGCAGATGGAG	-1493	39
Os01g0559600	CCAATTCTCCTCTCTTCCTC	-58	962
	CGACTCGCCGC	-16	962
	CGCACGGAACAGCGCCGCGCC	-38	962
Os01g0560200	CGGCGAGCGGGGGCGG	-2527	41
Os01g0574500	CCCGCCACCGCCAC	-1124	116
Os01g0575000	CGGGAGGGGAGG	-1051	500
Os01g0577600	CATCCACTCTCTCCTCGAACGC	-60	37
	CCGCCTCTCTCG	-122	412
	CCTCACCCCGCCCACGC	-39	1050
	CGACCGCCTCTCTCGGGTGCCATCCACGTTATTACTCCTCCCCCCACTACTACTACACTCTGACGC	-125	1124
	CGCACCCCACACCAACTGACACGTGGGCCCCACCCCCCGACCGC	-162	728
	CGCCCACGCCTGC	-31	195
Os01g0580800	CGGCGGCACCAG	-1414	370
Os01g0584900	AGTCCCCCCGCGCAC	-192	497
	CCCCGCGCCGTGCC	-1878	166
	CCGGTCCACGCCGACGA	-1402	408
	CCGTCGCGTTGCCGGCCGTAGCTGTCGC	-296	858
	CGCCGCGCGCGCGCGGGTGGCCGTCGCGT	-316	146
	CGCCGCGCGCGCGCGGGTGGCCGTCGCGT	-316	153
	CGCCGTGCCACCGGGCTCACGTCGCTGTG	-1873	897
	CGCGCGCGCGCG	-313	500
	CGGCCACCCGCGC	-304	479
	CGGCCACCCGCGC	-307	479
	CGGCCACCCGCGC	-314	479
	CTCGCCGCGCGCGCGCGG	-318	866
	CTGCCTTGACCACCCCC	-1897	367
	GGCCCCGCGCCGTGCC	-1880	74
	TGCCTTGACCACCCCCGGCCCC	-1896	897
	TGCTCTGCCTTGACCACC	-1901	652
Os01g0588700	CATCTCCTCCAG	-2495	370
	TCTCCTCCTCCTCCTC	-201	696
Os01g0595800	GCCGGCCGGCCGGGG	-19	987
Os01g0600000	CCTCCTCCTCCTCACCTC	-279	131
Os01g0605300	GCGAATGAGAAGCGACGCGGGGGGG	-760	954
	TCGCCGGGCGCAACCGAGGAGGAGGAGGAAGACCCTTGCCGTTGTGGCCGCCG	-939	1093
Os01g0610700	CACCTCCGCCCACACC	-498	414
Os01g0612200	GAGGGCGCCGCG	-36	986
Os01g0612600	TTCGTCTTAGCCTCAGCTCGCCGCGAGA	-951	1067
Os01g0613300	GACGGCATCCTGCGTC	-2599	599
Os01g0614300	CATGACCTCGCCCCCCTCC	-2117	446
	CCGCTCTCTCGCCTGCCGCCGCG	-2086	867
	CGCTCTCTCGCCTGCCGCCGCGCGCTCGCCG	-2085	48
	GAGGGGGGAGGGGGG	-2123	1130
	GCCGCCGCGCGC	-2072	477
	GCCGGCCGGCGAGCGCGCGGCGGCAGGCGA	-2079	605
	GCTGCATGACCTCGCCCCCCTCCCC	-2114	444
	GGAGAGGAAGGAGCGGCGGCCAGAGCTGCACGACCTTGGCCCCGCCGCC	-2994	91
Os01g0627500	CGCGAGGGAGGAGGCGC	-33	731
	CGCTGCCGCCG	-19	284
Os01g0631800	TCAAGCGTCAACTCGCCAACCGCGTGGGCG	-145	423
Os01g0633200	GGCCAGGGCCCCGAA	-447	109
Os01g0634600	CGGCCAGGACTCGGCCGGCGGCGCTCCCGCGATGGACCTGCGGTCGCCG	-1367	809
Os01g0644200	CAAGCGGCGAGGCGGAGG	-50	784
	CATCGCCTCCCTTTACACCAAACTCA	-281	566
	CCACGTACGT	-232	1125
	CCCCCTTCCACCCCGCCACG	-220	1086
	CGCCACGCGTCCC	-207	1085
	CGTCGATCGGCA	-64	1138
	GACACTAGCAGCGCCCCACGTACGTAGCCCC	-247	680
	GACGTTACATAGCGCATGGCTGGTGTGGACCGGGAGTGGTGCA	-1803	1131
	GAGCTCGTCGATCGGCAAGCAAGCGGC	-69	673
	GAGGCGCTAGTAG	-81	1138
	GCAAGCGGCGAGGCGGA	-51	674
	GCGGCGGCGGCAGCG	-19	1138
	GCGGGGTGGAAGG	-1784	46
	GCGGGGTGGAAGG	-218	46
	GCGGGGTGGAAGG	-227	46
	GGCGGAGGACTTCGGTTTCG	-40	1138
	GGTGGAAGGGGGCTA	-229	12
	TAGCAGCGCC	-242	1125
	TGAGAGTTGGGTACGGAGAC	-1307	785
Os01g0646300	CCCCCCGCCAACGTCA	-189	647
	CCCTCCTCTCCCTCCTCCGACC	-154	774
Os01g0649900	GCCTCGCCG	-2723	963
Os01g0651200	AGAGGTGTAGATCGCCGGTGA	-795	1122
	CACCGGCGATCTACACCTCTCCTCGCCAGCGG	-801	366
	CGATCTACACCTCTCCTCGCC	-795	1014
	CGGCGGCAGCCGC	-790	724
	CTTGCCACCATCA	-2065	339
	GGGCCACCACCAAG	-744	745
	TGCCGGGACGCAGGGGAGCAAC	-1763	147
	TGGCGAGGAGAGGTGTA	-777	724
Os01g0651800	ACTAAGGAGGCCACCGAGC	-1875	1032
	CAAGAAGCATCGCATCC	-2015	727
	CTCTCCGGGCACGGAGGACCGTCCTGTCTG	-2053	306
	GGTGCGAGGGAGGAGAGAGAC	-2885	1001
	GTCCTCCGTGCCCGGAGAGAACTAGA	-2041	727
	GTCCTGTCTGGC	-2045	123
	TAGGCCGAGTGAGCCGAG	-2094	594
Os01g0655400	CTCCCCTCCCCCGCCGCCAC	-153	172
Os01g0655800	CCCGTCGCCGG	-790	190
	CGAGCAGGGCCGCGCGGCCGCCGACGGCCGGCCCTCCGTGGGCCCCGCCTACCGGAG	-875	190
	CGCCTTCGCCCGCGGCGGCTTCCCGCC	-818	190
Os01g0659900	CAACCAAATACCGACGGCGCCGCCCG	-1076	409
	CCACAACGCTGTCCGCCCCCCCCCCCCCT	-2758	1057
	CCTCTCTCTCT	-2903	836
	CGAGCCTTCTCCCTTC	-1046	454
	CGCCCCGGTTAC	-1089	409
	CGCCGGGGGGGCCCCTCTCGCCACGGCGCGCGCC	-2861	892
	GCCGCCCGCCGAC	-1058	1094
	GCCGCTGCCGCTACCACA	-2616	652
	GCGGTGCAGCGTCTCAGCGCAGGCAGGCCAGCCACGCCATGGCGCGCGCCGTGGCGAGAGGGGCCCCCCCGGCG	-2862	829
	GGGGGGGAGGGGGGGG	-2763	957
	TCTCCCTTCGCGC	-1039	1094
	TCTCTCTAGCTCTGCC	-2875	1017
	TGTAGCCTCGCCTCGCCTCCCTCCGC	-1115	409
Os01g0660800	ACGGGGGCCACCTGCCCGTTG	-140	503
	ACTCGCTGCTTCCCCTCT	-92	618
	ATCCTCCTCAATCACCGT	-113	914
	CACCTAGTCGGGCCGGGCCAGCTGTTGCTGCAGCCCGGCC	-2559	484
	CCACCTGCCCGTTGCGCCTCATCCTCCTCAATCAC	-133	1080
	CCCAAACCAAAACCC	-66	345
	CCGCAGCCGCCGCAGGCGAGGCGATC	-28	509
	CCGTTGCGCCT	-125	914
	CCTCTTGACCCTTG	-53	209
	CCTTGTCGTCTCCGCACCGCAGCCGCCGCAG	-44	723
	CGCCTGCGGCGGCTGCGGTGCGGAGACGA	-40	661
	CTCCGCACCGCAGCCGCCGC	-35	1091
	GAGGGACCGAGGGAG	-2418	613
	GAGGGACCGAGGGAG	-2420	613
	GCAATAGAAGGGGGTCTTAAGC	-1114	575
	GTGATTGAGGAGG	-117	44
	TGTACGGGGGCCACCTGCCCGTTGCGC	-143	1081
Os01g0663300	CGCGACGTG	-2502	189
Os01g0666500	CGACCGATCCC	-35	59
Os01g0667100	CCTTCCCCCCACCAC	-20	497
Os01g0679700	CGCGCCGCCGCCTCCCCGACCTC	-68	400
Os01g0679900	CCCCGCCG	-222	561
Os01g0681900	CGCGTCGCCGGTAGAGAAGGCCGCC	-784	1111
Os01g0684200	CCACCGCCTCCACCTCCTCCTCCTCCA	-2468	232
	CCTCGCCGCCCGCCA	-2507	127
Os01g0685900	CCTCCCCTCCCCC	-374	102
	GCCCTCCCC	-220	427
	TACCGCCGCCGCC	-111	193
	TCGCCGGCGACCCCAGCCAGAATCCGCCGCCCCGTCTC	-258	427
Os01g0689600	CGAACGAAGGGGCCGAGGGGAGGGGAG	-2042	562
Os01g0698200	GGCGATGGACGGCCGCGATGC	-603	1122
Os01g0700100	GGGGGGGGGGGGGGTG	-1330	41
Os01g0705700	CCCGCTCCAAGTCCT	-371	345
	CGCCGGCCCCGC	-27	358
	GCCGGCCCCGCTAGCTCGCCG	-32	503
	TAGCTCGCCGCCT	-15	358
Os01g0707500	AGGGGGAGAGAGAGAGAG	-1455	1141
	GGAGGGGGAGAGAGAGAGAG	-1457	785
	TCTCTCTCTCC	-1457	836
Os01g0708000	GTGGGGAGGAGGCGCGCGG	-20	958
Os01g0710000	GCCGCCGCCGCCGTCGCCCGCTCCC	-57	641
Os01g0715600	CCTGCTAGCTTGCA	-1670	424
	GGGCAGGAGAGTTGGA	-37	957
	GGGCAGGAGAGTTGGAGTG	-37	1128
Os01g0716300	ACCCGCGCGCCCCC	-80	616
	CCAGGCTGCTTAACGGCC	-1075	964
	CCCCAACCCGCGCGCCCCC	-85	126
	CGCCCCCAGTTTTCCTC	-73	656
	CGCGCGCCC	-77	1113
	GGAGGAGAGGAAAACTGGGG	-71	244
	GGGATTCGGAGGAGAGG	-60	245
	GGGATTCGGAGGAGAGG	-79	245
	GTTTTCCTCTCCTCCGA	-65	616
	TCCCAATCTCTCG	-47	616
	TCCCCAACCCGCGCGCCCCCAGTTTTCCTCTC	-86	164
Os01g0726700	GCGATGGGCAGCGCCGTGCCGACAC	-531	786
Os01g0730300	CCCCTTCCCTTCCCTTCC	-237	171
Os01g0730700	CGCCGCCG	-27	561
Os01g0737100	GAGCAGGCGGTGGC	-2109	487
	GCTGGACCACCGCCTCCGCCTGGCCT	-2296	908
Os01g0737900	GCCACGGCTGCTGCC	-300	495
	GCCACGGCTGCTGCC	-301	495
Os01g0739500	CTTGGCGCGTACACGGATCGCGCG	-1715	18
Os01g0744000	CCCCCCACCACCCCCCCGCCCCGCGCGACGTGA	-1014	375
	CTCGCGCCGGCTCGCCTCCCGCATTGCCTCGGCGCCGCTCGATCCGGGGTCGCGCCGACGCTGACC	-143	211
Os01g0744400	GGGGGGGGGGGAGGGG	-1048	41
Os01g0750500	CGCCCCTCCCCCCCCCCCCCCCCCCCT	-298	324
Os01g0751600	CCGCCTCGCCCGCTCCGCG	-62	991
	CCGCTCCGCGCACGCGCG	-53	187
	CGCCGCTCCCGTTCCCCTCGCG	-33	289
	GCGCACGCGCGCACGCCGCTCCCG	-46	475
Os01g0758200	CTCCTTTCTCTTGCCCGCTCCGGTT	-51	271
Os01g0758900	ATCGCACACTCACGCGGTCACGCGC	-328	49
	TCGCACGCGTAGCAATAAC	-347	49
Os01g0762900	CGGCCGGCGGGTGC	-1374	69
Os01g0763000	CGGCGCCGCCTACCCTTAAAACCTT	-104	373
Os01g0763100	CGAGGCGGAGGAGA	-55	587
Os01g0769200	TGCCGCAGCTCAGC	-300	545
Os01g0769700	GCCATCTCCCCGC	-336	766
	TCTCCTCTGGCGC	-1494	479
	TGCGCTCCCGTCCTCCCGCCCCCGTCCC	-321	766
Os01g0770200	TGCCTGCGGAG	-1986	39
Os01g0772700	CGATCCCCTCTCC	-126	290
	TCGGCGCCCCCCGCCGCG	-100	473
	TCGGCGCCCCCCGCCGCG	-39	473
Os01g0777900	CACACGCACTCGCCGATGGATCAGCTGCT	-239	404
Os01g0779300	CTCCCGCCGCGGCACGGGCGGC	-2033	604
Os01g0783500	GAAGAGGCGAGG	-135	670
Os01g0783700	CATCGTCCGTTTCATCTCCATT	-818	698
	CTCGTGTCGC	-663	565
Os01g0784800	CCTCTGCTCATCCCCT	-54	1017
Os01g0785700	CCGCCGCGGCGATCGCC	-16	798
Os01g0785900	CCTCCTGTGCC	-171	689
Os01g0787000	CCACCTACC	-286	850
Os01g0788400	GGCGACGGCGGGG	-877	1033
	GGCGACGGCGGGG	-925	1033
Os01g0788700	GGTGAAGGGCCG	-2416	500
Os01g0793800	CCACGTCCTCCGCGAACCGCGCGCATGC	-2850	648
	CGGGCGGCGACGGCGG	-2344	41
	CTCCTCCCTCTCCGCTC	-1517	741
	GCCCGCCGCA	-2860	648
	TCCCGTAGCTAGCTGGCGCCGCCCCGACCGTTGCCGCC	-2313	498
Os01g0793900	CACCACCGACTCGCCCCCCGC	-378	222
	GCCCGCCACTCGCGCC	-399	414
Os01g0799900	CACCCACTCCTCCG	-65	1010
Os01g0801600	CCACCCTGCCACC	-82	102
Os01g0801700	CGTCGCCG	-276	561
Os01g0803900	GTGTGGGTG	-2575	677
	TGTCGGGGTGTGGGTGTGGGTGTCGCTG	-2588	676
Os01g0805200	CCAGTTTGACAAGAGGACACGGCTGAGCCGCGC	-102	817
Os01g0805300	AGCCCGCGCGGACGC	-24	830
	TGGCGCTCGCGCGCGCGGACCAG	-58	341
Os01g0810300	CAATCATCGCCACCATACA	-1787	350
Os01g0818400	CCGCCGGCCGCCGGGGCTCC	-343	1091
Os01g0819900	CTCCCCCCTTCT	-157	994
	GCAGGTAGGCCCCCGCCACCGA	-191	825
Os01g0821300	CCCGACCCCCCCCC	-1784	985
	CTCGACCACCTCCCGG	-2569	376
Os01g0822200	CCCCCCTCTCCTCCTGCTCCTCGGCCTCCTCCCC	-1246	106
	CCCCCCTCTCCTCCTGCTCCTCGGCCTCCTCCCC	-1246	1100
	CCTCCTGCTCCTCGGCCT	-1237	538
Os01g0823500	CGCGCGCGG	-1890	1113
Os01g0823700	AACGCGGCGCTCGACCCAGGCCCCCCGGTCGCACGC	-2108	938
	CACACCGGGCACGTCGTCCCCCTCTGCA	-1996	158
	CACGTCGTCGCCCCTCGC	-1847	1015
	CCGGTCGCACGCATC	-2084	268
	CGACCGCGACCGCGAGCCTCCCCTT	-1890	361
	CGAGCGCGACACTGCCACGCCCCA	-2585	99
	GAGGGGGACGACG	-1980	44
	GCCCCCCGGTCGCACG	-2089	74
	GCCCCCCGGTCGCACGCATC	-2089	853
	GCGGCTGCGGCCGT	-1927	725
	GCGGTCGCGGTCGC	-1893	879
	GCTCGCGGTCGCGGTCGCGGACGGCGGGGGAC	-1902	43
	TCATCATCGACGTCGC	-1816	696
Os01g0825000	GCATGTCGGTGCAGGAGATGACGGCGGG	-1938	1044
Os01g0839300	CGCCCTCCTTTGC	-2364	555
Os01g0841100	GGCACCTCTTCTCC	-68	851
Os01g0844500	CGTCCTCCCGGCGGCAGCAGCCGCAGC	-2610	1102
Os01g0846300	CTTCCCCTCCTCC	-373	162
Os01g0848300	GCCTCTCTCCCCATCCGCT	-111	328
Os01g0850000	GGAGTTGC	-2513	371
	GGCCAGATTAGCGGCGA	-2637	731
	TCAGCCATCA	-183	387
Os01g0854500	GCCGAGCCG	-2077	963
Os01g0863500	ATATGCAACCAAGTGGAGAGCTCCAATCCAC	-270	462
	CCCACCTCCTCCTCAACCC	-348	622
	CCCGCCCCGCCCCGCCTC	-1842	210
	CGCCCGCCCCGCCCCGCC	-1849	191
	CGCGGAGGCGGGGCG	-1845	27
	CTCGCGGAGGCGGGGCGGGGCGG	-1841	1043
	GCAACCGCGGC	-1856	906
	GCAGGCGCAGTGACCTCGGCGGCAGGCAG	-1626	791
	GCGACTGCGCGC	-1663	477
	GCGGGGCGGGGCGGGCGCAACCGCGG	-1859	89
	GGGCGGGGCGGGGCGG	-1840	41
	GGGCGGGGCGGGGCGG	-1843	41
	GGGCGGGGCGGGGCGG	-1844	41
	GGGGCGGGGCGG	-1853	88
	TGGTGTTGGTG	-22	39
Os01g0867600	CGCACGCGGCCATCACCACG	-240	270
Os01g0869200	CGGCGGGGCGGAGGCAGA	-1352	1137
Os01g0876400	CGTGGCGGTGGATGGG	-249	41
Os01g0880200	TCTCCGCACCACC	-1418	102
Os01g0881000	CCTCCCGCTCCCCGCAACCCAGCCCCTTCGAC	-374	1097
	CGCGGCCTCTCCTCTCTCCGTACTCG	-107	1048
Os01g0884500	GCATTCACTCCCCCGAAACCCT	-171	825
Os01g0885200	GCCGCCGCCGCCGCCGCCGCCGCGGC	-777	351
Os01g0889400	CGCTATCCCTGCGCCGCCGCGCCGCCGCCTCCGC	-731	748
	CTCCTCCTCGCC	-782	160
	GCGGAGGCGGCGGCGCGGCGG	-725	608
Os01g0892800	GCCGCCGCCGCCGC	-71	1000
Os01g0902200	ACGCTGCCCCCTGCCATTGCCTGCAG	-2746	997
Os01g0911800	CGGCTGCACCGCGGCCGGCG	-129	651
Os01g0914100	CCGTGGCGACCCGTGACGACGTGCGTCCATGTGCTCGCCGGCTTGTCGCCG	-201	205
	GGCCGGCGACAAGCCGGCG	-199	421
Os01g0921100	CTTCCGCCGCTGCAAGGCCGTC	-2947	604
	GACCTCGCCCGCGCCGTCACC	-1988	918
	GAGCACGTCGTCGGACGACTACTCCG	-2244	1024
Os01g0921500	AGTTGTGGGGGGGGGGG	-338	1121
	CGTGGAGATTGGTAGTTGTGG	-351	526
	CTCCGGCGAGTGCGAGAGCGAGAGTCCC	-150	1066
	GGCCCGGGTCGATCCGGCCCC	-286	918
	GGCGTGGAGATTGG	-353	1121
	GTGGAGATTGGTAGTTGTGGGGGGG	-350	719
	GTGGGGCCGGATCGACCCGGGCCC	-285	730
	TGTGGGGGGGGGGGGG	-335	41
Os01g0923800	ACCGCCGCCGGCGGCG	-1190	922
	ACCTCCGCCGCCGC	-1229	197
	CACAACCGCCGCCGGCGGCGAAACCTCCGCCGCCGCCCCAAAACG	-1236	940
	CACCTGCCCTACCACTATCTTGATCTCCTCCTCCTCCT	-2177	163
	CATCCTCGGTGCCATGGCTCAGCTTTGCAGCCGCT	-2330	559
	CCCCCCCCC	-1343	850
	CCCCCCCCC	-1346	850
	CCCCCCCCCCCCCC	-1351	535
	CCCCCCCCCCCCCCCCCTCCCCC	-1352	993
	CCCCCCCCCCCCCCCTCCC	-1350	625
	CCCCCCCCCCTCCCCCCTCTT	-1345	222
	CCCCCCCCCCTCCCCCCTCTTCCT	-1345	181
	CCCCCTCTCATCTGC	-2011	713
	CCCCTTCTCTGTGCGGCTGCGCTGTAGGGTCCCC	-1487	748
	CCTCCTTCCTTCTTGGGCCAGCGGCGAGCTCGAGCAGGC	-2097	653
	CGACCACCACC	-2290	559
	CGCCGGCGGCGAAACCTCCG	-1217	941
	CGCCGGCGGCGAAACCTCCG	-1222	941
	CGCCGGCGGCGAAACCTCCG	-1226	941
	CGCCGGCGGCGAAACCTCCG	-1275	941
	CGCTCTCTCTTTCGCGCGCGC	-1276	249
	CGGCGGCAACGAAGCCCGGGGGCGGGGG	-1506	1066
	CTAGGGGGAGGG	-1399	1134
	CTCGCGGCAGCATTCC	-2346	559
	CTCGCGTTTTGGGGCGGC	-1239	78
	GAATGTCCTAGGAGCAACCGCCGCCATCATCATCTTCGACCCCCTCTCATCTGCGC	-2050	653
	GCCGGCGGCGAAACCTCCGCCGCCGCCCC	-1221	154
	GCCGGCGGCGAAACCTCCGCCGCCGCCCC	-1230	154
	GCGAAACCTCCGCCGCCGC	-1198	417
	GCGGCGGCGGAGGTTTCGCCGCCGGCGGCGGTTGTGTG	-1226	902
	GCGGCTGCGCTGTAGGGTCCCCCCG	-1469	1074
	GCGGCTGCGCTGTAGGGTCCCCCCG	-1492	1074
	GCTCCCCCCCCCCCC	-1355	497
	GCTCCCCCCCCCCCCCCCCCTCCCCC	-1355	759
	GCTCCCCCCCCCCCCCCCCCTCCCCCC	-1355	221
	GCTCCCCCCCCCCCCCCCCCTCCCCCC	-1355	776
	GCTCTCTCTTT	-1275	836
	GGAGGTTTCGCCGCCGGCGGCG	-1218	1006
	GGCTGCGCTGTAGGGTCCCCCCGCCCCCGGGCT	-1495	1073
	GGGGCGGCGGCGGAGGTTTCGCC	-1229	589
	GGGGGAGGGGGGGGGGGGGGG	-1359	608
	GTCCCCCCGCCCCCGGGCTTCGTTGCCGCC	-1506	524
	TAGATGGGGGTGGGTGGATGG	-1188	902
Os01g0923900	GCCGCTGCGGCGGCGGCGGGAGG	-29	1043
Os01g0927400	CCGCCTGTCGCCTCGC	-363	687
Os01g0929200	GCTGCTTCTTTTCCATCTCA	-2450	1114
	TTTTTTACCTGCA	-2062	1098
Os01g0930500	GCAGCAGAAGGAGGGGGAGCGT	-390	575
Os01g0935400	ACACGTCATC	-958	514
	CCCCCTTGGGCCCACACGTC	-971	707
	CCCTTGGGCCCAC	-969	481
	GCCTGACGTGTCAC	-947	514
Os01g0939600	CGCTCATTAATGGCGGCCA	-533	602
	GCCTCCATCCACC	-482	739
Os01g0952200	GCGGCGCCAACCCGCCGCACTCCCACCCGCGCGCCACCGAGATCCTCTTCGTCGCCGACGGCCTCCTCGAGGTC	-1355	829
Os01g0954000	CCGCCCGCGCGCCGCTCCTCCCGC	-682	180
	CGCCCGTGC	-658	180
	GCCCGCGCGCCGCTCC	-663	74
Os01g0959000	CATCGGTCGCCTCCGCCGCCGGAGAC	-26	908
Os01g0959900	GGCGGCGACTCGCCGTCGCCGCCGCCGCCGCCGCAT	-1100	956
Os01g0960200	CTCGCGGCGC	-198	565
	GCGCCTCCTCCTCCTCTC	-192	131
Os01g0962700	GGCCCTCTCTTTCCG	-1202	948
Os01g0966200	CGTCTTCTTCCCTCCCCCACCTTG	-85	130
Os01g0971500	GGCGGCGGTGGAGGG	-2758	967
	GGTGGCGGCGGTGG	-2761	587
	TCAACGCCATC	-2741	967
Os01g0972200	GCGCCGTCGCCGTCACGATCGATC	-23	269
	GGTCGTGGCT	-34	269
Os01g0976200	GCCGCCCGCGCCAG	-343	1000
Os01g0976600	CCGCCGCCGGCATCCCTGACTCACCGACGCGGCTGCACCAGGCGCCGCCGCCG	-93	1093
Os01g0977600	CCCTGCCGGCCGGCCGGCCGGCCGCTGCTATAGCTGTCT	-1624	451
Os01g0978100	TTCCACCGC	-417	458
Os02g0100100	CCTAGCCGCTACGGC	-529	540
	CGGCACCGCACACCAC	-210	888
Os02g0101500	GGGGGGGGGGTGTG	-568	879
Os02g0102900	CTCTCTCCCTCTCTCTCTT	-794	699
	TCTTCTTCTTCGCTTACGGCGG	-851	913
Os02g0105100	GCCGACGATGGGG	-2911	1033
Os02g0111600	CTCCGAATGGCCGAAGCC	-2881	344
Os02g0114400	CATCGATGGCGACGTCGAGCTTCTCC	-129	179
Os02g0117700	CGCGACGCG	-163	189
Os02g0122600	CTCCCGCCGC	-2859	565
Os02g0123400	CGCCGTCGTCGTCGTGTCAGTCTCAAC	-73	931
	CTCAGCGTCGCC	-81	160
Os02g0125100	GCCGCCCCCACCACC	-33	495
Os02g0125200	AGAAGGGAAGAGATAGGAG	-26	32
	CATCTCCATCCTC	-251	327
	CCCTCCCCTGTTCTTGAATTCC	-219	735
	CCCTCCCCTGTTCTTGAATTCC	-219	736
	CCTCCCTCTCTTCTTC	-242	570
	CCTCTCTTCTTCTCCTTCTC	-238	172
	CCTTCTCCCTCCCCT	-225	570
	CTCCTTCTCCCTCCCCT	-227	438
	CTGGTGCGGTGGCTCGAGC	-145	23
	CTTCTTCTCCTTCTCCCTCCCCTG	-233	130
	TCCAGGTTAGAATTCTGGTGCGGTGGCTC	-159	440
	TCCATCCTCCCTCTCT	-247	101
	TCTCCATCCTCCCTCTCTT	-249	335
	TCTCCCTCCCCT	-222	330
	TCTCCTTCTCCCTCCC	-228	169
	TCTCTTCCCTTCTCGGCC	-32	833
	TCTTCTCCTTCTCCCTCCCCTG	-231	415
	TTCCCATCTCCATCCTCCCTCT	-255	621
	TTCTTCTCCTTCTCCCTCCCCTGTTCTTGA	-232	105
Os02g0125800	CAACCGCTCGCGCCGCCGC	-85	133
Os02g0129300	CCTCCCTCTCC	-1252	836
	GGCCCGAGCCCCCGC	-2123	830
	TCCCTCTCCAACACACCAATCCC	-1250	341
Os02g0131400	CACACCACCACCAC	-47	839
	CCACCACCACGAGCACGGCGCCGCCGC	-56	320
	CGGCGCCGTGCTC	-51	724
	GCGGCGGCGCCGTGCTCG	-55	473
	GCTACTCCGGCGAGGTAGTAGCGGCGGCGGCGC	-78	1107
	GGCGCCGCCGCCGCTACTACCTC	-71	400
	TGGTGGTGGTGTGTGTA	-37	724
Os02g0131700	CGCCGTGTCCGCCTCCTCCG	-421	941
Os02g0132100	GCCGCCGTCGCCCCGCGGCCGCC	-30	993
Os02g0133800	CAACCGCGACCGCTG	-1705	374
	CGAGCGAGCGAGCGCGC	-1525	731
Os02g0135500	GCCGGCCGGCCGGCC	-1359	987
Os02g0148400	TTAGGCCGCGGG	-63	1134
Os02g0150900	CCGCCTCTCTTTCTC	-1303	713
	CGGCGCCACCCACCTACC	-1171	964
Os02g0152200	ACGCGCCGCCGCC	-224	193
	CACGCGCCGCCGCCGCCGCC	-225	710
	CGGAGGTCGACGACGAGAAGCCCCGGGTGGCC	-955	942
	GTCGTGGCCGCGCGCGGCG	-894	200
Os02g0153000	CATCCTCCGCCGCCGCCGCCGC	-1433	37
	CCGGCGGCGGCGCGTG	-1187	22
	CGCGCCGAGGACGCGCTGCCCTC	-1482	400
	GGCCGTCGTCCTCCGCCGACAGATGCGCCGACCGATGCAACGCCCGCCC	-1231	1065
	GGCCGTCGTCCTCCGCCGACAGATGCGCCGACCGATGCAACGCCCGCCC	-1232	1065
Os02g0158300	CGCGCCGCGCCGCGCCGCCGCCGCCGC	-59	1102
Os02g0160200	CCACACGTC	-144	646
	TCCACCCGCGCGGCC	-77	930
Os02g0162600	CGCGGCGCGGGCGCGCGG	-334	866
Os02g0173800	CGACCACCACAACA	-252	745
Os02g0176100	GCGGCGGCGGCGGCGGCGGCGTG	-241	589
	GGCGTGCTCCGGGAAG	-224	588
	TGCGGCGGCGGCGGCGG	-242	588
Os02g0178800	CGAATGCAACAGGCCAGCACACTAC	-2911	799
	GGCTGACGCGTGGCTGTTGCTGCAACA	-2942	799
Os02g0179300	GGGGAGGGGAGGAGGAGGC	-218	1128
	GTGGAGGGGAGGGGAGGAGGAGGCG	-237	719
Os02g0181800	TCTCCCGGCAGCC	-789	75
Os02g0182700	CCTGCACCCACTGACAACCCGGCCC	-351	1108
	GCCCCACACGGGCGAACACAA	-595	806
Os02g0187700	AACCGTCCAACCCGCCGCCGGGCC	-2041	976
	CCCGCCGCCGGGC	-2084	1033
	GGAGCCCATCCCCCCATCACCCCGCC	-2079	976
Os02g0188000	GCCAGCTGCTCGGAGAAAAGGCGAGAAG	-69	16
Os02g0191800	CCGCGCACGCCCGC	-2828	340
Os02g0196800	CAGTGGAAGAGCGAG	-54	1038
	GTGGCGCAGATGAA	-68	1038
Os02g0198800	CACGCCGCCGGTCGCCAGGTC	-2824	485
	CGCCGCCG	-2822	561
Os02g0204700	ACTATATAACCCCTCTCCTCCCACGACCCGC	-143	852
	CCCCTCTCCTCCCACGAC	-134	624
	CCGCCATTGCCA	-116	624
	CCGCCGGCCTCTCCTCCTCCTCCC	-167	852
	CCTCCCGGCCCCATCGCCGCCGGCCTC	-183	1012
	CGCCGCCGGCCTCTCCTC	-169	311
	CGCCGCCGGCCTCTCCTCCTCCTCCCA	-169	931
	CTCCTCCTCCTC	-157	160
	GCCGCCGGCCTCTCCTCC	-168	652
	GCCGGCCTCTCC	-165	3
	GGAGGAGGAGAGGCCGGC	-174	880
	GGAGGAGGAGAGGCCGGC	-177	880
	TCCTCCCTCCCGGCCCCATCGCC	-188	1092
	TCCTCCCTCCCGGCCCCATCGCCGCCGGCCTCTCCTCCT	-188	451
	TCCTCCTCCCACTA	-153	3
Os02g0209900	ACCGGCACCGATGA	-1283	116
	ACCGGCACCGATGACCCTAGTCATTGGTAC	-1283	886
	CCAAGCTCGCTCTCTCAC	-115	61
	CCACACATGCCA	-2976	624
	CCCCCCTCCCCGTTGCCACACATGCC	-2991	566
	CTCACCATCGCCGGC	-102	665
	GAGGGCCGTGCGTGCTG	-481	157
	GCCGGCTCCCTCTTGTCAGGTTCTTGGGTCTG	-2795	584
	GCCGTGCGTGCTGGC	-477	495
	GCCGTGCGTGCTGGC	-477	987
	GCGCGGGGGAGAGGGCCGTG	-491	576
	GCGGGGGAGAGGGCCG	-489	592
	GCTCGCTCTCTCACCATCGCCGGC	-111	55
	TAGTCATTGGTACCATATA	-1266	350
	TCCTCCCCCCTCCCCGTT	-2995	624
Os02g0225300	CGCCGCCACCGACCCCCTCCGCGCCTTCCTCGCCTCC	-65	1096
Os02g0230300	GTTAAGTGTACTGAGTAGGTGG	-400	717
Os02g0232000	GTCGGCGGCGGCGGCG	-2071	922
Os02g0234300	CCGCCTCGCTG	-292	491
	GCGCCCACGGGGCTCGCGGGGGCCACGCTGCTCCGGGCGGTGGCGTCGCTC	-344	491
Os02g0236000	GCTCTCCAGTCTCCACCTCCTC	-53	519
Os02g0236100	CCGCGCGGCCTCCTCCTCGCC	-49	1103
	CGCTGCTGCGCTGC	-65	1103
Os02g0241600	CTCCTCCTCCTCCGCCG	-2496	979
Os02g0251900	GAGAGTGGGAGCGAG	-1319	613
Os02g0252100	CTCCCTCGCCAACTCGCCTACCCTCCCCA	-962	251
Os02g0259600	CCCGCTGCCAACA	-2326	339
Os02g0260500	CCTAGCGCCCCCCCCTCGC	-37	625
Os02g0264300	CCGTCGTGCTCG	-1871	412
Os02g0265400	GGCGGCGGCGGCG	-242	778
Os02g0269000	GCAGTGGC	-791	371
Os02g0272900	CATCGGATGTTGGAAGGGGTTT	-678	470
Os02g0274100	CCCCCTCTCCCTCTC	-53	713
	CCTCCCCACGCTCCCCCT	-120	964
Os02g0274200	CGAGGCAGCCGCGAGC	-1910	198
Os02g0297600	CGACCTGCTGC	-535	559
	CTCTCCCCCCGATTCG	-589	559
	CTTCGTCCCCGCCGCCGTACTGCGCCGCCGCCGGT	-572	559
	GAACCGCCCCACCCCCCCCCCCCCCCC	-451	776
Os02g0300700	GCCCCCGCCACCCGGC	-142	74
Os02g0305600	TGTGGCGCTGTGGGTGGGGGGCGCGGTG	-1263	676
Os02g0306200	ATATGCCTCTCC	-1515	3
	CACCGTCTCCCTCTCGAC	-1761	311
	CACCGTCTCCCTCTCGAC	-1764	311
	GCATCATCTGACAG	-1502	3
Os02g0313400	ACCATCCTCTGCTTC	-972	540
Os02g0319800	GCTCTCCCCTCCCCCATCCGCTCCTCC	-187	543
Os02g0321800	CCTCCTCCT	-64	850
Os02g0323600	CATTCCCCCTCCCCCTCAC	-2027	625
Os02g0324700	CCTCCCCGCCGCAGC	-295	38
	GCCGCCGCGCCGTTCTCC	-413	652
Os02g0461600	GTGGCGGCGGTGGG	-399	879
Os02g0470000	CCACCTCATCCA	-64	275
	CCACCTCATCCATCCCACGAATCCTATCGCCTCC	-64	253
Os02g0478900	GGGGGGGGGGGGGAG	-598	855
	GGGGGGGGGGGGGGG	-600	1130
Os02g0488701	CGCCGCCGCAGCGGGCGTCGACTTGGC	-104	1049
Os02g0510000	CTCCGCTGCTCTGCTC	-348	521
	CTGGATGGAGATCGGCGCCCCTCCCCT	-331	521
Os02g0511400	CCTCCTAACTACAACCTTACTTTGCCCCCACCG	-1850	334
	GCCCCCACCGTCAACGCCGGCC	-1827	1077
	GGACAGCGGCGGCGGCGGCG	-1634	1023
	TCAAGGCGTCGGCGGCATGGTGCCCCCCTCCCCCGC	-1905	1005
Os02g0511500	GGAGGAGAGGGAGG	-2883	959
	TAAGGATTAC	-2868	959
Os02g0517700	CACCGTTTCCCCCTACCC	-974	1058
Os02g0523500	CGCCGCCCGCCCGAATCGACACCCGCGACCCACAGATCGGGCGG	-656	728
Os02g0524500	AACGTACGGCGTGGTGGGCAGCTGTGTGG	-1921	583
	CACAGCTGCCCACCACGCCGTACGTTTCGTCGTCTTC	-1926	1096
	CTAGCCCGCCTCCT	-1149	128
Os02g0526600	CCCTCGCCGCCCGCAGCCACCGC	-45	1092
Os02g0527100	GTCGCCGTCGCCTTCG	-541	922
Os02g0533000	GTGGGTGCATATTTGGTGCG	-2978	669
Os02g0539200	CACAGGGGG	-766	637
Os02g0550600	ACCTTCCCCGAATCC	-452	1070
	CCCTCCCCTCCGGC	-98	357
Os02g0550700	AGCCACCACCCCCGCCGCCG	-44	114
Os02g0550800	AAAAACTAATTACACAGTTTGTATGAAAATCACGAGA	-2436	243
	CACCTCCGGCCTCGGCCACGCGCC	-2938	389
	CGGCCTCGGCCACGCG	-2932	810
	CGGCCTCGGCCACGCGCCGCCCATT	-2932	322
Os02g0553600	CCCTCCGTCCCTCG	-490	535
Os02g0555100	GCCCAGAGCCCACAGCT	-91	792
Os02g0556600	TCCATCCTCTCCTCC	-238	540
Os02g0557100	CCACCTTGCCCACCCC	-2670	810
	CGGCCCTTGCCCTGGGCTGCCTAGT	-1592	322
Os02g0557200	CCACCTCCT	-233	850
	CGGCCTCCTCCTCCGGCCAC	-211	767
Os02g0566900	TCCCGGCGGCG	-13	507
Os02g0574900	CCCCCACCGCCTGATTCC	-778	173
Os02g0575200	CACACGGCG	-1336	637
	CCCCTTCGTTCT	-56	994
Os02g0575500	CGGATCGCCTCATCCTCCGTGC	-225	508
Os02g0577501	TGAACGGCGGCGGC	-2995	69
Os02g0579300	AACGACGCG	-2229	189
	AATAATTATAAAAAAATA	-1788	239
	ACCACTGCACCGGGGGGCA	-107	602
	ACCTGCAGGCAGCAAAGGGGGCGTTGATTCCACGCACCGCCATA	-831	1116
	ACGTGTGGGGCCGCCCTCGCGGTCTC	-258	563
	AGCGGCTACTGGTGTACTACATGGCGTGGCGCTGTCC	-2872	969
	CCACCCAACCACTGCACC	-114	1051
	CCGCCTCTCGTCGTGC	-447	687
	CGACCCTGC	-286	365
	CGACCCTGCCCTCGCGTCG	-286	991
	CGAGCTACCGCTGCGTGTGCCGCCTCTCGTCGTGCGCGCTGCACCG	-452	493
	CGCACGACGAGAGGCGGC	-441	78
	CGTGTGGGGCCG	-257	500
	CTCCTGGCCAGAACAGAGGGCATGCCGTACGCCAGC	-786	215
	GACGCGAGGGCAGGGTC	-283	924
	GAGGCGGCACACG	-431	46
	GCACCGGGGGGCACT	-101	638
	GCAGGTCGCGTCGTTCATCC	-2225	936
	GGACAGCGCCACGCC	-2849	109
	GGCGGCACACGCAGCGGTAGCTCGAC	-429	949
	GTGGCGCACGCACGATCGATC	-547	968
	TCAGTGGAAAGAAGAGCTCTCGGCTCTCGCGGA	-71	1136
	TTTTTCACCTGCA	-837	1098
Os02g0582800	CTGCCGCCTGCAAAACCCCGAG	-838	393
	TTGCAGGCGGCAGC	-828	487
Os02g0588500	CGCCCCCATCTCGGGGTTGGAGGTGAGCTTGGAGCTCC	-80	952
Os02g0595800	ACCACCACCCGGGGCTCCGCT	-168	927
Os02g0601800	GCCACTCCACCTCC	-2595	254
	GGGAGGGCGTAGGCGCCGGCGGCG	-2574	18
Os02g0605500	TCTCTCTCCCCCTCCC	-909	169
Os02g0606700	CGCGCCCTTCTCC	-905	195
Os02g0608300	CCGGCGAGGAGGCGGCGC	-354	784
Os02g0611800	CTCGCCTTGAACTCGCTG	-1422	866
Os02g0612300	CCGCCGCCCTCCCCTGACCTCCCTCCAGCCGGATCTGGG	-2825	653
	GAGCCGCACCGCCGCAGTCGCCGTCCGCGCTGCCGCCGTCGCTCCCCCTCCGGCGG	-2782	653
Os02g0618200	TAGCCTCTGGGGGC	-204	403
Os02g0618700	CTGCATCCCCGCTGCCACCGCATCCCCGC	-1950	418
Os02g0624400	GGCCGCCCGATCTGATCCCGCCGCCGCCG	-33	153
Os02g0631500	CTCTTGACATGCAGCCCC	-1238	210
Os02g0633400	TCGCCTCCCCTCGCCC	-1196	169
Os02g0639300	TCGGCAAGCCGCCGGCGC	-416	187
Os02g0639900	CTCGTCGCCTTCCTCACCGAACCCGCAACCGCCACCGC	-71	317
Os02g0643800	GCGGGGCCGTCGATGGATGGAGCGA	-1428	878
Os02g0646500	CAGCGCTGCCAACCCCCCCC	-1028	530
	CCACCTGCCTCTCC	-1177	758
	CCACGGCCTCCTCC	-1063	571
	CCGTCGCTGCGGGCCTCCTCGCC	-2871	1092
	CCTCCTAGCGACCTAGTCTTCCCCCCAGGCGTCCCGT	-1145	436
	CGCCACGGC	-1065	365
	CGCTGCGGGCCTC	-2867	120
	CTCAACTCCCCCTCGCCAC	-1078	622
	CTCCTCATC	-2842	120
	GCTGCCAACCCCCCCCCC	-1024	618
	TCCTCACGCCGGCCGTCGCTGCGGGCCTCCTCGCCGCC	-2883	498
Os02g0649300	CGTCGACGTCGCGGCGACCGCACCACCAC	-1509	418
Os02g0650900	CACGCCCCGGCGGT	-964	839
Os02g0655500	CTAGCCTTGCC	-49	457
	GGCCGCCCTCGTCCGCTGCATGGA	-81	457
	TTCGCCGGCGGCG	-20	778
Os02g0657000	GCCTCGCCTC	-116	896
	GCTCGCCCGCTCTAG	-94	896
Os02g0667600	AGTGGTGCACGGCGGCGCCGG	-354	1122
	CTACTACGTGCTCAGCCCCG	-199	270
	GGCGCGGCGAC	-171	406
	GGTCGCCGCGCCGGTCGGCCTACTACGTGCTCAGCCCCGCCGCCTC	-206	712
Os02g0670000	GACACCGCCGACGCGCGACGAACGCCGCCGC	-928	680
Os02g0670400	CCTCCCCGCCAGCGCGTC	-2029	1051
Os02g0675700	CACCGTTCGTCCCTCCCC	-1693	1058
	CACCTAAAACCCCACACC	-104	344
	CAGTGCACGACTGC	-78	340
Os02g0686300	GCCGCCGCCGCCGCC	-26	495
Os02g0686400	GCCTCCCCTCGCGCCGTCGCCGT	-121	1092
Os02g0688200	CCCTCCCTCCACCCCTCC	-1316	171
Os02g0693200	GCCAACGCGCGCGGCGGA	-85	14
Os02g0697400	CCCCCTCTCTCTCCC	-188	713
Os02g0697600	CCCACCTTGCCCACC	-1261	760
	CGCCAGAGCCACAAC	-1892	109
Os02g0699600	CCACCGTTGCCGTTGC	-45	1018
	CGCCTCCACCACCC	-29	1018
Os02g0699700	AACTTAAACCCCCCCCCCCCCC	-125	185
	CCCCCCCCCCCCCCCCCCCCCC	-117	300
	CCCCCCCCCCCCGTATCC	-107	173
	CCGCCAGATCAACGCGCCCCGCAATCTCCACCCTTG	-229	775
	TTCCCCCAGTCCGCCACGTGACCCCCACCC	-192	775
Os02g0700000	CCTTCTCCTCCTCCTCCTC	-277	699
Os02g0702600	CGGCCCTCCTCGGC	-653	545
Os02g0703300	CGCCTCGCCGT	-913	834
	TGCCGCTGCCACCCAG	-901	834
Os02g0708200	CACGGCCGGTGACGG	-441	29
	GCGCGGCGGCGGAGGAAGCCTCGCTTCCTCGCGGGGCGCGGTGG	-560	1135
Os02g0709000	CTCGTCGCCTATCTCTCTTTCCCG	-1325	225
Os02g0709300	CTCGCCCGCTGTCTCC	-2285	454
Os02g0712700	CTCCATTTC	-41	219
Os02g0714000	TCCGCCGACTCGCCCACC	-165	652
Os02g0714600	GCTCGCGTCCCCCCGCGCCGTTCTTTTCGGAGATTCCGCTCGCGCGCGCCGCCGCCGC	-89	346
Os02g0719100	CCTTCCCCCCGTCGC	-179	38
Os02g0721600	GGCGGCCTCCTCCTCCCCTTCCCCTCGCC	-743	154
Os02g0725600	CCACCCGCTCGCGCCGCGTCTGCCGCC	-927	96
Os02g0727700	CCCCTCTCTTTCTCTTCCATTC	-2044	774
	CCCTCCGCCGTCGTCG	-980	647
	CGGCGGCGGGACGTCGC	-1002	889
	CTCGCCACCGCCA	-2706	339
Os02g0730700	CCACGGCGGTGAT	-1125	192
	CTAAGCACATCTGCCACTCGTCACCCATC	-1100	192
Os02g0732700	TCCAGTCGCCGGC	-33	193
Os02g0733400	CCCGCGTCTGCGGCTCGCAGTCGC	-153	1106
	CGCAGTCGCAGCCCGCATAGAAAAC	-138	20
	TGCGACC	-160	1106
Os02g0735200	CGCCTCTTGCTTCCTCCTCCTCATCGTC	-31	158
	GCACCTACCG	-305	337
Os02g0738200	CCAAACCCCAACTATCCCACTCGCCCCCG	-86	663
	CCCCCCCCTCC	-1898	836
	CCGCGGTCCCCTTCACCCCTCCAACCCC	-176	329
	CGCCGACCAAACCCC	-92	345
	CGTTCCCCGTTCCACCTTG	-147	329
	GCCGCGGTCCCCTTCACC	-177	652
	TTTTACCCCTCGCCG	-102	663
Os02g0741800	CTGCCGTCTCCCTCCTCACACGGCACCCGGCTCGCGTCTCTCCTCCCCCCTACTACTCTGATCCAC	-231	1124
Os02g0744200	ACGCCGCGGCCTACGCC	-208	798
	CCACTCCACCCCACCCTACTGCGCCGCGCCG	-186	532
	CCCGCGTACGCCGCGGCCTACGC	-215	400
	CGAGCTTTTGCACCCACGCTGTGAGCCCCACCCGCGTACGCCGCGGCCTACGCCG	-245	472
Os02g0744700	GTCTCGTCTTCCCACCTCTCGGATTCCCGAG	-238	455
Os02g0745700	CTCCTCCTCCTCCGCCGCC	-133	206
Os02g0751900	CCACCCACATTTACACCCCCCCCCCCCCCCCCCCC	-156	73
	GGGGGGGGGGGGGGTG	-132	41
Os02g0753000	CACGTGCCCTATCGCTGGGCCCACTCCTCGCAGCTATAAGTACCCCGTCCTCTCCCACTCCGCCTCCACCCACC	-189	121
	CCCCCCACGTGCCCTATCGCTGGGCCCACTCC	-194	1052
	CCTCCCCCCTCTCCCCCACCTC	-429	415
	CCTCCTCCTCCTCCTC	-70	570
	CCTTGAGGCTGTTCG	-54	570
	GGCGGCCCCCCA	-199	972
	TCCCCCACCTCCATCTTCG	-418	335
Os02g0754500	CGGCTTCCCTTCCC	-90	1018
	TCCCCACTCCCTCTCC	-107	1018
Os02g0761300	CGCTTCGTCCGGCGCCTCTCCGCCCCTGCCGTGTCCAC	-2313	697
	GCCGCCGCCTCCTCCACC	-2119	227
	GCTCCTGGCCGCCGCG	-2223	499
	GCTCCTGGCCGCCGCG	-2229	499
	TCGCCCCAGCTAGCCACGCCGCCAC	-1996	919
Os02g0771100	TGCCCGCAGCGCCGCGGCGCGCGAGGCTACCCCGACCCCGAC	-254	176
Os02g0771700	CGCCGGTCGCTCTCCCTCGCTCGCACGGCCGCACCACCCACTTCGCCA	-289	359
	TCGCTCTCCCTCGCTCGCACGGCCG	-283	231
Os02g0772000	GCGCACCCACGCCGCCA	-55	792
Os02g0782100	GCGGCGGCCGCGGCGCTCG	-952	790
Os02g0786100	CAAGTCCTGCACCCTGCTG	-2756	95
	GATGACGCGATGTGCA	-2583	57
Os02g0787200	CCCCCACTTCTCCT	-2186	128
Os02g0788500	GCAGCAGCACCGGCTCGGACT	-1545	608
Os02g0793000	CATCGCGACACAGCACCGACCTCACCT	-143	617
	CCTCCCATCG	-1623	337
Os02g0796300	GATTTGTGATAGAGGTTA	-261	466
Os02g0803200	GCTCCCTCCGCCGCCTCC	-1253	618
Os02g0806500	AAACTGCAGCAAACTCGAT	-1594	818
Os02g0819600	CTCCCCTTTCCCCGTCG	-874	741
Os02g0822600	GCGGCTGCTGCTCTCTTA	-41	652
Os02g0823100	CCGCCCAAGCTCCCC	-1603	268
Os02g0824000	AGCCTCCCGGCGACGGGCCTCCGCTCC	-2355	543
Os02g0824100	GACCGCGACAGACGC	-339	804
Os02g0827400	AGAAGAGGAGGAAGAGGAG	-2207	32
	AGTAGAGTGGGAGACTCGTG	-295	244
	CCTCCTCTTCCTCCTCCAAG	-2229	356
Os03g0103100	CCTCCTCATCCC	-2981	275
Os03g0106000	CCGCCTCGC	-944	850
Os03g0117300	CAGCTCTCCCTGTCCCTGT	-23	659
Os03g0119966	GGAAGGGG	-702	422
Os03g0124300	TGCGTCTCCCCGA	-1962	630
Os03g0126000	ATCCACTCGCCC	-33	123
	CCGCACGAATCCACTCGCCCCTCGCGTCGC	-41	306
	GGCGACGCGAGGGGCGAG	-29	594
Os03g0127700	ACCCTTCGCTGCGCCTGCGCCGCGC	-472	49
	CACCCTTCGCTGCGCCTGCGCCGCGC	-473	456
	CATGCCGTACCCCACCCTTCGCTGCG	-485	1060
	CCTGCGCCGCGCACTTCCTGCCCACCTCA	-459	1060
	GCGCGTCCCATGCCGTACC	-493	49
Os03g0129000	GCGCCTGCGGCGATCCC	-646	889
Os03g0130700	GCCGCCCCTTCTTC	-2995	851
Os03g0131300	GCCGACTCGCCGTGGGCCCCCACCG	-293	1074
Os03g0132800	CGCTCGCTCGCCCTACAGGCCACCGCCGCACCAGGGGGGGCAGCGAGCGAGCCCG	-89	999
Os03g0135300	CGCGTCCCTCCGTCTCC	-115	1021
	GCCGCTCACT	-125	1021
Os03g0137800	CCCGCTTCCACTCCCCTCCCCCC	-71	627
Os03g0138100	AGGAGAGGAGTGAGAGGCG	-2796	32
	CCAAGCCACCTTCCCT	-1184	101
Os03g0139500	AGCGCGAGTGTAGCACACAATTTCGGA	-175	781
Os03g0143600	GGCTTCTCCCGCGGC	-106	184
Os03g0144800	CGATCCGGTTTCC	-153	290
Os03g0146500	CACCGCTAGCCACTCACCCGGCACGGC	-26	931
Os03g0152600	GGCGCCGTCGCGGGC	-1352	665
Os03g0152800	GCTCAGATCCGTCCGTCCCCCG	-609	519
Os03g0153900	ACCGCCGCCACCACCACCTGCTCGCCGCCGC	-2901	680
	CCCCCGCCTGCCGCC	-2914	495
	CCCTGCTGCGAC	-2366	789
	CCGCCCACCGCCGCCACCAC	-2877	1091
	CCTCCTGCCACGTCGGTTCG	-604	1086
	CGCAGCAGCAG	-2692	284
	GCGGCGGCGAGCAGGTGGTG	-2889	576
	GCGGCGGCGAGCAGGTGGTGGTGGCGGCGGTGGGCGGTG	-2889	1045
	GGCGTCGGCGCGAG	-2475	45
	GTTGAAGCCG	-2378	789
	TGGCGCCGTCCTCCTGCCAC	-578	767
Os03g0158300	CCGCCTCTCCACTCCACTCCAA	-28	541
Os03g0159600	CCGCCGTCTCCCACACCTGTCCCCC	-149	824
Os03g0169100	CGGCGGGTTGGCTCCGGCGAGCGGCAGCGGCGGC	-2889	178
Os03g0174300	CGGCAGCGGCAGGGCACGGG	-864	1119
	GCAGCCGGTGCGGCACGGCGGAGC	-777	269
	GCAGCGGCAGCGGCGGCGA	-836	1119
	GGGGCCGGG	-788	1119
	GGGGCCGGGG	-788	269
	TCGAGGGGCCGGCGAGGACCGGGTGA	-816	1119
Os03g0174900	CACGCCGCGATGGCTG	-1182	592
	CCATCGCGGCGTGTCGCTTGCCGC	-1194	793
Os03g0178300	ACCGTGGCGGCGTTGCGTATCA	-110	1004
	CATTACATTTACACCCCACCGCTCTTCCTTCTCCTCTGTATGCATCTCACCGTGGCGGCGT	-158	212
	CCCCACCGC	-145	458
	CCTTCTCCTCTGTATGCATCTCACCGTGGCGGCGTT	-132	103
	CGTGGCGGCGTTGCG	-108	27
	CTCCTCTGTATGCATCTCACCGT	-128	895
	GAGCTGGTTAGGGTGGTATACG	-181	212
	GCATACAGAGGAG	-128	640
	GCATACGCTGATACGCAAC	-105	348
	GCATCTCACCGTGGCGGCGTTGC	-117	679
	GCCCCGTCTC	-39	896
	GTGGCGGCGTTGCG	-107	879
	TCACGTCCACGTAAG	-19	896
	TGCATCTCACCGTGGCGGCG	-118	1023
Os03g0182700	CTCTCGCCGC	-64	565
Os03g0182800	CGACGGCGACGCCGACGACGACG	-99	518
	GCCGACGACGACG	-89	1033
	GTGCAACTA	-2343	465
Os03g0184000	CAGCTTCCGCCGTC	-991	505
	CCCCCACCACATCTTCCACAATCCTCACCCCCGC	-1086	113
Os03g0184500	GTGTCCCTGACAGGTGGGGCCCGCA	-267	218
Os03g0187600	CGGGCCCCGTGGCCGTGGGCGCA	-755	1075
	CGGGGGCGTTTTTTCCAC	-774	1075
	GGCCCAGCACA	-785	1075
Os03g0188900	CCCGGCCCACCTCAGCTCCTCCT	-354	627
Os03g0191200	CACTGCCCGGCGTC	-1374	839
Os03g0191900	CCAGGTCAAAACCAC	-324	345
	CCGATCGACCATTCTCGCAGCGGCCAGAA	-1655	663
	TCTTCCCCTTCGTCG	-1670	663
Os03g0192100	GGCGTCAGCTCGCCGCTCT	-339	790
Os03g0197900	CCGCGCCGCCGCCGCCGTCCCCAGCCGTGCCCGTCGCCGCCGTCCGCCG	-2553	809
Os03g0199500	GCTCGCAGGACAATCCCCGCGCGCACCAACCCCCGCGCGCCGCTTG	-690	712
	GGCGAGGCCCGGCCGGCACGG	-496	1122
Os03g0200200	CGCCGGTCGCCC	-2409	396
	GCAACCCTCCTGC	-2469	195
Os03g0204100	CGCTTTGCACG	-1202	834
	TGACGGCGCGAGCCAA	-1191	834
Os03g0205700	CGTCCTCGTCCCACCCGCGCCCGCATAAACGCTACAGTGGTGGTGGCACCCTGCACCGC	-2006	788
Os03g0207900	GCCTCCTCCGCCCTA	-146	167
	TGGTCCGTCCGGCGTG	-121	167
Os03g0212000	GCCACCACCTCCCTCGCCGCC	-45	927
Os03g0213300	GGGCGTCCCGGG	-2148	693
Os03g0214100	CATTCTCCTCAAC	-89	754
	CCCGCGCGCTCG	-160	412
	GGCGGCGGCGGGGCG	-956	855
	GTGGTGGTGGGCGGC	-965	201
	TCCTCTCCCACTCCCATTCTC	-103	249
	TGGGCGGCGGCGGGG	-958	1130
Os03g0216500	GCCTCGCCG	-2650	963
Os03g0225200	ACACTCCTCTCCCCCTTC	-131	753
Os03g0226600	CATCCCTCCCCTTC	-293	310
	TCCTCCCCTTCTCCTCGCC	-279	310
Os03g0232500	CGACGGCCGCGTGAGCCACCCGCGCCGC	-79	1066
Os03g0236200	CGCGACGAAGGCTCGCGG	-447	866
	CGTCTCCGCCG	-257	491
	GCTTCCGTCCGTCCCTCTCTCCTTCCGTCCCTTTCGGCGTTTGTTGTGCTC	-308	491
Os03g0238800	ACCGACACCCACCCAGCCCGCCGCCTCC	-624	1067
	CCCACCCAGCCCGCC	-617	760
Os03g0239400	CCTCTCACCGCCGCC	-2186	268
Os03g0242300	GGCGGCCGGTGGAGC	-2524	29
Os03g0244200	GGGCGGCGGTAG	-2080	30
Os03g0258200	GTCGCGCGCGTCCTTCCTTCCTC	-297	159
Os03g0260000	CCCCCCCCC	-746	850
	TGACCCCCCCCCCCCCCCCC	-755	767
Os03g0260600	CAGCCGGGCTGCGCGC	-1406	1019
Os03g0265700	CCCGTTGCCCCAACCCCCGGCCGCT	-292	292
Os03g0268400	GGCGCGGCGCG	-749	406
Os03g0271400	CGCGTGCGGTGGGTGGGCC	-307	23
	CGGCCGGCCGGGCGGGCGGGCGGGCCCACCCACCGCACGCGAACCCTATGGGCCGGCCCA	-327	439
Os03g0272300	CGCGGAGGCGGCGGGC	-2344	198
	TCCCCGCCTCGCTGCCGCCCGAGC	-2566	145
Os03g0274000	CGCCGACGTCG	-125	859
Os03g0277000	CGCGACGCG	-260	189
	GCCGCGGCGCCGCGCGCA	-255	652
	GGAGCCGGAGGACCAC	-282	282
	GTGGTCCTCCGGCTCCCTCGCG	-289	971
Os03g0281300	CCTCCCCCTCCTCC	-142	571
	CGCGCCCCCTCC	-152	234
Os03g0284000	CGCCTCCTCGCTGGCCTCCGCCGCCGT	-49	1102
	CGCCTCCTCGCTGGCCTCCGCCGCCGT	-54	1102
Os03g0284800	CGCCCTGGCCGAGCGCCTGGCGCCGCGCGCCGCCGCCAATGCCTCG	-2483	493
Os03g0290500	GCCGCGGCGCCCGTCGACGCCCACCGC	-2655	82
Os03g0292100	CCACGCGGCCCCCTTCGCC	-1053	991
Os03g0295500	CCTCCTCCTCCTCCCGTC	-116	131
Os03g0297900	CAACCTCGTCACC	-51	102
	CCCCTACATATACGCT	-80	1017
	CGCAACCTCGTCACC	-53	601
	CTCGCCGTCGCAACCTCG	-61	265
	CTCGTCTCGCCGTCGCAACCTCGTCACCTAG	-66	84
	TCACCTAGGCAAACT	-43	265
Os03g0298800	TCTCTCCTGCTCGTCTCGTCTC	-56	519
Os03g0306100	CACATGGGC	-450	637
	CGGCGGCGGCGCGCGGGCT	-2520	156
	GCGGGCGTCAGTAG	-2493	156
	GGCGCAGGGGGGACTGAT	-2540	880
	GGCGCAGGGGGGACTGAT	-2649	880
	GGCGGTGCGCAGGCTGACGGCGGGGCGACG	-2478	156
Os03g0307800	GGGAAGGGGGAGGGGGTA	-264	14
Os03g0310000	GCGTGTAGGAGCCAAGTCGTCGG	-2136	1120
Os03g0310400	ACGGCAGGCGGGGTGCGGCG	-2586	576
Os03g0312600	GCTTCGCCGGCCGCCGCGCGCT	-741	1077
Os03g0314400	AAAGTAAGCA	-1937	469
	CACCGGCTTCC	-33	21
	CCCCGCGGGCTCTCGTCCCAACCGCTCACCG	-59	410
	CCCGCGGCGGCGGCGG	-24	22
	GCTTCCCGCGGCGGCGGCGGCGGGGCT	-28	596
	TATATTTATTTATTATAT	-1927	469
	TCGTCCCAACCGCTCACCGGCTTCCCGCGG	-47	267
Os03g0324800	CGCCGGCCGCTGACCCCACGCACCGCTCCTCC	-697	942
Os03g0334200	CTCCTCCCTCTCTCTCT	-1257	741
Os03g0338000	ACACCTGCGTCCC	-182	1029
	CACACCCACACACCCACAC	-165	828
Os03g0350100	ACTCCCCCTCCCCACC	-221	1063
Os03g0351800	GGGACGACGCGGCTCAGGAATCGAGGCCTGTG	-1225	155
Os03g0352400	TCTCTCCCCCCGCAC	-93	497
Os03g0359000	CCGCCCTCGTCGGCTCACGGCCTACGT	-2272	324
Os03g0369700	CACGCGGTGACCACGGCCTGCCCG	-2936	884
	CATCTCCTTCTCCGGCGCC	-819	446
	CCTCCGCCACAAGATCGCCGGCCTGC	-422	1031
	CCTCTCCATCT	-831	236
	CCTTTCGTTCCCGATGCCA	-2981	95
	GCCCGACGACGTCCTCACCATCGAACTCCT	-2953	531
	GCCGACTCCTTTCGTT	-2961	57
	TCCTCACCATCGAACTCCTCCGCCGACTC	-2963	250
	TCTCCTTCTCCGG	-817	236
	TCTCCTTCTCCGGCGCCGGCGG	-817	913
Os03g0382100	CCCCGCCCTC	-2758	514
	CCCGCTGCCTCGC	-2786	481
	CGACCCCGCTGCCTCGCCGTTCCCGCCGCTGACCCCGCCCTCGCCGGCG	-2790	480
	CGCCGACCCCGCGCC	-2878	603
	GCCGGCGCTGACCC	-2748	514
Os03g0390200	CATCCAGCTCCTTCTTCTTG	-124	356
	TCCCTCCCCTCCCTCGTGCACCGCCTCCCGTCCCATCCA	-157	708
Os03g0395300	CTCCATCTTCCTCT	-1443	571
Os03g0397600	TCTTCTTCTTCATCTC	-246	696
Os03g0399400	GAGCAGTGCAGTGCGGC	-1482	577
Os03g0401300	CGGGCGGAGCGG	-2127	500
Os03g0403400	AGGCCCATCTCGGA	-2595	545
Os03g0411100	CTCATGTCCCCCCCCCC	-1350	438
Os03g0426800	CGGCGGCGGCTT	-1236	30
Os03g0430500	CACGCCCGCCACGCCATTCCCACGCCCTCGCCCCGGCCCGGCCGG	-1970	870
	CGCCCCGGCCCGGC	-1964	545
Os03g0578900	CCACCCCCGCCGTCTCCGCCGCCGCCA	-65	232
	TCTCGCTGCCACCACACTTC	-565	707
	TCTCTACCCACACCA	-77	127
Os03g0582200	GAGAGGGAAGAGG	-46	44
Os03g0586700	CCGCCTCCTCCTCCGCC	-136	367
Os03g0594700	CCACCAGCGCCAGCCACC	-1325	875
	CCGCCGCCGCCGCCGCC	-1289	800
	CTTGGGTGAATCTCCCTGGGGAAA	-504	362
	GCCACCGCCTCCATTCCCCCACT	-1313	751
	GCCGCCGCCTCCC	-1340	751
	TCCACCAGCGCC	-1326	751
	TCCCCCCCCTCCCCCCTT	-480	362
Os03g0597200	CGCCGTCG	-1156	561
Os03g0602300	GGCGAGGGAACAGGCGCGGACAGCGAGG	-2117	794
Os03g0637800	CTCTCTCCCCTCCGCCC	-1068	1050
Os03g0643300	CCACGCCTCGCCAGCGCC	-324	964
	CCAGGGCGCGCGC	-350	555
	CCCGCGCCAGGGCGCGCG	-356	649
	GCCGCCGTGGCCGAGCACATCCC	-384	26
	GCGCGCGCCAGCC	-345	1029
Os03g0652100	CCGTTCCCCCACCCCCCCCCTCTCTCCCCCTCCGCCTCAGCTTCGCCTCCGCCCCCAAATCGTAAAC	-99	230
	CGTCCCGTTCCCCCACCCCCCC	-103	519
Os03g0659300	CGCCGCGCTCCGC	-41	1085
	CTTCTTCCGCCTACGCCGCG	-54	1086
Os03g0666100	GCCGCCGCGGG	-2770	906
Os03g0689400	GCCCAGCAG	-65	963
Os03g0689900	CACCCGTGCGTGTCCCGCTCTCCCAC	-95	263
	CCCACCGCCCAGC	-64	1025
Os03g0699200	CCGCCGGCGCCACCGC	-2832	888
Os03g0703900	AGCTCGCGTGCAGCGACGCTCTCCTCCTCGCG	-2817	188
	CCCCCGCCTCCTCCTCCTCCTCGTCGC	-120	1089
	CCCCCGCCTCCTCCTCCTCCTCGTCGC	-2191	1089
	CCGGCGGCGGCAGCAGCAGA	-2866	506
	CGTGCGCCCTCCCGCGTC	-43	1075
	CTACCCGTCCC	-2887	59
	CTACCCGTCCCTTCCT	-2887	506
	CTCTTAGCCCA	-54	1075
	TCGCCCAAGCCCCTTGCGCCGCA	-25	1075
Os03g0706500	CGGAGAGGGAGGGAG	-75	613
Os03g0708400	CCGACCACCGCCGCCGCTCCC	-2305	927
Os03g0710000	GCGCACCACGCACGCCCCCAACACCG	-621	1024
Os03g0711100	CTCCTCCCCCCGTCCCGCC	-225	659
Os03g0712100	CGCCGACG	-2664	561
	CTCGACGCCGGCGGG	-2963	27
	GCCGGGGTCGCCGCGCTCG	-2798	790
	GTGGCGGAGGCCGG	-2855	725
Os03g0719300	CTCGCGCCGCCGCGCTCCCTCCGCCCCCGCC	-35	1071
Os03g0721400	CCCGTGCCG	-237	1113
Os03g0723600	CCTCTCATGCCCACGGCCGGCGCAGCCGCCG	-2892	410
Os03g0727900	CACCGGCCGCC	-31	21
Os03g0729100	CCGCCTCACTAC	-1355	66
	GGCGACACCGCCACC	-40	384
Os03g0729600	GGGGGGGG	-1484	422
Os03g0734200	CTCCCTCGC	-1448	219
Os03g0734700	GCCTCCTCGCGC	-2771	477
Os03g0735300	CCCGCCGCCTCCTCCTCC	-107	227
	CCTCCCCTCCCGCCGCCTCCTC	-115	519
Os03g0737600	CTCCCCCCAACCCTCACCTCTTCTCACTC	-50	251
Os03g0740700	CGCCGGCGCGCCACC	-100	830
	TCTTCCTCTCTCTCGTCGGCTCG	-124	867
Os03g0742400	GCGGCGGCTGCGGCGG	-2174	592
Os03g0747900	GGGTCGCGCAGCGGCCCGAGAACAAAGGGAAG	-1423	72
Os03g0748100	AGCTCTGCGGCGCATG	-1041	22
	CGCAGCGGCGACGTCC	-1284	198
	GCGGGGGTTGGGGGG	-1206	1130
	GCTCGCTGGGGCCCCTCC	-770	618
Os03g0748300	TCTGCTGCTCCCTCCC	-2311	169
Os03g0748900	CCTGGGGGGCCCACCTCGC	-649	1032
Os03g0749300	GCCGCCGCCGCACGTCGCCAT	-2285	51
Os03g0750800	GGAGGCCGTGGCG	-71	778
Os03g0758000	CACCCCCCCCCCCCCACCCCACTCCCCCA	-127	233
Os03g0758900	CCCCCAAAACC	-2895	1053
	CTCCAGCCGCCCCCAAAACCCAACCTGCCACCAACAACAACAACCACCACCAGGCGCGCACAGGTCAGGAA	-2954	392
	GAGTCGAAGGCCGACGCCGGCG	-2855	1077
Os03g0767500	CCACCCACAT	-154	1125
	CGGGCGACGTGGCGGCGC	-177	784
	TGGCGGCGCG	-168	1125
Os03g0773300	CGCCGCGCCCGC	-94	693
Os03g0778100	GCCCCCACAAAATCTGCATCTC	-109	736
Os03g0778400	ACCAAATCCCCTCAC	-49	930
	ACCCCCCACAAACACGCCAAAACCGCA	-76	476
	ATTCCGCCCAAAATTCCCCCT	-105	965
	CACGCCACCGATTC	-193	310
	CAGCCACCCTCGATTCCGCCC	-117	770
	CCAAATCCCCTCAC	-48	533
	CCAAATCCCCTCACCC	-48	476
	CCACACGCC	-196	646
	CCAGCCACCCTCGATT	-118	911
	CCCCCCACAAACACGCCAAAACCGCAACCAAATC	-75	113
	CCCCTCACCCCCA	-42	630
	CCCTCGATTCCGCC	-111	357
	CCCTCGATTCCGCC	-171	357
	CCGACCGTTGCCAGCCAGCCACCCTCGATTCCGC	-132	1100
	CCGCAACCAAATCCCCTCACCCCCACGACGCACGCGAAACCACCT	-54	580
	CGCCCGCTTTTCCACCC	-148	107
	CGTCCGCCTCAGGTGCGCGCCCGC	-165	1106
	GACGCACGCGAAACCACC	-28	347
	GCAACCAAATCCCCTCACCCCCACGACGCAC	-52	532
	GCACCCGATTCGACCACCGCCAAGC	-234	463
	GCCACCCTCGATTCC	-115	1070
	GCGCCCGCTTTTCCACCC	-149	538
	GCGCGCCCGCTTTTCCACCCCGACCGTTGCCAGCCA	-151	705
	TCCCCTCACCCCCACGACGCACG	-43	628
	TCCGACC	-176	1106
	TCCGACCGTTGCGTCCGCC	-176	310
	TTCCACCCCGACCGTTGCC	-139	206
Os03g0783000	GCTCCATCCTCGCCGCGCTCTCC	-600	867
Os03g0783800	ACTCCCCCACGGCCCCACCCCCACACGTCCCAC	-548	1013
	CACTCCCCCACGGC	-549	839
	GTAGTAGTCGAGGTCGCC	-39	880
Os03g0785500	CCGCGGCGGCGAGCCGACTCGGCGGGGG	-41	1066
	GCCGAGTCGGCTCGCCGCCGCGGG	-40	730
Os03g0785900	CAGGAGCGGCAGCGCGGGCGGCCGCCGCCG	-2661	973
	CGCCCCCACCACCCGCCGTCCCGTCCACCTCCCTCGCAGTCG	-2531	838
	CGGCGTACAGGA	-2668	693
	GCGCGGGCGGCCGCCGCCGCCG	-2650	1077
	GGCGTACAGGAGCGGCAGCGCGGGCGGCCGCCGCCGC	-2667	694
Os03g0787300	AACCCGCATTGC	-282	358
	CCCGGAACCCGCATT	-287	345
	TCCAGATCCGACGGCCCCACG	-205	503
	TCTCCCCCACCCT	-269	358
Os03g0791700	ACCTCATGCTTCTGCCAGCCAC	-595	185
	CACCAGTGCCCTGCTCC	-754	684
	CAGCTACCTCATGCTTCTGCCAG	-600	196
	CCTTGGTCTTTTGCCTGCTCCCCGT	-668	764
	GCTCCCCGTTTCCAGC	-652	1063
	GTCTTTTGCCTGCTCCCCGT	-663	644
	TGCCTGCTCCCCGTTTCC	-657	173
Os03g0798500	TTTTATTCCAATGGTGTTCCTC	-444	620
Os03g0798600	GGGACGGCGACTGC	-2150	69
Os03g0799000	GCCGGAGCACCACC	-592	254
Os03g0805300	TCCTCTCCTCCGCC	-98	357
Os03g0805700	ACTGGCACACACGC	-44	116
	ATCGCCGGTGAAAG	-2513	45
	CCCAACCTCTACCACTCCG	-2611	206
	CGATCATCTAGGGCAGCTGGGCAG	-2541	793
	CTCATGGTTATGGCTG	-2567	592
	CTGCAGGAGGGCACCAGCAC	-1674	1091
	CTGCCCTTGTAGCCGATCA	-2554	350
	GATCGGCCTGCCC	-2530	256
	GCCATGCACACTGGC	-2526	987
	GCCATGCACACTGGC	-53	987
	GCCTGCCCAGCTGCC	-2530	495
	GCTGGTGCCC	-1667	789
	GGCAGCTGGGCAGGC	-2530	665
	GGCAGCTGGGCAGGCCG	-2530	157
	GGCGATCGGCCTGCCCAGCTGC	-1670	604
	GGCGATCGGCCTGCCCAGCTGC	-2525	604
	GGGGACGCGAGAGTCTGGTCGACATCAA	-2599	286
	TCCTGCAGCGAC	-1657	789
Os03g0807900	GGGAGTGGAGGCG	-2969	778
Os03g0808300	GCCGCGCGACTCGGCCTCGCGCCCTGT	-1406	544
Os03g0811200	GGCGGCGGCGGCGGCG	-39	922
Os03g0811700	GCGGAGAGGAGGG	-17	46
	GCGGTCGAGAGGCGGGAGGAAGAAGAT	-255	673
Os03g0819400	CACGACGAG	-2255	189
Os03g0820400	ACCGACCGCGCGGCCCG	-370	408
	CCACCGCGCCTGCGC	-211	38
	CCATGGCGTCCTCCACC	-223	367
	CCGCGGGCCGCGC	-378	479
	CCGCGGGCCGCGCG	-378	166
	CGCCATGGCGTCCTCCAC	-225	1058
	CGCCTGCGC	-205	180
	CTCCACCGCGCCTGCGCCG	-213	658
	GCCATGGCGTCCTCCACC	-224	652
	GCGCTCGCCATGGCGTCCTCCACC	-230	180
	GTCCGCGGGCCGCGCG	-380	74
Os03g0820900	CACCGCCCCGCACCCACCCACCTCTGCCTAGAT	-916	1073
	CTCCGTGTGCGGCGGCGA	-2931	78
Os03g0825600	ACGCCCCACCTCGTCAC	-105	1050
	CACACGCCCCACCTCGTCACT	-108	962
	CCCACCTCGTCAC	-101	481
	CCTCCCCTCCTCTTAAATTC	-129	962
	CGTCTCGTCTC	-87	962
Os03g0826000	CGCCGCCGCCTGCGCCG	-760	684
	CTCGCCCGCCGCCGCCTGCGCCGA	-766	542
Os03g0826800	GACGAGGCCGCG	-1481	611
Os03g0827700	CCTCCCTCTCC	-24	836
Os03g0829600	CCCACCTCGGGGTCCTCCGCT	-1591	927
	CGAGACGGC	-301	189
	GACGTACGGGGGCGCGGGTACG	-328	971
	TACAGCGGAGGACCCC	-1575	282
	TACAGCGGAGGACCCC	-1577	282
Os03g0831900	GGCGGCCGCGACCACGACC	-428	126
Os03g0834000	GGCGCGGCGCGGCGAGCAGCCTCCG	-75	1074
Os03g0835900	CCGCCTCGGCCGC	-1145	479
Os03g0836300	CCCGTGCGCCCACGACCCC	-2976	417
	GTTGCAGGCAGGC	-2929	75
Os03g0837700	GGCCTCGCCAACGCCATCGCCGCCTACGAG	-1677	423
Os03g0848600	GTTGGGCGCTGGCGAGCGCGC	-2922	635
Os03g0851100	GCGCCGCCGCCGCCGCCGCCGC	-34	37
Os03g0853800	CCTCTTGGCCTCTCCTCC	-67	618
Os03g0854100	CTCCTCTCCTCTCCCTTGCCACCAC	-130	444
	GCCGACGACCGTGCGCGCAACGCGACGCAA	-253	605
Os03g0854500	CCCCCCTACCCACGGGCCCCGATCCCA	-103	476
	CGCCTCCCCCTAACCC	-76	476
Os03g0858400	CCATGCGGCGGCC	-1247	75
Os03g0859500	CCAGTAGCTAGCTAG	-39	935
Os03g0861000	GGCTCACCCTCA	-549	972
Os04g0102700	CGCCAACTCCGCCGCCGCCTTCTTCGCCTACTCTTCTT	-129	163
Os04g0110600	GTCGCCCTCCCGCCCCCCTCCGCCGCCGG	-1107	154
Os04g0115500	GTACCACCTCGCTTACCAAGCTA	-39	795
Os04g0119500	CTCCACCGC	-423	458
Os04g0132300	CCGCCGCCGCCGC	-206	479
Os04g0165000	CAGCGAAGCCCGCCACCGCTGCTCCACAGCCGCGCC	-2290	360
	CGGGCGGGCACG	-1948	500
	CGGGCGGGCACG	-2022	500
	CGGGCGGGCACG	-307	500
	CGTGCCCGC	-1631	365
	CGTGCCCGC	-2023	365
	CTAAAAGCTAGCTAG	-53	935
	GAGGAGGCGAAGCGGGC	-2034	924
	GGCGACGGTGGGAG	-1902	45
	TGCCACAGCCCCACC	-2318	109
Os04g0182800	GCGGGCATATGGTGCATGTCACATGTGGACTCTGTGTGAGGCA	-2971	1131
Os04g0186800	CCAGGCGAGGCGAGCGAGC	-1296	1032
	CCAGGCGAGGCGAGCGAGC	-1646	1032
	TACGTCGTGCACGCGCGC	-1326	866
Os04g0218100	CGGCTCGTCGG	-1587	1034
	GCCGCCGCCGCCGCCGCCGCCGCCGC	-1727	351
	GGCCACTGCCTCGTGCCTTGGCCTGTTG	-1615	1034
Os04g0244800	AATTATCAGAAAAAAAAA	-1786	239
	ATATATTATTTTATGTATG	-614	240
Os04g0270200	AGGGCGTGGGGTG	-1926	287
Os04g0281900	CTCACCTCCACCTCCA	-92	647
Os04g0320200	CGCCGCCGCCGACTACTCCG	-31	941
Os04g0393300	CTCGCCTCCCACC	-156	1025
	TCCTCCTCCTCCTCCTCGCCTCCCAC	-170	263
Os04g0395700	CTTCCTCTTCCTCT	-69	571
Os04g0397700	CCGGGCCCGGCCCGTTAAGGCCTCGC	-124	456
Os04g0416700	CGCGCGCCACCGACCACGCC	-793	478
Os04g0421800	AAGGGCCACCTTCATGCTGTACCAGT	-2115	336
Os04g0428900	CCCCTCGCCTCGGCCCGCCGGCGGCCGGCCACC	-51	1104
Os04g0431100	GCCAAGGGCCCAAGTGCCAACCCC	-128	475
Os04g0435500	CCCGCTGCCTCCGTC	-835	363
Os04g0439900	CGCCCCTCCCCACTCGCGC	-96	378
Os04g0443500	GACGCCGCGGCCGCCGCCAC	-27	119
Os04g0448200	TCCCCCCACTGCGGGGGCCGCGTCCCGCT	-425	1057
Os04g0452500	CATCTTCTCCCCTCCCCTCCCCTC	-606	130
	CCCCCGACCCCCTCTCTAGGTCACCACGTAC	-2971	84
	CCTCCCCTCCCCTCC	-596	601
	CCTTCCGCTTGATCCCCT	-576	265
	CTTCTCCCTCTAGTCT	-2847	1017
	GGAAGGGGAGGGGA	-582	587
	GGGAGGGGAGGGGAGGGGA	-599	1002
	TCGCTTTAGAAATCT	-557	265
	TCTCGGCCAGGGAGTAGCCGC	-2834	516
Os04g0455600	CACCGGCACCTCGGCCG	-405	402
Os04g0459000	ATGATGTCCAATAGCTCATTGATAAGGTTCGGAATTTTCTTCTT	-1835	467
	ATTGACGCCGCACGGGCCGCACGGCTAAGCAGGGGTC	-383	593
	CCAGCTAAGCCAGAGACGCATCTGCACGCCGGCCGTCGCCGCGC	-2780	450
	CCGGCCGTCGCCGCGCCGCCCGC	-2752	400
	CGCCCGCGCGCCGGC	-2736	830
	CGCCGGCGAGAGGCGATCG	-2728	947
	CGCCGGCGCGC	-2727	507
	CGGGCGGCGCGGCGACGGCCGGCGTGCAGATG	-2763	155
	CTCTCTCTTCCTCT	-25	571
	GAGGGAGCAGCCGGAGCGCGAGA	-163	721
	GCCGTCGCCGCGCCGC	-2749	419
	GCCGTCGCCGCGCCGCCCG	-2749	790
	GCGGCGACGGCCGGC	-2750	201
	GTCCCACCTTCT	-1625	994
	TCTCTCTCGCT	-23	836
Os04g0460300	AGCAGAGAACCGTGGAGCG	-48	32
	CACGCACAACCTCCCTCACC	-2019	356
	CCCGCGCCGCTGCGCTGG	-2840	649
	CGCCGTCGACCCGCGCC	-2849	402
	CGCCGTCGACCCGCGCCGC	-2849	1101
	CGGGGCGCCGTCGACCC	-2854	208
	GGCACCGTCGCCAAGTAGACCGC	-2824	26
	TCCGTTCGCTCCACGGTTCTCTGCTCCCCCCTCCGTCGC	-53	708
	TCGCGTCGCGTGC	-18	555
Os04g0462900	CCCGGTCCCCGG	-816	863
Os04g0465600	CCATCTCCGTCGCTTCAACCAC	-978	37
Os04g0469500	ACGGGCTCCGACGC	-2658	116
Os04g0476500	GCCCTCGGCGGCACCGCCGCC	-1418	918
Os04g0485800	CTCCTCCTCCTCCTCT	-743	1017
	GGGGAGGAGAGGTGAA	-705	957
Os04g0493000	CCAGCCCTCA	-1678	387
	TGTCCGGTCGGGCGTGACG	-165	118
Os04g0494100	CCACGGTGGCACAGGCACGGCGCCAGTGTGGCTGGC	-2642	1005
	CGCCAGCCACACTGGCGCCG	-2707	1023
Os04g0496600	GCCGCCGCACCTTC	-606	851
Os04g0497350	GACGGCGGCGGGCGTCGGCGGCGAGATCGGGGGCGGTG	-146	722
	TCGGGGGCGGTGGC	-135	487
	TCTCGCCGCCGACGCCCG	-133	187
Os04g0502800	GGGCGTGGAGGG	-62	693
Os04g0504800	ACACCGGGTCCAGGCGAGCGGGGCGCG	-402	657
	CTCCCCGTGTAGACCAGGCG	-447	657
	GCCACCCGCTCCCGTGGCG	-427	657
Os04g0509200	GCCGCCGCGGCGGCTC	-76	419
Os04g0512500	CCCCCCCTCCCCCTCTCCT	-1069	335
Os04g0515400	GCCCATGGGAGGGCTGA	-685	674
Os04g0517000	GCCCCCGTGCACGTGCATCCCAAGGACGGGATCAGA	-272	705
Os04g0517100	GCCCTCCGCCCACGCCGACGCCGACGCCCCTCCCCTCGG	-2130	1109
Os04g0525100	TGCCGAGTGCCGACACGAGTTACGGCGCTTCACGA	-159	822
Os04g0526800	CGCGTGTCCGCTCGGCTGTGGTGCCAACTGCCCAAGG	-991	694
Os04g0527800	GCCGCGATAAGCCCTAATCGTCGCCACCCC	-39	835
Os04g0527900	AGGGACACGTGTGGCGGGGAT	-166	1001
	CCATCCCCGCCACAC	-167	497
	CCTGTCCCGC	-124	291
	CGCTCAGGGCTCCTGCCACTCAACTAGCACTTCACCCGGAGGAC	-117	582
	GGGGCGCCATCCCCGCCACACGTGTCCC	-173	858
	TGACCACCTGTCG	-138	291
Os04g0530500	GCCACCCCCGCGCCT	-2239	1070
Os04g0538700	CCGCACCAGCTCTG	-1703	874
	CCTCACCCTGGCCCACC	-1689	874
Os04g0538900	GCAGAAGACTTGGTTGCC	-285	880
Os04g0543600	GGGAGAGGAAACAAGTCCGGCGG	-162	1120
	GGGAGAGGAAACAAGTCCGGCGG	-163	1120
Os04g0545600	CGACCGCGCACACGAG	-469	888
	CGACCGCGCACACGAG	-472	888
	GTGCGCGGT	-470	609
	GTGGCCGGGGTG	-460	609
	TCGTGGCCGGGGTGCGGTGCGGGC	-462	145
Os04g0545700	CCACCGCCTCTCCTCCGGCTCTCTACCGTCGCCGCCGAAGCCGCCGCTCGACCCA	-1520	472
Os04g0546100	CTCCTTCCACTACGCCA	-73	979
	CTCTCCGGCCACCGC	-1630	109
	GGCGCCCTCCCG	-829	972
Os04g0555300	GCCACGCCTCGCCGGATCACCTGACT	-2481	943
Os04g0558900	ATGGGGACGTGGGGGAGG	-1294	784
	CGTGGGGGAGGTGGTCC	-1287	1121
	GAGGGGGACGGCG	-1310	778
	GAGGGGGACGGCGGAGATGGGGACG	-1310	719
	GGACGGCGGAGATGGGGAC	-1305	1128
	GGCGGAGATGGGGA	-1301	1121
	GGGGAGGTGGT	-1283	1127
Os04g0559100	TGCCTGCGGCCTCTGCCTCGCCACCGCGAGCGCACTCGGTGTGC	-61	582
Os04g0560700	ACACCCGGAGCCGCCTCGCCCGCCGCC	-1383	96
Os04g0562800	TCCGTCATCGTCATCCCGTCCACGACGCGGTCCCCTCCTCCTCCCGACGCTCTGCCGC	-517	321
Os04g0564600	CTACGCGGCCACCGCCCCTCCCCCACATCTCACCCGCACCTCGCCCTTC	-170	480
Os04g0573000	GCCCTACCCGCGGCCGC	-2281	208
Os04g0578000	GGCTGCTCGCGTTCCAGCCAGGGTCCGGG	-61	153
Os04g0578700	CCCGTCACCATCAGCG	-1146	1062
	CCCTCCCGCTCCCAGTCC	-987	171
	CTCACGCCTCGCGCACCTGCGCTCTCCCTCCCCC	-1130	1062
Os04g0585600	CGCCCCCCCCCCCTCTC	-1187	1050
Os04g0591000	CGGCCGAGCGCCCGC	-2461	830
Os04g0595800	AACCCCCTCCCCCCCCCGTCGGGC	-466	629
	GGACCGAACCCCCTCCCCCCCCCGTCGG	-472	377
Os04g0599700	CAGCCGCTGCCAGCTCC	-1070	798
Os04g0604300	AAAAACCAATTGCACAGTTTAGCTATAAATCGCGAGA	-192	243
	CCCCGCTGTCCTCCGCGCATCGCC	-634	389
	CCCGCTGTCCTCC	-633	195
Os04g0605500	CCGCCGAGCCCGCGC	-2636	713
Os04g0608100	CCACTCGCCCCACGTCACCGAGCCCACGTCGACGCTCC	-2823	744
	CCGCCCGCACCGACGGCGCCCC	-2851	744
Os04g0611200	ACGAGACGAATTTATTAAGCCTAATTAATCTATCATTAGCAAA	-1434	242
	CGCACTCGCCGCACCGCG	-1963	191
	CGCGGAGAAAGCCGCACTCGCCGCACCGCG	-1975	835
Os04g0615600	AAACTAATCACGGC	-2144	241
Os04g0619500	CAACCGAGCCAACACGGCCGCGACCG	-1589	409
	CGCACGCACGCATGCACGCACGGCCC	-1628	409
	CGCGCGCGAGAC	-1601	409
	CGCGCGCGAGACCAACCGAGCCAACACGGCCGCG	-1632	892
Os04g0620200	ACCAGAGAAGCACAGAGACT	-1648	342
	AGAGACTCAGAGAGGGAGA	-1635	1140
	CACTCTCACCCACCAGAG	-1667	342
	CTCCTGTCTCGCTCCCCCCTCCTTC	-1708	292
	GTCTCGCTCCCCCCTCCTTCCCCAGT	-1703	336
Os04g0625600	CCCTGGCTCCCTGCCGACCTGTACTCCACA	-386	984
	GCGGCGGCGGCGGCGGAGGGGGG	-92	589
	TCGCGCACCAGCACCACCACGTCCGCGCCGTCGCCGCCCCT	-1656	701
Os04g0627200	GCACCAAGCCACCAATCC	-67	618
Os04g0628000	CCAGCTGCGCGCGCGCGCGC	-363	951
	CGCCGCCGGCTCG	-400	951
	GCGGCTGACCCCCGCGCCGCCGC	-387	951
Os04g0631100	CGCCGCCGCGGGGACC	-1757	198
	GCGCCGCCGGGGACG	-1803	638
Os04g0631600	CCGCGGCACGGCACGGCACGGCACGCCGGCGGCCCGTCAGGC	-782	1030
Os04g0633900	GCTGCTTAACCTCC	-149	254
Os04g0635900	CACAGCTCGCCGCC	-426	340
	GCCCCTCCCGGCGACG	-407	499
Os04g0640600	CCGCGGCGGCGCCGCCGCCGCCGAGTTCTCCATTGA	-127	1005
	CCTCTTCCTCCGCGGCGGCG	-136	1023
Os04g0640700	AAACGGCCGCGTTCGTCGGCGCG	-2956	196
	AACGCGGCC	-2945	637
	AACGCGGCCGTTTCACCGCGCGCG	-2945	884
	ACCAGGCGAGCCCGCAGGCC	-2911	342
	ACCGCGCTCGCCGCGCGCGCTCTCGG	-79	336
	ACTCGCAACCACCGCGCTCGCC	-89	185
	CACACACTCGCAACCACC	-94	347
	CACCGCGCCGTCCTTG	-138	1062
	CACGGGCCGCGCTCACCAGCTCACACACACACAC	-121	1062
	CCTGCGGGCTCGCC	-2891	424
	CCTTGTCACGGGCCGCGCTCAC	-127	300
	CGCACCGCGCCGTCCTTGTCACGGG	-140	764
	CGCCGACGAACGCGGCCGTTTCACCGCGCGCGCGCGCCCGTGACCAGGC	-2953	1065
	CGCGCCGTCCTTGTCACGGGCCGCGCT	-135	765
	CGCGCCGTCCTTGTCACGGGCCGCGCTC	-135	766
	CGCGCGCGCCCGTGACCAGGCGAGCCCGCAG	-2925	48
	CGCGCGCGCGCGCCCGTG	-2929	342
	CGCGCGCTCTCGGCGC	-66	1019
	CGCGCTCACCAGCTCACACACACACACTC	-114	251
	CGCTCACCAGCTCACACAC	-112	699
	CGCTCGCCGC	-75	565
	CGGCCGTTTCACCGCGCGC	-2941	378
	CTCCGTGGCCGGCGGGA	-2977	684
	GATCCCGCGCGCCGACGAACGCGGCCGTTTCACCGCGC	-2962	401
	GCCGTCCTTGTCACGGGCC	-132	446
	GCGCGCGCGCGCCCGTGAC	-2928	49
	GCGCGCTGCGGCCTG	-2929	167
	GCGCGCTGCGGCCTGC	-2898	1063
	GCGCTCGCCGCGC	-76	479
	GCGGGCTCGCCTGGTCACGGGCGCGC	-2901	456
	GCGGGCTCGCCTGGTCACGGGCGCGC	-2926	456
	GCTTTTTGCTCGC	-150	766
	GCTTTTTGCTCGCACCGCGC	-150	644
	GGCGAGCCCGCAGGCCGCAGCGCGC	-2907	49
	GTCTCCGTGGCCGGCGGGATCCCG	-2979	542
	TCCCGCGCGCCGACGAAC	-2960	597
	TGGTCACGGGCGCGCG	-2904	167
	TTTCACCGCGCGCGCGC	-2935	86
Os04g0643300	CATCCCCCCCGCC	-210	162
	CCAGGCCCAGCGCCTCCTCCTGTCCCACCGACGCCTCC	-1951	920
	CCAGGCCCAGCGCCTCCTCCTGTCCCACCGACGCCTCC	-1971	920
	GCCGTCCTCTCCCCCGCCCGCGCCTATA	-200	1067
	GGCGGCCGGAGGGGA	-1907	29
	TCCCCCCCGCCGTCCTCTCCCCCGCCC	-208	232
Os04g0644400	GCTCCTGCTCGCCATGCTCG	-298	1114
Os04g0644501	GCGGCGGCGGCCGGC	-47	201
Os04g0647900	GAACTAAACACAGC	-2396	241
Os04g0650500	AGTCATCCACAGCGACGGCG	-160	1023
	CGCGACTCCGCTGCC	-92	27
Os04g0653600	CGCCGACCGCACCC	-417	745
	GCAGTGCAGGCGTGGCGGGCGG	-2962	575
	GCGAAACGTGGCGACACCCTACACGGCGGCG	-2938	723
	GGCGGCGGCGAAACGTGGCGACACCCTACACGGCGGCG	-2945	722
	GGCGTGGCGGG	-2954	906
	TGCAGGCGTGGCGGGCGGCGGC	-2958	147
	TGGCGGGCGGCGGC	-2950	487
Os04g0657900	CCCGACCACGACGGCACCGTCCTCGCCGTAGACCACTGGCGGCGCCGGTGCCTCCTGTCGCGCCGCCGCCCCAC	-2837	121
	CGCGCCGCCGCCCCA	-2779	570
	GCGCCGGTGCCTCCTG	-2796	570
Os04g0659150	CGCTCTCGCGCTCC	-657	1103
	GCCCGTCGCTTCACCCTCTCC	-642	1103
Os04g0662400	CCGCCGGCAGCAC	-1970	479
	CCGTCTTGCCCTCCTCC	-154	367
	CGGCGGCGTGTCTGCCCGG	-1983	658
	GCACCCTGATCTGTCATG	-2009	753
	TACCGTTGGGCCCTCGCC	-2533	1058
	TCCAAGTCCGTCTTGCCCTCCTC	-161	159
Os04g0664400	GGGGGGGAGGGGGGAGGAGGAGGCT	-2403	719
	GGGGGGGGGGAGGGGGGA	-2406	14
	GGGGGGGGGGGGGAGGGGG	-2409	1002
	TCCGCGCGCCGGCGCTCATCTTTTTTCGCCGCGG	-2444	1016
Os04g0670200	CACACCACC	-1478	83
	CCCGAGGGCTGGGGCGC	-1415	731
Os04g0671200	CGCCGCCAGCCGCCGCCAGGACGGCCTCCTCGTGTTC	-237	1096
	CTCCGACTCCTCCT	-501	128
	GAGCTGCTTCGCGGACCGCCGCTGC	-246	786
	GAGCTGCTTCGCGGACCGCCGCTGC	-264	786
	GAGCTGCTTCGCGGACCGCCGCTGCTACG	-264	583
	GAGGAGGCCGTCCTGGCGGCGGCTGGCGGCGTAGCAGCG	-246	486
Os04g0674600	CGCGCGCCTTCGC	-17	555
Os04g0677600	TCCCTCCATCCGCC	-1668	357
Os04g0678300	CAACTGCACGC	-134	928
	CCTCCCCGGGGGCCCC	-348	810
	GACGACGTCGCACCC	-122	928
Os04g0685600	CACCCTGTCTCTCTCCTC	-123	1058
	CCGCGTCTGGCGGCCCACG	-296	658
	CCTCTCTTCTCGCC	-155	166
Os04g0686800	CTCGCCACACTGCCCATCC	-73	1110
	GGGAAGCAAGATGAGAGCA	-2388	421
Os04g0691800	GCCTCCCCCCCCCCCC	-1303	74
Os05g0102600	AGGGGATGAGGTGG	-1582	587
Os05g0107300	CCATCTCCC	-174	850
Os05g0129900	CCGCCGCTTCCCACCCTCTCTC	-199	756
	CGATTCCCTGCCTGAGCCGGAGGCACGCT	-176	756
Os05g0134200	AGCGCAATCACACGGGCGTGAGACCGCCACGTGTC	-336	150
Os05g0135500	CCCAGCACACCATCCG	-309	933
	TGCACATATGC	-275	17
Os05g0135700	CCTCCCTCCCCACG	-1570	535
	GATCGGATCGGCC	-1385	256
Os05g0135800	GCCCCGGCGCCGGGGAAGAAGACGAAGCCGGCGGCGGCGGCGAAGGA	-2098	1118
Os05g0137300	TCCCCCCCACGACCACCGCCTCATTGG	-280	1089
Os05g0138000	GTCCCAACCCCAGGAAAAACCCAACGTTGAGCGGAGCCCAAGCCACCGCCGCCG	-1244	666
Os05g0138300	CGACGCCGCGC	-1972	558
	GACGCCGCGCCGTTCTTGGGCCTCCA	-1964	297
	GCCGTGCTGGCACGACGCCGCGCCGTTCTTGGGCCTCC	-1971	813
Os05g0140100	CACCACCACCACCACCACCACC	-347	300
	CTCACAACCACCACCACC	-355	347
Os05g0144300	CGGCCGCGAGGCGAGGCGAGGCG	-53	518
Os05g0145600	CTCCTCCACAC	-65	928
	GAAGCGGCAGCGCCA	-54	928
	TCTCCACTGCGCCGCC	-21	810
Os05g0148700	CTGTAGGCCCCGCCACGGATGCGAGGC	-1141	1089
Os05g0148900	CGTGGCGGCGGTGCTGGCGAGCCTGGAGGAGGCCGCCGCCGGCGGCGG	-2783	671
	GCTCGCCAGCACCGCC	-2773	1017
Os05g0151400	CCCCACTTCGCCCCC	-2343	601
Os05g0153300	CCCAGCCCGGCCTACCAT	-159	61
Os05g0155100	CCTCGCGCCGCCACCCTCCTTCCCCTTAGCCGGAGG	-89	360
Os05g0155700	AACCCCCACCCTGCCTCCTCTCC	-1553	679
Os05g0157100	GGCGATCGGCAGCCGCGGCTCGTCTTGGCT	-1644	524
Os05g0163100	CCGAAGCCAGGGCGG	-1457	374
	TCGCCTCACCCA	-28	275
Os05g0170000	CAACGGCTCGGGGTCGGGGG	-267	1039
	CCCGAGCCGTTGCCGCGCG	-269	382
	GCGGATGCGGCGGCTGCGTCGC	-250	382
Os05g0176100	ACTCCCCTCCTCCTCTT	-182	1050
Os05g0176400	GGAGGAGGGATGAGGAGGA	-64	958
	GGAGGCGG	-78	422
Os05g0176800	AAAAACCAATTACACAGTTCTGACGGAAATTGCGAGA	-1008	243
	CAATACCCAGCCTCCACCGCGAGCGACGCGCCGGCGGGCGGGGAAACCCTAGGCG	-2113	999
	CCAGCCTCCACCGCGAGCGA	-2051	951
	CCCCTCCGGCCGCCGACGCCTAGGG	-2128	1112
	CCTTCTTCTCCTCCTCCC	-2250	131
	CGACGACCCGCTCGC	-2149	1112
	CGACGCGCCGGCGGGC	-2079	198
	CGACGCGCCGGCGGGCGGGGAAACCC	-2121	772
	CGCCGGCGCGTCGCTCGCGGTGGAGGC	-2093	1049
	CGCTGCGCGCCGCC	-2056	340
	CGTCCCCTCCGGCCGCCGAC	-2131	478
	CTGGGTATTGTCGCTGC	-2067	534
	GCCGCCGACGCCTAGGGTTTCCCCGCCCGCCGGCGCGTCGCTCGCGG	-2120	534
	GCCGCCGTCCCCTCC	-2136	601
	GCCGTCCCCTCCGGC	-2133	540
	GCGACGCGCCGGCGGGCGGGGAAACCCTAGGCGTCGGCGGCCGGAGGGGACGG	-2133	28
	GCGGCGGCGCGCAGCGACAATAC	-2074	951
	GGCGCGTCGCT	-2089	406
	GGCGTCGGCGGC	-2093	772
	GGGCGGTGGATCG	-2089	951
	GTCGATCCACCGCCCGCCC	-2040	1110
Os05g0179800	AGAGAGGTGGACAGGGGAGA	-1278	785
Os05g0179900	CAGGGCGCG	-2225	189
	CCCTCCCCCACCACCGGCG	-2165	328
	CCGCCGCCGCCTCCCCTCCCGCT	-2015	627
	CCGCCGCCGCCTCCCCTCCCGCT	-2044	627
	CGCCGCCG	-2032	561
	CGGGAGGGGAGGCGGCGGC	-2013	1128
	GAGCGGCGGCGGCGGCGGCGG	-2396	635
	GAGGCGGCGGC	-2005	1127
	GCCCTCCCC	-2166	427
	GCCGCCGCTGCTCGCAGG	-2197	652
	GCGGCGCCGGCGGAGGATCTAGCGGGAGGGGAGGCGGCGGCGGCGGC	-2035	1118
	GCGGCGCTCTCCC	-1993	739
	GCGGCGGAGCCCTCCCCCACCACCGACGGCGGCGGCGG	-2205	427
	GGAGGCGGCGGCG	-2006	778
	GGCGGCGGCGGAGCCC	-2383	282
	TGCGAGCGGCGGCGGCGG	-2399	633
Os05g0207500	CCTCCCTCCCCA	-297	330
Os05g0207700	CCCTGTCTCCAAC	-152	754
Os05g0209400	CCGCCGCCGCCGCCGCC	-32	798
Os05g0232500	GCTCCCCGCGGTG	-165	640
	TTCCTCCGCCTCCTCCG	-46	979
Os05g0235800	ACCGCCGCCCTCCGCGCC	-2182	227
	GCCCTCCGCGCCGTCGC	-2176	86
	TCCACTCCTCTCTCGCCTCGTCCAGTCC	-2232	460
Os05g0245300	ACGGCCGCCGAAGCT	-2942	1070
	ACGGCCGCCGAAGCT	-2943	1070
	ACGGCCGCCGAAGCTCCATACGACC	-2968	641
	ACGGCCGCCGAAGCTCCATACGACC	-2974	641
	ACTGTAGGACACCAGTTCATC	-655	281
	CACCTGCTACACTGCTG	-2945	107
	CACCTGCTACACTGCTGA	-2944	210
	CCAAACTTC	-2160	646
	CCAACTGTCCTCC	-2345	195
	CCACCTGCTACACTGCTG	-2945	538
	CCACCTGCTACACTGCTGACT	-2949	965
	CCGAACCACTCCAC	-156	985
	CGCGCAGCAGCAAGCACA	-26	347
	CTCACTCCCAGCCC	-1557	533
	CTCACTCCCAGCCCTTCT	-1557	191
	GCTTCGGCGGC	-2963	906
	GGAGCTTCGGCG	-2966	88
	GGGTCCGCTCGT	-1206	477
	GTACCACCTTGCTAGTCTAGCAA	-1318	795
	GTCCACCTGCTACACTGCT	-2933	206
	TCCAATTCGTCCACCTGCT	-2932	622
	TCCAATTCGTCCACCTGCT	-2945	622
	TCCTCCCATCCCCC	-2319	357
	TGACTTCAAACGGCCGCCGAAGC	-1211	628
	TGACTTCAAACGGCCGCCGAAGC	-2965	628
	TGTAGCAGGTG	-2936	39
	TTGCCCAACAACCTGCCCAC	-232	530
Os05g0269500	CTGGGTCCCCTCCACCCGGCGCCACCCCGTC	-2252	1055
Os05g0313500	CTCCTTCGCGCCACGTGCG	-2086	947
Os05g0315200	CCCCTCCCCTCGCCGCCCCGCGTC	-51	389
Os05g0316800	CCTCCTCTCCCTTTCCCGCCC	-434	1014
Os05g0318100	CCGTTCGTGTCGCC	-2759	424
	CGCCGACGACCCGTCGG	-2316	585
	GACGGCGCCGCCGCCACCT	-2336	585
	GTGCGCGCCGCTGCCGCTGTGC	-2550	508
Os05g0333200	CCCGCCGCCCTCGACT	-1676	911
	CCGCCGCCCTCGACTCC	-1675	579
	TGCCGCTGGCGCCGATCTCCATCCTGCTAGCAGAGGTGGCGCCGGCGT	-1646	579
Os05g0337400	CGCGCGCCGCCGAGCCTGCTCCGCCGC	-1307	1102
Os05g0345400	CCGCTGCGGCGTCTCTCTCCCT	-134	522
	CTTTCTCTCCCCC	-114	102
Os05g0347000	GGTTGCGGAGTGGCG	-66	855
Os05g0357200	GGCGCGCTCGTCGCG	-187	948
	GGGGGTCGCCCGC	-168	555
Os05g0375600	CGCGCCGCCTCCCTCCG	-71	129
Os05g0380900	GCGCGCGCTGGCC	-294	1029
Os05g0382200	CCGGCCAGGTCGCA	-160	424
	GCTCCTCGCCGCCACG	-825	499
	GGAGAAATGGATGCGGTGAT	-138	785
	GGCGAGGAGCTGGTGG	-831	957
	GGTTAGTGGGGGTGCAGGG	-1568	1128
	TTGAGCTCCGAATCAGCCGGGC	-852	508
Os05g0390100	ACGCGCCCGCGCGCG	-60	970
	TCCGCTGTCCAC	-72	970
Os05g0390500	CAACTGCCGCCATC	-2165	505
	GCGGCAGTTGGC	-2165	331
	GCTCGCGACGGTGTACTACGCGAGTG	-2662	747
Os05g0393200	CACCCGATTAATCCACCGCCCCCCGGCGCCGG	-38	366
	CCACCGCCCCC	-26	709
	CCCCCGGCGCCGGCCGCG	-19	473
	CCGATTAATCCACCGCCCCCC	-35	770
	CCGATTAATCCACCGCCCCCCGGCGCCGGCC	-35	532
Os05g0401200	TGTGCAGTTGCTGAGGGT	-2140	821
Os05g0407900	CGCCACCGCCGCCGCCGCCGTCGCCGC	-59	1102
Os05g0417500	TCCCACCAACCCAACCCCTCCTCAT	-49	231
Os05g0420500	CAGCTGAGGCCTGCACTGCAGCCAC	-2576	786
	CAGCTGAGGCCTGCACTGCAGCCAC	-2591	786
	CTCGCTCGCCAGCT	-2679	128
	GGGCATCGGCTCAGACGGTGGCTGCAGTG	-2608	583
	GTGGCTGCAGTGCAGGCCTCAGCTGGGGTCCTCGGCTCG	-2591	486
Os05g0424900	GAGGAGCGTGGCGGGGCGCGGCGCG	-192	719
	GCGCGCGACGCCGAGGCGA	-168	1002
	GGCGAGGCGAGAGGAGCG	-185	14
	TCCTCTCGCCTCGCCTCGGCGTCGCGCGCCGCGC	-178	1016
Os05g0426000	CCCTCCAACTC	-276	1053
Os05g0426900	AGGCGTGCGTTGGC	-2362	487
	CCTCGGCCACGGGAGCAGCGGCG	-2368	518
	GATCTGACGGTGCTGATGCCGGGGCA	-2442	908
Os05g0432400	CCACCCACCG	-1782	337
Os05g0438800	ACCGACGGCGCGGGCCG	-2120	408
	CCCCCTGTAGCGC	-2303	479
	GCGCGGGCCGCACG	-2113	166
Os05g0451300	CCCCTGATGACGCAGCGCCGCCCCTCC	-2191	543
Os05g0453800	CGCTGCGCTCCTC	-56	327
Os05g0462000	CCCGGTGGCCGCTCGA	-642	376
	CCCGGTGGCCGCTCGA	-643	376
Os05g0462400	GGCCGGGAGGGAGTGA	-334	957
Os05g0466200	GGCGGTCGCGGCG	-37	778
Os05g0468500	AGTGTGTGTGAGAGAGAG	-1992	1141
	CACGTAGCCGCCGGCGCCGTGTCGCTGTG	-1110	897
	CGGCGGGTGAGCAGCGGTTCCGGACGCGG	-1446	146
	GGAGGAGGG	-2545	960
	TGCCGCCGCCCTCCCCTTCTCC	-1132	897
Os05g0468800	CGACCTCCACGTACCCCCTCC	-218	1014
	GTACGTGGAGGTCGGCGCCGG	-218	1122
	GTACGTGGAGGTCGGCGCCGG	-221	1122
Os05g0471000	CACCGCCAGCCACGCC	-411	74
Os05g0491000	CCCGTCCTCCTCTTTTCC	-271	171
Os05g0500400	GACAGGTTGATGTGATGGAA	-591	783
Os05g0500900	CCTCTGCCACCTCC	-1876	209
	CCTCTGCCACCTCC	-1901	209
Os05g0511400	CCGCCGCCTCGTCGCCCGCCC	-907	770
	CGCCCCCCGCCCCGCCG	-918	107
Os05g0513400	GGAAATGGGTGCCAGCTG	-2486	633
Os05g0518200	ACGGCGCGCCCCCCCTCATGCCAACCCCA	-164	1060
	CCCGGCCCACCGCGCACACGGCGCGC	-181	456
	CCTCTCCCTCCCGGCCCACCGCGCAC	-190	1060
Os05g0521900	CGCGGAGTGGGAGGCGAGAGACGCGAGCCCCCCCCCCCCCCCCCCCCCCAACTTGTG	-1098	190
	CTCGGCCCCCG	-1013	190
	CTTGTTGTTGCGCGGCTATCTCGGGCT	-1040	190
	GCCCCCGCGCGC	-1009	477
Os05g0532800	CGACGCTCCCCGTCTCGC	-2859	490
Os05g0534100	CCACACCACCAC	-51	66
	GGCGCGGCCAATCGCCGGCGGA	-273	285
Os05g0535700	CAGCCCAAGCCCAAGCCCAAGGCGCCGT	-142	377
	CCCAAGCCCAAGCCCAAGG	-139	382
	CGGCGGCAGAGGAAGGGGGG	-60	1039
	GCCGTCGCGGCCAGCACAACAC	-119	382
Os05g0542200	CAGCGCGGCGCGGGGTCCCAGCTGAGGGCGCAGCGGACGA	-2384	484
Os05g0543200	CCGCCGCCGCCTCCGCCTCCGCCGCGGGTAAATCCCTC	-978	401
	CCTCCGCTCCTCGTGC	-930	1019
Os05g0543300	GGCGGCGGCGGCG	-75	778
Os05g0548600	GCGGCGGCGGCGCGCG	-428	22
Os05g0551700	GCCGAAAGGCGGG	-665	905
Os05g0553400	CGCCGACCCGCCTGCCCAC	-2582	658
Os05g0560500	CGGCCTCTCGCGC	-1236	479
	CGGCGCCCGTCCGGTCCCG	-1717	658
Os05g0566400	CCACCACCACCACCACCACCACCGCAC	-148	232
Os05g0569100	AGCTCCGGC	-2545	365
	CCGCCCGTCGCCGCGC	-2060	687
	CGCGCGGCGACG	-2054	500
	CGCGCGGCGACGGGCGGC	-2054	78
	GAGGCGATGGTGGGAGC	-2424	924
	GAGGCGATGGTGGGAGC	-2427	924
	GCTCCGGCGGCCACT	-2544	638
	GGCGATGGTGGGAG	-2420	45
	GGCGATGGTGGGAG	-2421	45
Os05g0576300	CCGCCACGCCCACGCGCG	-853	187
Os05g0580000	CTTCTTCACTCC	-1562	66
	GCTAGTCGCCGTGCGCCACGAGGGCCCGC	-2799	52
Os05g0580500	CCACCTCTCACCTGC	-89	713
	CCCCCCCCCCCCGCGACG	-1156	173
	CCCCTCCCCCCCCC	-1196	985
	CCCCTCCCCCCCCCCC	-1182	414
	CTCCACCTCTCACC	-91	135
	CTCCGCCGCCG	-71	507
	GGGGGGGGGGGGGGGGGA	-1175	14
	GTCGCGGGGGGGGGGGGGGGGGAGGGGGGCTACGTG	-1180	405
	TGCTCTCTCCGCCGCCGCAGCGG	-77	135
Os05g0582000	CGCGACGCCGTGGCG	-1120	27
Os05g0584300	CCCCCTTTTGGCTTTGCATTCCGCAAGG	-96	840
	CTCTTCCCCCCCAACGCCTAAC	-117	774
	CTTCCCCCCCAACG	-115	535
	GCGACCCCGAACTCCCCAACTACCAAACCAA	-190	98
Os05g0585400	CCTGTCGGAGCCCACCGCCCGCCCCT	-1758	1060
	CCTGTCGGAGCCCACCGCCCGCCCCT	-1767	1060
	CTCCGCCTAGGCCGCCACCACCAGCGCGCCAACGCCGCTTGGAACCAGCCCTGACCTTCGGTCTCG	-1983	211
	CTCGCGAGCGCCGTCACCTCGTCCGCCTCCGGC	-2988	375
	TCTCCACGCCTCCTGACGCCCCCACCTTG	-1732	1060
	TCTCCACGCCTCCTGACGCCCCCACCTTG	-1741	1060
Os05g0586700	GAGCTGGGGAGGGCGCC	-1625	577
	TCCCTCCCGTGCTCACCTCCGCCCAGAGCATC	-2384	299
Os05g0589600	ATGGCGGCGATTTCGTCGGGGATGGTG	-100	854
Os05g0592500	CCCGCGCCG	-83	1113
Os05g0594700	GGGGAGGAGCAG	-2020	670
Os06g0101300	GGGGCATGGAGG	-683	670
Os06g0101600	GAGAAGGGGAGGGCGGC	-1558	577
Os06g0103800	GACTTGGCTCCTGCACGCTCCGGCT	-2649	271
Os06g0111500	CCTCTCTCCCT	-1105	836
Os06g0113900	CTCTTCACTCCCTTCCAGCTCCCC	-368	542
	CTTCACTCCCTTCCAGC	-366	684
Os06g0114000	CCCTCCTCCTCCACCTCCGCCGCTC	-976	764
	CGCCGCTCCTCCCCGCCC	-959	597
Os06g0114500	CGCGGTGCTAGGAG	-2234	45
Os06g0116100	GGGGGAGGGGGAGGGG	-1991	41
Os06g0127800	CTCCCGGCCTCTTCTTCCCTTCCCTTCCACC	-813	740
Os06g0130100	AGCTCAGCTCAGACACCCA	-347	602
	GCCTTCCTCCTCC	-405	739
Os06g0130200	CGCCGCCG	-54	561
	CTCGCCGCCGACCACCACCAC	-56	485
Os06g0136000	GGCGTCCAAATCCGC	-103	804
Os06g0138100	CGGTCTCGCTGG	-180	412
Os06g0142650	CGACGGCGAGCCGGTGACGGCGTGAC	-41	517
Os06g0149500	TCTTCTTCGTCGTCTC	-44	696
Os06g0155300	TCTCTCTCCCTCCCTCCCT	-2139	446
Os06g0155500	CTACCTCGCACCATGACGTCATCCAACCTCCTCCTCCTCCGCTTAAACGCG	-82	205
	CTCCATTGC	-27	219
	GGGGAGGAGGAGGAGAGCA	-25	421
Os06g0156400	CCTTCGCCCTCTCCTCGGGCCGGTCCA	-450	320
Os06g0164100	TGCTGACGTCG	-2849	859
Os06g0166200	CCCTCCCTATCCATCACCACCCCTCGCCCA	-74	910
Os06g0173000	AGCTAGGCAATGAAGTAGG	-2755	1140
	CAATCCCATTTCC	-1517	290
	GGAGGCTGCTTTTG	-891	587
Os06g0174400	TCCATCCTCGCC	-2755	160
Os06g0183100	ACGCCGCGCGGCAGC	-2768	38
Os06g0184866	CCCCCTAAACACACTCCTCTCCCCT	-201	824
	CTCCCCTTCCTCCT	-212	128
Os06g0187000	CTCCACCGCTCCCATCTCGTCTCGATCCCCTCCATTTCAAATCCACACTCCGCCTCCC	-79	944
Os06g0194000	CTGTTGCTCCCGCCGGCCCACCAGC	-2795	136
	GCTGGCCACCTCCCCT	-177	101
Os06g0198900	CCACACGCCGGC	-32	372
	TCCCCGTCCCTTCGC	-19	372
Os06g0199100	TCCACCTCCATGCCCATGCGCGACTGATCC	-42	105
Os06g0199200	TCCCTCCTCCCTCCC	-1652	930
Os06g0205600	CCCACGCCCATCACTCCC	-101	191
Os06g0207500	CACCTTCTCCTCCC	-545	1010
	CCCTCGCCGGAGCAGCAGCCGC	-107	37
	CCTTCTCCTCCCCCCCCCCCCCCCTCCACTTCTACTACGGAAGCCATCTCCTCCTCCGC	-543	788
	CGCCGGCGACCTCCACCACCGCCTCCCC	-468	1066
	GCCGCCGCCGCGCC	-87	197
	GCCGGCCGCCGGC	-2682	193
	GCGGCGGGCGCGGGGCGGCGCGCGAGGCTCGCGGTGTACGTGCTCGCCGTGGC	-320	148
	TCTCCTCCCCCCCCCCCCCCC	-540	1014
Os06g0215400	CTGCCGGCCGGCGCCGCCAC	-1318	1091
Os06g0219600	GCCCCTGCTACTACC	-788	495
Os06g0224200	CCGCGTCGTCT	-1518	914
	CGCCTTCGCCTTCGTCGT	-1506	914
Os06g0244100	GCGGCTCCGCACCACCCGAATGGCACAACAA	-1649	98
Os06g0247800	CCCCATCCCATCCC	-162	533
	CCCCATCCCATCCC	-199	533
Os06g0253600	CGACGACGACGGCC	-2414	745
	GCGGCGGCGGG	-841	906
Os06g0254700	GCACGTCAGGGTGGGTGCTTCCTTGA	-389	89
Os06g0275000	CCCCCCCCCCCC	-309	330
Os06g0275900	CCTGGCCCTCCCCCA	-1322	127
Os06g0286228	CGTCGATGGCGGGCGTCGTGG	-211	526
Os06g0289900	ACGCTCGCTGCTTGGCTGG	-268	348
Os06g0307900	CGCCGCTGCGCAGA	-295	545
	TCGCCTGCACGCCGCTGCGCAGACGCGCTGAC	-304	1097
Os06g0308300	CCAGCGGCGGGGCCACGCGCGGCTCCGCACCCGCCC	-1036	215
	GGTGCGGAGCCG	-1016	500
Os06g0309200	CCCTCCTCTCCCCCGCCGGCGCGGCCTCCGGCGAGGCGCACGCCTCCGCGGTGGTGGCAG	-1076	650
Os06g0319600	CGGCGCACGGCC	-428	693
Os06g0320500	CCCCCATCCCCGGCCTCGT	-166	335
Os06g0335900	AGCACACACAGCTAGCGCGCGGTAGCAGTAGTCGTAGACCAC	-448	176
	ATCCTTTAGGCTGAGTTCTTATCTCCACTTTTCCCAACTCACCTCCCCC	-878	100
	CACGAGGGAGGG	-2208	611
	GCGAAACACGAGGGAGGGGAGTTGGGA	-2224	1129
	GCTAGCGCGCGGTAGCAGTAGTC	-438	974
Os06g0354700	GCCCCCGCGCAGCGTTGGGCTCGCCT	-642	297
	GGCCCCCGCGC	-643	558
Os06g0472200	GGAAGCGGGCCAGGCTG	-275	157
Os06g0472900	GGCGCCCAGGCGAC	-1423	1000
	GTGAAAGCTGGGCAAGATCTGGTGGCGGCACCCCCGGCAGATGATCAAGCGGTG	-2077	732
[truncated: 1,142 more rows]
