# Supplementary material for: Discovery of cis-elements between sorghum and rice using co-expression and evolutionary conservation
Source: BMC Genomics. 2009 Jun 26;10:284. doi: 10.1186/1471-2164-10-284 (PMC2714861; doi:10.1186/1471-2164-10-284)
Supplement: Additional file 4 — Motif sites detected by PhyloCon in sorghum derived from MPSS. Table showes motif sites detected by PhyloCon in sorghum genes derived from MPSS. The position of sites shown in the third column indicates the distance to the start codon. [file 1471-2164-10-284-S4.xls]

## Sheet: SupplTableS1D.csv
Gene	Site	Position	Cluster ID
Sb01g000230	CACCTCACCCGACCCCGGGG	-1422	95
Sb01g000280	CACCACCCGCACTCTC	-287	1941
	TCTCCACCTCTC	-275	884
Sb01g000470	GGCGCGCGCGGTAGGGAGGGTGGGCG	-1135	1754
Sb01g000510	CCACCGCCTCGGGAGC	-147	367
	CCACCGCCTCGGGAGCCGCG	-147	368
	CCATCCGGGCCGTCCGCTCCGGCCACCGCCTCGGGAGCCGCGCCGGCCCCCTTCCC	-169	385
	CGCGCCGGCCCC	-131	367
	CTCGCCGCGTGCC	-183	385
	TGTTCTGTTGC	-113	385
Sb01g000530	ACTGCCGCTCCGCTCCGCGCCTCC	-238	1642
	CGCTCCGCTCCGCGC	-233	968
	CGTTGCCGGTGCTGCCCCA	-256	600
	CGTTGCCGGTGCTGCCCCACTGCCGCTCCGCTC	-256	601
	CTTCCCTTCGCTA	-214	232
	GGCCGGCAGCTGACGCGGCCGCCTCGTCGGG	-2270	994
	TGCCGCTCCGCTCCGCGC	-236	600
	TTGCCGGTGCTGCCCCACTGCCGCTCC	-254	1874
Sb01g000550	GATGCGATGCCGCCGG	-2211	552
Sb01g000600	ACCCGGCCTCCCGCTTCG	-333	617
	CGCCGCCGCCGCCGCCTCACGCGCTCGCGACCCACCCGGCCTCCCGCTTCGATCT	-366	1479
	CGCCTCGATTCCCCGTGCCCGCCC	-311	1479
Sb01g000730	AATTTCCAATTCCCCT	-219	1010
Sb01g000740	CCACCATCGCGTGCCCAGCC	-76	785
	GAGAGCCCACCACCACCATCGCGTGCCCAGCCGCCGCCACTTTCCCCACTTCC	-88	1514
	GCTCCGTTGGC	-1819	1774
	GGGCCCGGCGCCGCCGCTG	-1781	102
Sb01g000760	TTTCTCCCTGCGCCGCCGCCACCGCCGCCGT	-59	1911
Sb01g000770	TCCCTGTCAGCTCACCGCCCGCCCCA	-103	1340
Sb01g000830	TAATTAGGACCAAAAGATTCGTCTCGTGATTTA	-2379	1393
Sb01g000850	CGCGCCCAACAGGCCCCGG	-1365	1313
Sb01g000890	CCATACCACACC	-90	362
	CGGCGTCCTCCTCCCCTCC	-274	436
	CTCACCTCTCCCCACCAAA	-110	362
	CTCCCCTCCGTGCTCGTGCTCT	-264	1112
	CTCTCCCCACCAAACCCATAC	-105	1062
Sb01g000960	GCCGCCCTAGGCC	-275	924
Sb01g001000	CACCAACGCTACACCCTGTCG	-1493	1062
Sb01g001060	CTCCCTCGCCTCGGAGGAACAGCG	-451	1218
	GCAGCGCCGCAGCGGCA	-26	1343
Sb01g001250	GCAGTCTAGCACGTAGCTCGCC	-565	914
Sb01g001270	GCTGCTCATCGCGGCCC	-211	1927
	TCCACCGCGCGCGC	-32	809
Sb01g001550	CATCAGCGACCTCGCCGCC	-775	653
	GACGGCACGCACCAAGCCAGCCG	-753	68
Sb01g001560	CACTCGCTCCTCCGC	-30	394
	CCACTCGCTCCTCCGCCCCCGCCGCCGCCGC	-31	1911
	GCTCGCGGCCGAGCCGACCGACCCG	-65	394
Sb01g001640	CCTCCTCCTCCTTCCCCTTCCCCTCCCCGTCCCCGGAG	-158	1045
	CGTACTCCTCCTCCTCCTTCCCCTTCCCC	-164	1842
	CGTCCCCGGAGAG	-131	728
	CTTCCCCTTCCCCTCCCCGTCCCCGGA	-148	1843
	GGTAAGGGCTACGTGGTCGCCGCC	-27	1507
Sb01g001650	CCCTGCGCTCTCGCCCCCCTGCC	-46	948
	CTCTCCTCCGCCCTGCGCTCTCGCCCCCC	-56	335
Sb01g001670	CCCACCTCCACCTCCCGCTGCTC	-160	1034
	CCGGCCTCATCCCCGACGCCGGCACCATC	-2999	1560
	CTCTCGCTCCGTTCCGGCGCT	-55	325
	TCAAGTTCCACCACTTCTC	-2753	1330
Sb01g001720	CCGCGGCGGCGGCGCTCCCTCCCAAAACCCTCGGCCGCCAACCGTCTCGTTCCTCCGGCTG	-113	1189
Sb01g001840	GCGGCGGCGGCGGCCTG	-87	1836
Sb01g001870	CTCCCTCCCATGGCC	-139	968
Sb01g002060	CGCCGCCGCCGCCGCCGCTGCGTCGTCGCCGCC	-2699	1937
	GAGAAGACGAAGACGGAGG	-2581	1498
Sb01g002160	CGCCGCGGCGGCGATGCTG	-1706	102
	GCCGCGGCGGC	-1705	1774
Sb01g002170	CCGAGCACCGACC	-1457	943
	CGCAGCGCCCTCCTCGTCTCTA	-1497	1115
	TCGCTCCTGCCGCCACAATCGCTGC	-1430	1463
Sb01g002180	CGCCTCCTCGGCCGCCCA	-2007	804
	CTCCCACTACGCCTCTCCTAT	-1989	804
Sb01g002210	CAGCGCAGGCGCAG	-2221	720
	GCACGTCCCCGTCACGACCCCACACCCCTGC	-2200	1456
	GCCTCGCACTCACACCCCC	-2161	1872
Sb01g002240	CCCCCCTCTCTCTCTCTCT	-712	614
	CCCCTCTCTCTCTCTCTCT	-710	614
Sb01g002280	ACCTCCGCGCTGGCGCAGCCCGGTGGCTC	-724	1226
Sb01g002580	CGGCCTCGCGGCGCCGCTCG	-1869	217
	CGGCGTCGCCCCCTCCCCCAGCACG	-1903	217
	GCCTCGCGGCGCCGCTCGCGCGC	-1867	1365
Sb01g002660	CCGTTCCATTTCTTATCCCCT	-53	702
	CTCCTCCCCCTTCCCTCCCCTCTC	-32	702
	TCCCCCTTCCCTC	-28	1082
	TCCCCCTTCCCTCCCCTC	-28	260
Sb01g002730	AGTGGCGCTCCTCGACGCCCACGCGCCGGGCGGTGCTGGGTGGA	-2004	833
Sb01g002740	CCTGGCGCCCGGACACGCAGCGCCGA	-831	716
	CGTCGCCTCCTTCAGCGCAGGCATGC	-1006	515
Sb01g002760	ACCCGCGTGCTCCTCCCTCG	-124	1412
	ACCCTCCCCTCCCCAC	-161	572
	CACCCGCGTGCTCCTCCCTCGC	-125	1708
	CACTCCGCCCTC	-143	572
	CCAGGTGCTGCC	-198	572
	CCCTCGCGCCCCGCCTGCCCCGC	-110	578
	CCGCGCACC	-167	1738
	CCGTCACCCGCGTGC	-129	938
	CCGTCACCCGCGTGCT	-129	1738
	CCTCCCCTCCCCACTCCACTCCGCCCTCGCCCGTCACCCGCGTGCTCCTCCCTCGCGCC	-159	328
	CCTCCCTCGCGCCCCGCCTGCCC	-113	578
	CCTCCCTCGCGCCCCGCCTGCCCCGC	-113	1738
	CGTCACCCGCGTGCTCCTCCC	-128	1721
	CTCCCCACTCCACTCCGCCC	-153	1738
	GCCCCGCCCCGCA	-94	757
	GTGCTCCTCCCTCGCGCCCCGCCT	-118	757
	TCGACGTGTCCCGCGGCGTCCGCGC	-186	572
	TCGCCCGTCACCCGCGTGCTCCT	-133	1297
Sb01g002920	AGCACCGCGGACCCCG	-485	1184
	CGCCGCGGCAGC	-525	1184
	GCCCCGGCCCCGGCGCCCGTCCGCTCC	-512	1184
	GCCCGCGCCCGCTCGCTCCAGCACCGCAAGCCCGC	-468	1184
Sb01g003070	ACGACTGACGACGGGGAGCCCCGGTCTCCCTCCA	-193	1673
Sb01g003120	CAGTCGCGCCTCCCACCGCTCCACTCCCTGTGCCGCCGCT	-99	145
Sb01g003130	ACGCCACCTCCCTCCA	-238	870
	GGTGGGGCACCCGCTCTCGCTGCCGCGCTTCGCTCCGGCGGTGC	-71	833
Sb01g003190	CGTGCGGTTTCGGCGCGCAGG	-2333	1471
	GCCCCGCCCCCCACGACGACG	-327	1623
	GCGCAGGCGG	-337	1623
	GGACGCCGGGTCGGGTCACGCGGCAATCGCGTCG	-2312	1471
Sb01g003290	TCCCCTCCGCCCCGCCC	-23	537
Sb01g003340	AGTGCCGGCGCCCGAC	-1681	1586
	CCCCGCGTGCCG	-1394	810
	CGGCGGACGCCGGGTCC	-1436	810
	GGGCGGCAACGGTTCAGCCTGCCT	-1419	810
	TGCCGGTGCCGGTGCCG	-1381	810
Sb01g003690	CCAATCCCACTCGCCCAGCTCGCCGGCTCTCCTC	-44	1944
Sb01g003820	CTAACCCTACCTCCCCACC	-601	523
	CTCGTCTTCCCC	-679	1037
	GCCGCCGCCGGTCCGTCGTCGTC	-574	1152
	TCCCCCTCCCCGTCCTCACCCGCGTCATCCACCCGGCACCCCTCT	-725	1037
Sb01g003830	CACCACCGCATCTCCGC	-640	1058
	TCTCCCCGGCCATCCATCCATCCCAACC	-283	25
Sb01g003860	ACCGCTGCGCCACACGGAGGCCAAGATGCGTGCGA	-123	1823
	CCCACACACACGGGCGCTGC	-43	945
Sb01g003950	CCCGGCCGGCGCCGCAGC	-893	108
	CGGCAGCTCCCCGTGTCTG	-915	360
	CGGCGCCGCAGCCTC	-887	360
Sb01g004330	TCTCTTGTCCTC	-99	1849
Sb01g004430	CTTCTCCCTCCCCTCCCTCCTCTCTCTCTCTCTC	-845	148
	GCTGGCGCCTGGCGGCTCACCTCCCTCGGGCAG	-637	590
Sb01g004490	GCACGGCGGCGGCGGGCGGCGCGCGGTT	-327	1481
	GCACGGCGGCGGCGGGCGGCGCGCGGTT	-327	1833
	GGCGGCGGCGGGCGGCGCGC	-323	1660
Sb01g004550	GGACGGCGACACCCCTTCTCATCTCGCCCCGTCAGCGTCTCCTCC	-229	428
Sb01g004620	CGACGACCCGACGCATCTCGCCGTTCTTCGGCT	-72	218
Sb01g004630	CACGCGCGGGCGC	-137	595
	GCCCACCACGGAGC	-152	595
Sb01g004780	CCCTGGCTGCGCTGCGCGGGGT	-1610	752
Sb01g004800	CCCCAGTTCCCACGGTTTCCCCCACGAC	-34	522
Sb01g005010	CCGCTTCCTCCGCCCCGAC	-115	1032
	CCTCCGCCCCGACCT	-109	517
Sb01g005090	CACGGCGCACTGTCGCTGTCGCTGTCGCGGCCGAGGAA	-117	24
	GTCGCTGTCGCTGTCGCGGCC	-106	44
Sb01g005250	CCCTTGTCCTCCTTGTTTTCCTC	-747	1034
Sb01g005260	GCACGGCGCCACTGCC	-559	623
	TCCCTCTGCCCCCTTC	-616	623
Sb01g005340	CCGCCCGCACGCACGCGCGAGGCCGTCGCGC	-197	1215
Sb01g005370	CCGCGCCGCTTCCTCCGCCGGCCTC	-2384	1428
	CGTGCGGCGGCCC	-2768	1783
Sb01g005390	CCTTTGGCGGGCGAATCGTC	-537	1348
	GCCCTTTGGC	-539	498
	GCTCTGCATCTGCTGCTCCGAGAACACCTG	-341	1430
	GGGCGAATCGTCCTTGCATGCATCATCTCGATCAGCTCAG	-529	498
Sb01g005460	CGCCCCGCTGCACGGC	-902	1687
	CTCCACCGTCGCCATCGCCATCGCTG	-873	1198
	GCTCCCGAGACTCCTCTCCACCGTCGC	-888	33
Sb01g005590	CCCAAACCCTAGCCTC	-55	1010
Sb01g005730	CGGCGGCGGCTACGTCCTCG	-2781	997
Sb01g005810	CCTCGCCGGCAAGCTCGGC	-26	791
	TCGCCGCCTCGCCG	-32	739
Sb01g005860	CCTCCTCGCCCTT	-242	177
	TCCCCGTAGCCCCGCCCGCCCACG	-272	177
Sb01g005950	AATCACCCGCGCCGCTGGCGCCCGC	-1126	132
	CCCGCCTCCCCTCCCCACCCAATCACCCGCGCCGCTGGCGCCCGCCTCGCC	-1146	150
	CCCTCCCCACCCAATCACCCGCG	-1138	151
	CCCTCCCCACCCAATCACCCGCGCCGCTGGCGCCCGCCTCGC	-1138	1450
	CCTCCCCACCCAATCACCCGCGCCG	-1137	1703
	CCTCCCCTCCCCACCCAATCACCCGCGC	-1142	574
	CGCCGCTGGCGCCCGCCTCGCCCGGCTCCCG	-1117	576
	CGCTGGCGCCCGCCTCGCCCGGCTCCCG	-1114	151
	GCGCCGCTGGCGCCCGCCTCGCCCGGCT	-1118	171
	GGCTCCCGCCTGCCAGTGACCGCGGA	-1094	150
	TGCCAGTGAC	-1084	151
Sb01g005960	CACTGCCTCTCGATCCTCCTTGTCT	-835	166
	CCCAACCTCCAAT	-1037	1813
Sb01g005990	CCAACCCACCCACACGAC	-206	1938
Sb01g006030	CCGCGACGCGCCGGGCGGC	-243	499
	TTCTGCGGTCGGATCCCCCG	-77	1055
Sb01g006150	CCCGCAATCCCGCTGTGCCCGAGCC	-96	48
Sb01g006240	CATGCCGTT	-2972	1197
	CCCCGTCGCAGCCGGCGCCT	-2925	214
	CCGCGCCCGCGCCTCC	-2943	563
	CCTCCCGCC	-2932	1197
	GCCCCGTCGCAGCCGGCG	-2926	1049
Sb01g006290	GCCGCCGCCACCGCCGCTGGAG	-23	189
Sb01g006310	CCCGCCTTTTCCCCGCCC	-67	1940
Sb01g006390	CCCCGACTCCTTTAACCCCCGTCA	-96	834
Sb01g006550	AGAGGAGTTGGAGG	-16	1108
Sb01g006600	ACAGCCTCGCCCCACCAACC	-43	1382
	CACGCTCTGCTG	-115	689
	CGACAGCCTCGCCCCACCAACCCACCGGTCCAC	-45	324
	GCACCGACAGCCTCGCCCCACCAACCCACCGGT	-49	324
	GGCTCCGCCTCCAGAGTCCACGCCAACCACTAGCACCGACAGCCTCGCCCCACCAACCCAC	-81	871
Sb01g006640	CCGCAGCGCGTCTCCTCCTTTCCTCGTCCAT	-154	353
	CGTCCATCCGGCCATCTC	-130	277
Sb01g006680	CCAGCAACTCAATCACGCT	-72	1671
	CCCTTCCCCTCCCCTCCCCTCCGGCTTC	-52	390
	CCGCGACGGCCCGCAGCCACAGGCCACC	-206	1087
	CCTCCCCTCCCCTCCGGC	-45	1600
	CGGCCGGGGGCGCCGTCGCCGCCTCAC	-245	1789
	CGGGGGCGCCGTCGCCGCCTCACCGCC	-241	257
	GATGAGTCGGCCGGGGG	-252	1927
	TCCCCTTCCCCTCCCC	-54	1854
Sb01g006690	CGTGGACGGGCCGGCGG	-2053	1857
	TCTCCACTCCACCGCCGCCGCGCCCG	-41	340
Sb01g006730	CGCCAGCCAGCCAGCCA	-2944	234
	GCCTGCTCCAGCGCACGCG	-2963	234
Sb01g006900	TCCTCCTTCTTCTTCGTC	-745	277
Sb01g006910	CGCTCGCCCATCAG	-34	809
	GCGACGCTCCCTATCCATAGCGCCCGCTCGCC	-58	293
Sb01g007050	ATCCACCACCACCACCACCACCACCCCGCCG	-201	1191
	CCACCACCACCCCGCCGGCCAC	-187	1702
	CCATCCCATCCACCACCACC	-208	1129
	CCCATTCCCCGCCCCGCCTTATCCTCCC	-286	1083
	CCCGCCCCGCCTTATCCTCCCCTGATCC	-279	390
Sb01g007070	CCCGCGCGTGGCCTTCCCGCGTGTCCTCCCGCGC	-2407	1377
Sb01g007130	AGCGCGCCCACCCACCCCACG	-336	1510
	CACACCCACCCCCACCCACCGCCTT	-150	1057
	CCATTCGCCCCGCTCGC	-231	1509
	CGCCGCGTGGTTGCTGGTTGGG	-315	1510
	CTCGCACGCA	-162	332
	GTGGTTGCTGGTTGGG	-309	220
	TCACACCCACCCCCACCCACCGCC	-151	332
	TCTATATATGCCAG	-205	1509
	TGGACGCGACGTGAGGAATCGGCAACGCAGCGCGCCCACCCACCCCAC	-364	220
	TGGTTGCTGGTTGGG	-308	158
Sb01g007150	CCAACCCACCCCGACTCC	-167	1580
Sb01g007220	CCGCGGACAGCGACCAACCCG	-428	1696
Sb01g007230	ACGTACGGCGCGCCG	-404	344
	CGCGCCTCCGCCTC	-388	344
	GCCTCCGCGCCGCG	-373	344
	TCTCCCCAGC	-422	344
Sb01g007310	GACGCCCGAGCCCGACGGCCGGCGCCGC	-2894	1242
Sb01g007340	AGCTGCAGGAGGTG	-2761	1110
Sb01g007380	CCTCCCGCCGCGACGC	-145	1564
	CTTCTCCCTTCCCCTCCCGCCGCGACGC	-157	522
Sb01g007440	AATTGACGAAACGAATTTTTTGAGCCTA	-723	1391
	CTTTCTTTCACCAGACC	-347	829
	TCCTTCTCCCCTCTCTT	-129	1953
Sb01g007500	ACGGACGCCGCCGTTGACGTCG	-324	129
	CACGTCCGGCCCGCGCTGCCACGCCAGCG	-258	94
	CACGTCCGGCCCGCGCTGCCACGCCAGCGTCG	-258	1522
	CAGCCGCTGGGTCGCTCGCCCCCG	-183	946
	CCACGTCCGGCC	-259	1617
	CCCACGTCCGGCCCG	-260	1637
	CGCGACGAAAGAGAGGCCCGTC	-304	129
	CGCGCTGCCACGC	-247	1617
	CGCTGCCACGCCAGCGTCGCCGCATATAGGACTC	-245	1637
	CGTCCGGCCCGCGCTGCCACGC	-256	129
	CTGCCACGCCAGC	-243	1617
	CTGGGCTGC	-278	1127
	GCCGTGAAGCCC	-269	1127
	GTCCGGCCCGCG	-255	1617
Sb01g007530	CACGCACGCTCGCCCCCCCC	-190	1569
Sb01g007740	AGAGGCGTCCCCATCCCTGACGG	-281	679
	CGCCACGCCTCCTGCGCC	-79	65
Sb01g007790	GGGGAGGAGGAGGAGGAGGC	-26	712
	GGTTTCGACCGTACGAGGAAGGACCTTGGCCCTGGCGGCGGG	-552	408
Sb01g007800	CCGCACCCGCACGCGCGCGCG	-668	41
Sb01g007850	CTCATCTGCATGCCCCTGCAGTGCGT	-2770	786
Sb01g007990	CGGCCGCCCCCGCCTCCGTTCATCTCTATC	-224	1430
	GGAAAAGAGAGGGGTGAAGCTTG	-2924	1977
Sb01g008040	CAGGCGCAGCGCCCACTCCCCCGGCCGCTCTCCGTCT	-2006	1254
	CGCAGCGCCCACTCCCCCGGCCG	-2002	974
Sb01g008190	GCGAGTCACTTGCGGCGTG	-783	399
	TCCCCGCCGCCGCCGCGAG	-797	399
Sb01g008410	AGAGGCCTCCGCTCCGCACGT	-2838	890
	TTATTAGGCTTAAAAGATTCATCTCACAAATTT	-2604	1393
Sb01g008440	CCACGCGCGAGCGGTCGCGGGGCGGG	-1800	716
	CCACGGCGCGGCCACCGCGAGTACGC	-69	515
Sb01g008480	ACGTGGGCCCCG	-2967	1127
	CCCGTGGGGCCGGCGGTGAAAACCCATCC	-1532	94
	CCCTGCGACACGTGTCGGCAGC	-1411	129
	CGCTCCCGG	-2977	1127
	CGGGTGGACAGATCGGCATCAC	-1593	129
	GGAGGAGGCACCGGGCACCGGCAAAATCGGCG	-1455	1522
Sb01g008500	ACCGTCCACGTGGGCGGCGGTTGCGGC	-78	567
	GGCGGCGGCGGCGGGCGCCG	-48	1538
Sb01g008550	CCAGCCCCACCACCACCCT	-1250	1904
Sb01g008570	CCGCGTCGCCGCAGGCT	-384	1084
Sb01g008600	GCCCCATGCCCCCTCCGGCCCTCCCC	-153	1771
	TCCGTGTCCGCCCCATGCCCCCTCCGG	-162	1571
Sb01g008720	ACGGCACGC	-113	709
	ACGTGCACGG	-124	709
Sb01g008750	CCGAGACCTCCACGCTTCCCTCACCGCCCTGAACCGTGGCGCCTCCCCC	-67	286
Sb01g008770	CCGCACCGCGGCCCTCGTCTCCG	-95	948
	CGCACCGCGGCCCTCGTCTCCGGCTCTCC	-94	335
Sb01g008850	TGGAGCGGGGCGCACGGGAATAGAGCCGTTGGGCGAG	-402	1506
Sb01g008860	CCAGCTCGCTCGTGTCGTG	-144	399
	GCGGGCGGGGGAAAGCAACGCCCCA	-305	1972
Sb01g008950	TCCGCACGCACGCATCTCCACCGTCC	-37	1771
Sb01g008990	ACGCCTTCGCGGCTGCGCC	-1479	549
Sb01g009300	CCACGTGTCCGCGCGCCC	-684	857
	GCCGCCGCGCCGGCGACCCGC	-286	1290
	GCGGCGGCCGTTCGCGCCCCCCC	-654	1149
	TGGCGCGGCGGCCGTTCGCGCCCCCCCGC	-658	1126
Sb01g009360	CCCTCCCTCCCTGGCTCCC	-54	1192
Sb01g009410	CGGCGCGGGGCGGGGCGCCGC	-297	918
	TAGCCGCCGGCGGCGATGTGA	-318	918
Sb01g009450	CCTCCCTTCTCCAACTGTCCCCCTCTGTC	-159	231
	CTCCCTCCTCCCTTCTCCAACTGTCCCCCTCTGTC	-165	616
	TCCTCCCTTCTCCAACTGTCCCCC	-160	230
Sb01g009480	GACAGTGGGCGG	-59	1831
Sb01g009530	CATCCGCCCATTCCCGC	-1313	505
	CCTACCCCCG	-1324	505
Sb01g009560	CCAACGTCGAGC	-647	267
Sb01g009600	AAATCACGAAACGAATCTTTTGACTCTA	-722	1391
Sb01g009610	GCTCGCGCCGCTG	-360	1920
Sb01g009620	ACCCACGGCG	-1452	1826
	ACCTCTGCCCTCCCCGGCCCCGCTCCACC	-1610	83
Sb01g009650	CCCCTCCCTCCCGC	-208	1603
Sb01g009700	GACGCGGCGGCGGCGC	-426	1564
	GGCGGCGCCAGGCGTCG	-418	908
Sb01g009710	AACTGACGCACTCCCTGGCTCCCTCGTGGCC	-99	216
Sb01g009730	CGCCACCGCGACGGCGGCAGCCCC	-113	596
Sb01g009820	GCCGCCCGCCCCTCTCACCAATACC	-95	1057
Sb01g009880	CACCCTTCTTCCTCCCCGCCGGCGA	-40	1043
Sb01g009930	GACACCTCCCGCTGCGCCCCGCCCC	-2747	1043
	TCGACACCTCCCGCTGCGCCCCGCCCCCG	-2749	429
Sb01g009990	CTGCTCTTCGCCACCACCGTACCACC	-39	1340
Sb01g010030	GCTCACCAACGCCCCTCCT	-594	143
	GGCGCCGAGCGCGCTCCTCCT	-731	890
Sb01g010060	CCCCCGCCCCCGCCGCCACAGC	-51	1615
Sb01g010080	AATTGACGAGACGAATCTTTTGAGCCTA	-1156	1391
Sb01g010100	CACCACTCCTCTCTTCCCGCCCGTCTCGTCGC	-150	255
	TCCTCCTCCACCTCC	-1740	1596
Sb01g010130	CAGAGGCGGAGCGGGATCTGCGT	-2567	1977
	CCTCGACCTCTGA	-102	807
	CGCCGTCGCCTCGACCTC	-110	816
	CGGGTATACGCACGCC	-164	6
	CTCGACCTCTGACTCGA	-101	451
	GCGGCCCTCCTCCCT	-83	451
	TGACTCGAAG	-92	816
Sb01g010170	CCAGTTCCCACCCACCTCCTCGCGCGCGCGACGTGCTCGGCT	-2623	1864
	GCGGCGGCG	-859	1755
	GCTCGCCGCCAGCTTCGTAATCCCCGCCGC	-2556	1337
Sb01g010190	ACCCTACTCCGTACCCACCCCG	-64	1550
	CTCCCTCTCCCACCCAGATCGC	-40	1477
Sb01g010390	CACCCCCTCCTCCTCTTCT	-121	1398
	CCCCTCCAGATCCACCCC	-133	816
	CTCCAGATCCACCCCCTCCTCCTCTCCGTTCCTCTCC	-101	1398
	CTCCTCCTCT	-115	816
Sb01g010440	CCCAGCAAGCCGC	-150	177
	CCCTCCCCCCAGGCACCCCCCACA	-177	177
Sb01g010560	CGGACGGACGGGGGG	-1642	1801
	GGCCGGACGGACGGACGGGG	-1649	1538
Sb01g010660	CTCCCCTTCCCTTCCCTTCCCTTC	-132	115
Sb01g010680	CCCCCCATTCCGCCGAGTCCCCTCCGAC	-131	93
Sb01g010690	GAGAGGGAGAGGGAGAGGGGAGAGGGGGAGAGG	-67	1975
Sb01g010970	CCCTCGCCTTCCCTCCCCCACCTCCCTCACTCACCACCGCCGATC	-154	1821
	CTCCCCTCGCCTTCCCTCCCCCACCTCCCTCACTCACCACCG	-157	209
	TTCCCTCCCCCACCTCCCTCAC	-146	327
	TTCTCCCCTCGCCTTCCCTCCCC	-159	1421
Sb01g010990	ACCGACCGCCGACCGGCA	-483	1602
	CCCCCCGTGGTCCACGCGGCCGGCCC	-231	949
	CCTCGCTCCCCCCAATCTCTCTCGCTCC	-157	874
	CGACCGCCGACCGGCACAGCG	-481	1260
	CTGCAGCTGTGG	-1162	1831
	GCGGCCGGCCCCTCTCGCCTCTCGC	-216	111
	GGCCGGCCCCTCTCGCCTCTC	-214	325
Sb01g011050	CCGCGACGGAG	-813	1269
	GCCGGCCGGCCG	-2541	159
	GTCGCAGTTGGCTTCCCCTCCC	-802	1269
Sb01g011070	CCACTCCGCCGCGCCGGCC	-81	1872
Sb01g011100	CGCCGCCGCCGC	-12	1404
Sb01g011460	GCCCCGCCCCGCCCGC	-1395	1586
Sb01g011540	ACGCCTCGCCATCGGAAGA	-274	653
Sb01g011580	CTGCCCCGCCTCCGCAGCC	-91	1107
	TCGCGACGGCTCTG	-2044	720
Sb01g011600	CTTCACCG	-1974	1828
Sb01g011720	GGAGGGGAGAGGGCGACCGGCGG	-30	1977
Sb01g011770	CCCCTCGCGCCGGCCG	-125	2
	CGGCAGTCGGCGCC	-109	2
	GTCCGTCCGTCCGTCCGC	-89	2
Sb01g011840	AGCTCCCCGCCACCGCCG	-20	1049
Sb01g012060	CCGGCGGGCCTCGCC	-60	343
	GCCGCGCTCACACAGGCCTCTCCAAACGACGC	-48	239
Sb01g012110	AAATCACGAGACGAATCTTTTAAACCTA	-1746	1391
Sb01g012230	GGCAGCCAGCAGG	-281	1655
Sb01g012390	ACTTTTCCCCACGTTTGTTTCCCTTCC	-254	313
	AGGACCAGCAGCAGGCA	-68	1473
	CGAAGTCGTCGGCGC	-40	643
	CGGCGGCGGCTGCCGGGGTA	-25	997
Sb01g012510	CAGAGCCAGAATCAGC	-1177	1914
	CCCCCCCCCCCCCCCCCCTAATCAGAGC	-1199	1177
Sb01g012570	GGCACCACCACCCCGC	-2090	902
Sb01g012690	AGCTGCCCCCTCCCCA	-194	437
	CACCGGCGCCCCCTCCCGT	-241	401
	CACCTCACCGGCGCCCCCTCCCGTGCTGCCCCTTCCCGAGCCGCCGTCGCCTAGCT	-246	760
	CCGTCGCCTAGCTGCCCCCTCCCCAGCGCGC	-203	681
	CCTCACCGGCGCCCCCTCC	-244	401
	CGCCGTCGCCT	-205	401
	CGCCGTCGCCTAGCTGCCCCCTCCCC	-205	949
	CGCCTAGCTGCCCCCTCCCCAGCGCGCCACCCGTCTGCACACCGCCGCC	-199	940
	CGTCGCCTAGC	-202	401
	GCCCCCTCCC	-190	401
	GCTGCCCCCT	-193	401
	GCTGCCCCCTCCCCAGC	-193	1361
	TCCCCAGCGCGCCACCCGTCTGCAC	-184	508
	TCCCGAGCCGCCGTCGCCTAGCTGCCCCCTCCCCAGCGCGCCA	-213	682
	TGCACACCGCCGCCC	-164	494
	TGCCCCTTCCCGAGCCGC	-220	401
	TGCTGCCCCTTCCCGAGC	-223	401
Sb01g012730	CCCCCCCCTCCCAATCAACCGCCCCCGGCGTCCTCCTATGCTCTCCGTCGACGGG	-65	261
	CCCGGCGTCCTCCTATGCTCTCCGTCGACGGGCGCG	-42	346
	TCTCCGTCGACGGGCGCGG	-24	1546
Sb01g012740	AACCACCACCACCACCGCC	-88	143
	CCACAAACCACCACCACCACC	-93	536
	CGCCCCTCGCCTCCCC	-110	536
	GCTCCCACGCCCCTCGCCTCCCC	-117	241
Sb01g012760	CAAACACCCCCCCCCCCCCCCCC	-319	1034
Sb01g012890	CAGTCGCTGGCTCCCTCGCTGCCCGC	-71	519
	CCCGCCTCCGCTCCTC	-50	563
Sb01g012900	CCCCGCGACCTGCCCCGTCCGGC	-1700	1157
Sb01g013000	TAACTAGGCTCAAAAGATTCGTCTCGTAAATTC	-2539	1393
Sb01g013210	TCCCACGGTCGTCG	-2902	809
Sb01g013390	CACCCCACTCCCCCGCA	-85	1278
Sb01g013440	AAATCGCGAGACGAATCTTTTGATCCTA	-385	1391
Sb01g013520	CACCAGTCCACCACACCACACCACACTTCTCCCCTCCTCCCCCAC	-357	586
	CCGCGCCGCCCGTC	-312	586
Sb01g013710	CCCTCCTCACCCTCCCC	-228	875
	CCGCCACTCCTCTCCTCTCACCACCATGGCGTCGGGCGGCTGCGCTCTCGCCCCGAGGCTATGACTTGGCGCCGCCC	-162	252
	CCTTTCCCTTGCGCTCCTCCCCT	-251	875
	TCCCTCCTCACCCTCCCCGCGGCTCGGC	-229	594
	TCTCTCTCCCATCCCCGTCTCGCCGCTAGCTTTCCCTTTCCC	-285	724
	TTGCGCTCCTCCCCTCCCTCCTCACC	-243	724
Sb01g013730	CCAACCCAAACCCCCTCTGCTCCCAA	-59	704
	CCCCTGCACTTCCTCCCG	-96	223
	CGCCAACCCAAACCCC	-61	1007
	GCACTTCCTCCCGCCATTTCGCCCCCCGCTCG	-91	704
Sb01g013840	GCGTACGTGCTCCGCACGGCCCTCCTCGGCCTT	-2482	533
Sb01g013880	CCACCGCTGCGCTGCCCCGTCCATCTCTGCTCTGCTCTGCTCCCT	-104	1736
Sb01g014120	CCGCCGTCACCCTC	-318	310
	CGCCGGCCGACCCGGCAGGCCGCTCGTGGCTGCGCCCCCGCCGTCACCCTCGCAGCACAGCCCACGCCCACGCCCACGCCCAGGACG	-355	311
	GCAGCACAGCCCACGCCCA	-304	310
Sb01g014200	CCCTCCACCTTCTCCT	-1096	870
	CCTTCTCCTCAG	-1089	1411
	TCCGGCGGCAGTTCCTCGCCGGCGT	-1139	839
Sb01g014230	GCCGGCCAGCCGGCCCTGCGGTT	-937	1359
	TGCCAATTGCCATGTG	-914	1359
Sb01g014310	CGATGGCTCGATCGCGCGAGCAC	-1049	655
	GCCACCGCCGCACTG	-176	250
	TACCCCTCTCGC	-189	250
Sb01g014630	CGCGCGCCGCCGTCGGCGGAA	-185	796
	GCGCCGCCGTCGGCGGAAGCTGCCGCCGGCTCCG	-182	1898
	TCTCTTCGCCCCCGCCCCGCC	-148	1898
	TTCGCCCCCGCCCCGCCCGGC	-144	796
Sb01g014720	AGAAGGCGAGGGGAGGGG	-291	1830
	CACCGTCTTCTTGCTCCGTC	-588	1591
	CGAGGGAGGGGAGAGGC	-176	631
	CGCGGGGCGGGGTCACGGGACGC	-140	1834
	GATGGAGGAGAAGGAGA	-1956	631
	GCGAGGGAGGGGAGAGGCTGCGC	-177	1834
	TGGAGGAGAAGGAGAGGG	-1954	1830
Sb01g014760	CACATCAAATCTTTAGACGCATGCATGAAGTATTAAATATA	-2228	1390
	CGCCGACCGCCGACCGCCGTGCGAGCT	-1692	1907
Sb01g014790	CCAGGGGCGGAGCGAG	-1544	227
	CCTCCTCCTCCTCCGCCTCCTCTCTCCCTCGCGCGCTCCAGACGACGACT	-819	350
Sb01g014860	GGGCCCGCCGCGTCAGCG	-269	1566
Sb01g015040	GCCTCCTCCTCCCCCCTCCTC	-62	10
	GCCTGCCTCCTCCTCCCCCCTCCTC	-66	876
Sb01g015280	GGGGAACAGGGCGAGAG	-82	631
Sb01g015300	CGCGGGGCGAGAACAGACGCGCGGCGCGTGGGGCTA	-1343	155
	GAGGCACACCGACTCGACC	-1424	67
Sb01g015470	CCCCGCCGCCGCCCCGCCGCCGTC	-49	596
	CCGCCGCCCCGCCGCCGTCGCCTGCCTCCCTCAGCCG	-44	1011
	TTTGCGAGACGAATC	-2433	1392
Sb01g015490	CTCCTCCTCCTCCCTTCCCCTCTCCTCCC	-104	1620
Sb01g015770	CAAGGGAAGAGGGGAAGAAGAAG	-39	1977
Sb01g015910	AGGTCCTCCTCCTCCTCCTCCCC	-29	1023
	CCAGGTCCTCCTCCTCCTCCTCC	-31	1023
Sb01g015960	CCTCCTCCGGACTCCACTCCTCTTCC	-523	1302
Sb01g016140	CCCCCACCCCACCCCACCC	-1678	523
Sb01g016190	CCCACCTTCTGTCGCCAGTCGCCTCG	-316	1579
	CGCCCTCGCCTGCG	-290	1579
Sb01g016430	ACCGCCGGCCCCCTGTCCCCTGCA	-31	921
Sb01g016560	ACCTCTGAGCTCACCGTCCCTTGCAGCCCAG	-62	43
	CGCCCTTCTGCTGGGACTGGAAGTGGAAGCCTTCAGCT	-192	1257
	GCCAGCTGCCCAGCGCCCTTCTG	-205	1149
Sb01g016590	GCTGCCTTGCCGTAGTG	-1968	423
Sb01g016700	CAACTACCCAAACCAC	-71	1007
	TTTACGAGACGAATC	-818	1392
Sb01g016740	GCGGCCGCGCCGCTCTCCTCC	-2604	330
Sb01g016780	CCGGCCTCCGCCTCCTCCCTCCCC	-58	882
Sb01g016810	TTGACCAGGCCGGTGTCC	-161	1566
Sb01g016880	GCATTTCCCTCTTCGC	-53	530
	GCCGGCGCTTCCTCGT	-159	1797
	TCCCCCAGTTCT	-65	530
	TCCTTCTCCTTC	-143	486
	TTCTCCTCCCAGCCGCAGGCGCC	-129	486
Sb01g016950	CCTGCCTCCCGCCGCCGACAGCCCGACACCACCACAAACCCTAGC	-67	586
	CTCCACCCCCCGCC	-19	586
Sb01g016980	CTCGGCGGCCCGGCCCACGCGGGTTCCGT	-135	1415
Sb01g017070	CGCCCACGCTCACCCCC	-1176	1258
Sb01g017230	AAATCGCGAGACGAATCTTTTAAGCCTA	-1599	1391
Sb01g017270	CCTCCCCCCCGCCCCCCAC	-2869	1145
Sb01g017310	CAGAGGCAGCGTGCGCG	-1755	1454
	CCGCGCCGCGCCGCGCCGCGAGGCAGAGGCAGCGTGCGCG	-1778	1356
	GCCGCGAGGCAGAGGCAGCGTGCGCGCGGCCCCCCCCTCC	-1764	1356
	GGCCCCCCCCTCCCCC	-1737	1454
Sb01g017480	CTCGCAGGTCGCAGCCTC	-23	57
	GCCCGCGTGCAGCCATTCTATCCAAAAACGGCGG	-113	219
	TTCATCTTCATCCGCCCG	-126	57
Sb01g017500	CAGCGTGCGGGGG	-2925	628
	GCCAGCGTGCGGGGGTCCCGCCTC	-2927	1716
Sb01g017840	AATCCGGTGAGGGGCACCTGCGG	-2432	1977
Sb01g017890	CTCATCGCCACCCTC	-76	1214
	GCGGCGGAGGGGGGGGGGGGGGGGGGGG	-1156	1976
	GGGGGGGGGGGGGGGGGGGGG	-1148	1829
	TTTCTCCCTCCCTTTCCG	-61	1214
Sb01g018050	CCTCAAAGCCCAC	-246	807
Sb01g018130	CACCACCGTCGGCCCCGTCTTCGCCCCCCCTCCTCCTCTCGTCCGCGCGTCCCCTTTCCACG	-242	361
Sb01g018210	CCGCGTCCGCGTC	-133	1381
Sb01g018380	CCCCTGCTGCGG	-145	1831
Sb01g018400	CCCGGCCCTCCGCGTCGCTGCTCTGCACTCTG	-67	1791
Sb01g018460	CGCGGCGACCCGG	-44	1482
Sb01g018760	GCCCTCTCCAGCGAGCTCGTCGGAGACG	-1515	299
Sb01g019120	TCGGCTCCTGTCTCCTCTCC	-903	1334
Sb01g019240	CCCACACCAAGCCCAAGCCAAGCTCAAGCCCAAAC	-136	1064
	CCCAGGTGCCGGCCGCGCGAGTGCAC	-2885	1347
Sb01g019280	CACCGCCTCCTCCTCCTCCTCC	-37	1008
	CGCCTCCTCCTCCTCCTCCTCC	-34	789
	CTCACCGCCTCCTCCTCCTCCTCCTCCTCCACT	-39	376
	GAACCTTCTCGAAGCTCACCGCCTCCTCCTCCTCCTCCTCCTC	-53	1078
Sb01g019310	GTGAACCTCG	-1876	417
Sb01g019320	CCCCTCTGCACATTCGCTCGCT	-1226	597
	CCTCTCTCTCTCTCCCCCCCCCCCCCCCCCCCTCTGC	-1254	806
	CGACCGGTTGCCTCTCCGCCCCG	-1160	598
	CGCACCTCTCTCTCTCTC	-1258	1512
	CTCTCTCTCCCCCCCCCCCCCC	-1249	597
Sb01g019340	GCGCGCGGCGCGCAGGCCGGCCCACTCCCCCCCCCCACCCGATATTCGC	-695	1383
Sb01g019380	CACATCGAATCTTACGGTATATACATGAAGTATTAAATATA	-627	1390
	CGCGGCATTCTCCTCGGTGCGTGTTCC	-81	1907
Sb01g019560	ACCCTTTTGCTTTCCTTTCCCTCCTC	-602	977
	CCGTCCTCCGCCGCTTCTTCTTCTTG	-972	671
	CGGCTCACGATTTCG	-942	671
	GCGGCCTCCTAATCCGACCGCCCGA	-926	671
Sb01g019630	CGCGTGCGCGCGCGCGGCCGCCGT	-2787	1125
Sb01g019690	CCACCACGTGCTCACCGCC	-200	1398
	TCACCGCCCCCTCCCGCCCTCCCCGCCCCGCCCGCCT	-181	1398
Sb01g019770	ACTGGCGGAGCCACCGCCCGG	-2185	1684
	CCCGGCCACCCCGAGCGGCTGGC	-2169	176
	CGCCGCCGCCGCCGGA	-24	1687
Sb01g019800	GCCGCCGCCCTAGGCCAGGTGCTGAGG	-982	567
	TCCTCCTCCTCTCTCTCTCTCTCTCTCTCGCTCTCGCTGCCAG	-1048	1733
	TCTTCGCTCCTCCGC	-1064	1733
Sb01g019820	GGCGGCTCCTCCTCG	-1970	835
	GGCGTGGGCGGGACGGCGCCGGCG	-1998	921
	GGGACGGCGCCGGCGGTGC	-1989	835
Sb01g020270	ACTCCCATTCCCCCACTGC	-52	614
	CCAGATCCCTCGCCC	-72	377
	CCCTCGCCCGCCTCA	-66	292
	GCCTCACTCCCATTCCCCCACTG	-57	377
	TCCCATTCCCCCACTGCACT	-50	292
Sb01g020430	CCCACACCGCCGAGCGCCC	-1851	721
Sb01g020570	CCCAGCCATCCCAGTCGTCGCCGGC	-263	1703
Sb01g020830	AGTCAGGGGAGGCG	-2757	734
	CGTGGCGTGCGTGGGAGCAAGGA	-2745	358
	TGGCGGAGTCAGGGGAGGCGTGGCGTGCGTGG	-2763	36
	TGGCGTGCGTGGGAGCAAGGACGG	-2743	1529
Sb01g021140	AGCTCGCGCCCG	-1921	861
	CCAGCTCAGATCCGATCCTC	-2227	1142
	TCCTCTTCCTTTCCCTTCTC	-2073	468
Sb01g021230	CGCCAGCGGCGGCGGCCTCCTCT	-63	478
Sb01g021250	CCCCTTGCGCGTCGCCCAGCCG	-489	1702
Sb01g021270	CTTCCCCCCAATCCCCCCCCCCGCGCG	-44	821
Sb01g021290	CGCAGGTTTCCCGCGTGCGGCGGCGAGCGGGGCGGG	-115	346
	GCGGCGGCGAGCGGGGCGG	-99	1546
Sb01g021330	CCACCGCTCCCCGGCTGCATCA	-589	1300
	CCGGCTGCA	-579	630
	TCAGCATCGACGGCGGCGGCGGACGCC	-570	630
Sb01g021470	CTGCCCTGACCACCACCGTCG	-1132	975
Sb01g021560	GCCGCGCGC	-237	1304
Sb01g021880	ATCACGAGACGAATC	-1968	1392
	CCCCCGCCCCTGCAATT	-208	824
Sb01g021890	CTTCCTTGCTCCGTCACGCCAGCTCGTCCCGGCCCGGTGGCTG	-1440	1319
	TCCGCGCGGCAACAGCTCCGGCCACCGGGCAGCAATGGCGCCGCTCCC	-1363	776
Sb01g022190	GCACCAATCCCCTCCTCCTCCCCAGCCCCCT	-192	725
Sb01g022230	CCCCCGCTTTTCTCCTCCC	-118	1625
	CCCCGCTTTTCTCCTCCCGCGC	-117	235
	CCGCGCCCCTCCGCGAGCTCCCTGC	-101	508
	CGCCCCTCCGCGAGCTCCCT	-98	1625
	GAGCCGCCCCCGCTTTTCTCCTCCCGCGCCCCTCCGCGAGCTCCCTGCCCCTCGCGC	-124	687
	GCCCCTCGCGCTCCCGCCGG	-78	1625
Sb01g022400	ACTCGGGCGCGCAGTGCAG	-302	143
Sb01g022420	CAGGCGGCAACAACCACCGGAACCCCAACTGAACA	-1599	1568
	CCCCATGCTCCTCC	-26	1577
	GGCTCCCCAGCCCCTCACATGGCAGCCA	-1679	1242
Sb01g022490	CGTGCGGGTGCGGACGC	-1352	1836
	CGTGTGGGAGGGAGAGG	-1326	631
	GCGGACGCGTGCATAGGCGTG	-1343	1241
	GCGGACGCGTGCATAGGCGTG	-1343	638
	GCGGGTGCGGACGCGTGCA	-1349	854
	GCGGGTGCGGACGCGTGCATAGGCGTGTGGGAGGGA	-1349	304
	GGCATGGCC	-1370	1755
	GGCGTGTGGGAGGGAGAGGTGGT	-1328	1834
	TGCGGACGCGTGCATAGGCGTGTGGGAGGGAGAGG	-1344	639
	TGGGAGGGAGAGGTGGT	-1322	1241
	TGTGGGAGGGAGAGGTGG	-1324	1830
Sb01g023200	CCGGTTGGGGAAGGGCGGCTCCGTCGG	-1552	1789
	GCAGTGGCGTTGTGCCA	-1272	1343
Sb01g023210	AGGAGGGCGCGCGTGCTTGGGCCGGAACT	-1292	77
	CGCGTGCTTGGGCCGGAACTGCTG	-1283	1155
	GCCGGGGAGCCG	-1258	1155
Sb01g023750	CGGCGGCCCTCCCTTCTCCTTCCTC	-281	1428
	TTCGGCGGCCCTC	-283	1783
Sb01g024850	GGGAAGAGGCGGGAA	-1435	1979
Sb01g025090	CTCGCGGCGACCGTCGGCGTCCCGAC	-2457	646
Sb01g025310	CCAACCCCCACCAAACCCCTACCTAGCTCCAGCAGCTCGAAG	-208	1864
	CCTGGTCCAACCCCCACCAAACCCCT	-214	519
	CTGAGGCCCCCTGGTCC	-223	609
	GCTGAGGCCCCCT	-224	1956
	GGCCCCCTGGTCCAACC	-219	1646
Sb01g025600	CCGCCAAACCT	-1701	878
	CCTCCGCCAAACCTTCCACGCCC	-1704	336
	GCCAAACCTTCCA	-1699	1956
Sb01g026300	CCTTCTCGTCCCCGCTCCCA	-254	468
	TCTCCTCATTCCCCCTCGTC	-181	468
Sb01g026330	CCCCCAAACCGCATCGTCTCGCTGCCAAAGGCC	-1817	775
Sb01g026390	GAGCCCAGCCCAC	-117	807
Sb01g026590	AGGAGGTGGAAGAGGAGG	-26	1830
	AGGTGGAAGAGGAGGGAA	-23	1830
Sb01g026940	CCCCCCCCCCCCCCCCCGCCCGCATCGCTGCCGC	-576	148
	CCCCCCCCCCCCCCCGCCCGC	-574	490
	CCCCCCCCCGCCCGCATCGCTGCCGCCTGCCGG	-568	590
	CTCTCCCCCCCCCCCCCCCCCCCCGCC	-583	1939
Sb01g027330	CGCCTTGACCACCGC	-1412	1906
	TGGTGGCGGCATCGGAGGAG	-656	1230
Sb01g027550	CTATTCACCCCCCCTCTAGG	-2346	1382
	TTCGCTGTCCTCCGGCGCGTCGTCTTGC	-1666	659
Sb01g027810	TACGAGACGAATATTTTGAGCCTAGTTA	-1195	1389
Sb01g027860	CCTGCCACACCTCCGCC	-165	426
	CTCCCCCCTTCCCCTCTC	-185	426
	GGATGGGCCGCCGC	-397	811
Sb01g028050	CGGAGGAGCGCGGCTGCCTTGGCGCCCTCGGCCCCGGTCTCGTCGTCTTCCCCGTCGA	-229	185
Sb01g028370	ACCCCTCAGCGCCGCGCCACC	-1988	669
Sb01g028400	TCTCCTCTCTCTCTCTCTCTCTCTC	-402	1213
Sb01g028430	CCGGCCGGAGCCGCCACTCCCCGGTTTCG	-275	429
	CGCTGGGCCCCATGTACCCCGCCGG	-296	1043
	GGCCGGAGCCGCCACTCC	-273	1443
Sb01g028490	TCCAATTTCTGATC	-2396	1168
Sb01g028600	ATCGATCCGCCTCC	-1398	1081
	CCGCATCGATCCGCCTCCGCCG	-1402	481
	GCCACAGCCCGCAGGCCGTAGCCCGTAGGCCGCACCAC	-1206	925
Sb01g028740	TCACGCAAGCGGCAAGCCCACGGGCGCT	-282	1618
	TCCCCCGCCTGCGCAGCCAGCGCAA	-176	1262
Sb01g028760	CCCCCCACCGCCCCGT	-250	902
	CGCGCATCGCGGCCCT	-387	902
Sb01g028810	CGGGCGGCACGGCCCCGTCCCCGTCCCCG	-596	1620
Sb01g028830	CTCCTGGCCGCGCTCGCCGCGG	-2355	1477
Sb01g028920	AAGTGAGGCGAGCGGACACG	-83	1965
	AGATCGAAGCAGCGAGGCAG	-47	1527
	CCTCGCTCTCCTCTCTCTCACTGGAGC	-123	767
Sb01g029100	CAGCCGCCCGGCCCTTCTGCAGCAGCCAGCCCG	-436	1686
	GGGCTTTGGCGACGGCGAG	-611	1107
	GTCCGGCAGCCTCCCCGCCGGCGCCCCGCGCGGTCGCGCCTGGC	-479	1016
Sb01g029210	GCCCGTGTCGTCCCGCTGTCCGTCA	-166	1778
	GTCCCGCTGTCCGTCACGACCGTCGT	-157	1779
Sb01g029270	GGCGATCGCGGCCCACCATG	-158	1892
Sb01g029360	AAAATTCGCCACTCCGGTCGCCC	-142	1263
	ACTCCGGTC	-132	954
	AGCGCCGGCCGGCCCG	-173	1846
	CCCGTCGCCGCAACCG	-122	1846
	CGACCCGGCCGCAAAATTCGC	-154	602
	GCAAAATTCGCCACTC	-144	6
	GCGCCGGCCGGCCCGACCCGACCCGGCCGCAAAATTCGCC	-172	5
	TTCGCCACTCCGGTCG	-138	227
Sb01g029470	CCCACACCACCACCACCACCACGCGC	-183	519
Sb01g029610	ACACCCGCACTCCCACACAG	-96	1861
Sb01g029630	CCTGCCCACCTTCCA	-274	1072
	TGTGGTCACCTGCCCACC	-282	1054
Sb01g029750	GCCGCCGCTCCCGCTGCCGCAG	-88	189
Sb01g029770	CCCACCACCTCATCCCCTTCTTC	-114	1157
Sb01g029910	CGGGGCTCGGCGCGCGCGGGGCGGCGGCGGCGGCGCCCTCCG	-193	1450
	GCGGCGGCGGCGGCGCCCTCCGCCCC	-173	273
	GGCGGCGGCGGCG	-174	359
Sb01g029920	CGCATCCGCCGCCGCCGGC	-2989	1373
Sb01g029980	AGGCCATGGCG	-2243	1890
	CTAGGAGCCT	-2253	1890
	GTAGGGGCGCACG	-2231	1890
Sb01g029990	CCGCCGGCCACGAGCGCGACG	-1883	30
	CCGCCGGCCACGAGCGCGACGGTCGACGCCGGTGCCA	-1883	1429
	CCGCGAGATCATCGTCGTGCTCC	-1843	1023
	CGCTGCTCGGCCACCGCCGGCCACGAGC	-1896	73
	CGGCCACCGCCGGCCACGAGC	-1889	30
	CGGCCACGAGCGCGACGGTCGACGCCGGTGCCAGAGCCGCGA	-1879	992
	CGGCGGTGATAGCCGCTGCTCGGCCACCGCCG	-1909	36
	CGGTCGACGCCGGT	-1864	734
	CTCGGCCACCGCCGGCCACGAGC	-1891	358
	GACGGTCGACGCCGGTGCCAGA	-1866	174
	GCCGCTGCTCGGCCACCGCCGGCCACGAG	-1898	570
	GCTCGGCCACCGCCGGCCACGAGCGCGACGGTCGACG	-1892	1429
	GGCCACCGCCGGCCACGAGCGCG	-1888	358
	TGCTCGGCCACCGCCGGCCACGAGCGCGACGGTCG	-1893	1028
	TGCTCGGCCACCGCCGGCCACGAGCGCGACGGTCGACGCCG	-1893	1868
Sb01g030110	CGCCGCGCCCGCGCCTTTCCCTTCCGGCCCTTCCG	-82	700
Sb01g030340	ACCCCGCGCCGCTCCC	-220	870
Sb01g030550	CCGCCCGCTGCCGCCGCCGCCGTGCCCCCA	-117	1113
	CCGCCCGCTGCCGCCGCCGCCGTGCCCCCA	-117	1183
	CTGCCGCCGCCGCCGTGCCCCCACGCCCAACGCCTTCC	-110	763
Sb01g030570	CCCGCGGCGGAGCTAGGGAGG	-35	1829
Sb01g030610	GTGGCGACGCCCCCA	-248	1291
	TCCCCCTCAACCGTCCGTCGGCC	-231	1291
Sb01g030720	CCACGAGCGCAGGCGCGGG	-108	855
	GCGCGGGCGCCGCAGC	-90	548
	GCGGGCGCCGCAGCCTCCGAT	-88	855
Sb01g030740	CACCACCTTCCCTCCCTCCCT	-99	1062
	CACCTTCCCTCCCTCCCTCCC	-96	1062
	CCACCACCACCTTCCCTCCCTCCCTCCCTCCCTCTCC	-103	1697
Sb01g030780	CGGCTGCAACCTCTGCCCAAC	-937	288
Sb01g030930	GCGCGCGCGGGGGAGAAGACCGCTCGGTGGCGC	-1443	1370
	GGGAGAAGACGCGCGCGTAGGAGGGAAGTGCG	-1485	983
	GGGAGAAGAGCGCGCGCGGGG	-1452	983
Sb01g031120	CTCGCGCGCGCCACCTGCCGGGCTGCCGG	-988	1620
	GGGCTGCCGGCTGCCGCCC	-969	88
Sb01g031220	AGATCGCCGCCTCCGGCAGCGGCGAGGCTGCATCGCGAGGGCGGTGGAGGAGCCGGGCGAC	-149	1497
	CCCCTTCCTCCGCCTCCCATTCCATTCCC	-275	22
	CCCGCGGCCGCCCCTCCCTAG	-168	1707
Sb01g031250	CCCCATCATCCGACGGCCACC	-358	265
	CCCCTGGCCCCATCAT	-365	92
	CCTGGCCCCAT	-363	621
	GACGGCCACCGACGCGTTCGCCGCCTC	-347	92
Sb01g031430	TCCTCGTTCCCTCCACTCCAC	-196	348
Sb01g031910	CCGCCCCAGCTCCCACTCCCCGAT	-208	329
Sb01g032100	CCAGTCGCCTCGCCCCCTCGCCTCTGTCCTCCGCGCTCCGGCCGGCGACCCTG	-1493	1351
	CGGCCCCCTCTCCCGCTTCTCGCCAGTCGCCTCGCCCCCTCGCCTCTGTCCTCCGCGCTCCGGCCGGCGACCCTGCGTACGCACCTCCCTCTC	-1515	1292
	TCCGCGCTCCGGCCGGCGACCC	-1464	1090
Sb01g032280	ACCACATCCACGCCGGCCTCCCCTCCCCC	-1585	83
Sb01g032300	GGGGGGGGGGGGGCGAAAGCCGCACA	-422	1194
Sb01g032310	CCGACGCCGACGCCCTAC	-1252	877
Sb01g032350	GCGCACGGCAGCTGGAGGGACGACGGG	-1408	1484
	GCTGGAGGGACGA	-1398	647
	GGCAGCTAGAGGGCGGGCGCGCGCGCGGGGTAC	-1374	647
	TAGTTTTTATTTTCGTCTATATTTAA	-398	1396
	TCGCGTTAGGGCGGG	-1424	1484
Sb01g032590	CCACGGAGGCGGAATCGCCAGGTGGC	-317	515
	CCGGGCGCCGTCCCACGTGTTCCCGG	-384	716
	CCGGGCGCCGTCCCACGTGTTCCCGGGCCCACTGCGACGGCCTGGATGGATCCTA	-384	717
	GGGCGCCGTCCCACGTGTTCCCGG	-382	1932
Sb01g032660	CACCGCCGCCGCCGCC	-91	437
Sb01g032670	GCCTACCATTTC	-62	692
Sb01g032760	CCCGCGGCGGACGCTGTGCCG	-976	1407
Sb01g032790	ACCCCACCTTGACTCCTCTCACTCACCAC	-1167	1851
Sb01g032880	CCTCCTCCCTCC	-195	238
	CTGCTGCTGCTGCTCC	-182	238
Sb01g032910	GCATCCCCCGCGCGCGCCGCACCCGTTCCGCGTGC	-225	616
Sb01g033060	CCAATCCATTCCACCTCCGTTCACCC	-1661	527
Sb01g033090	TCTGCGCATGCTGCGCCACG	-1941	1163
Sb01g033240	CTCCGCCGCCTCTCCACACTC	-2388	191
	GGGCGCCGCATCCACAGAACC	-2336	191
Sb01g033310	AATTTGTGAGACGAATTTTTTAAACTTA	-1938	1391
	CACTCCTACTCCCCTCCTTCCC	-1515	52
Sb01g033350	CACCTCGAGCCCCCTCCTGCTCCGCACCT	-315	504
	CCTCCTGCTCCGCACCTGCCGCCATCTGCGCTGCTCTGCGGCCCCAGC	-303	220
	GAGCCGGCGCGCGCCT	-248	220
	GCTCTGCGGCCCCAGCCCGGCCAGAGCCGGCGCGCGCCTGC	-271	268
	GGCCAGAGCCGGCGC	-253	158
Sb01g033590	GACCCCCGCTGCGCTCCGACCCAGGAGACAC	-147	475
	GACCCCCGCTGCGCTCCGACCCAGGAGACAC	-147	476
Sb01g033830	CCCGCCCACCCCACTCCACTCCACTCCACAC	-63	1508
Sb01g033900	CGGCCCCTTCGCCGGCGACGAGCACCACCAGGTACGCCCTCTC	-1108	658
	CTTCGGCCCCTTCGCCGGC	-1111	1638
Sb01g033910	CAGCTCCTCTGGCCGACCCGGGCCGGGCGCCTAT	-165	497
	CCCCCTCCTCCCCCCTCCTCAACGTCGATGTCGTTGCCCTC	-2693	531
	CCCCCTTGGGCCAGCTCC	-176	617
	CCCCTCCTCAACGTCG	-2682	1478
	CCTCTGGCCGACCCGGGCCGGGCGCCTATATAAACACACCCCCCCTGCTGCT	-160	1597
	GCCCCCTTGGGCCAGCTCCTC	-177	1260
	GCGCCTATATAAACACACCCC	-139	1698
	GGCCAGCTCCTCTGGCCGACCCGGGCCGGGCG	-168	237
	GGCCGACCCGGGCCGGGCGCCTA	-155	316
	TCCTCTGGCCGACCC	-161	443
Sb01g034020	CGCCGGCCACCGTTGCTGCGGTGCCGTCGG	-100	1430
	GTCCCTCACGCCTCCACTCCCG	-37	481
	TCCTCGTCCCTCACGCCTC	-42	128
	TCTCCTCGTCCCTCACGCCTCCACTCCCGC	-44	1430
Sb01g034130	GCCGCCGCCGAAACCCTAGCTC	-38	675
	GCGCCGCCGCCGCC	-46	746
	GTCCCTTCCCCGCGCCGCC	-57	675
Sb01g034330	CAGCACTGGGACGCA	-1812	1918
	CCAGCACTGGGACGCACGG	-1813	1613
	CCAGCACTGGGACGCACGGTCC	-1813	1615
	GGCCCAGCACTGGGACGCACGGTCCAC	-1816	767
	GGCGAGTTCCTGGCGCTGGGCGAGT	-1901	420
	TTCAGCCCACCTGGCCCAG	-1828	1032
Sb01g034390	GACAAGCGTGGCCCACATCC	-374	1569
Sb01g034400	CCTCCCCCTCCCCCTCCCCCAGCCCCAA	-196	87
	GTCTCCGTCTCCGTCCCCGGCCTCCCCC	-216	87
Sb01g034570	ACCACCGCACCTCCGTCG	-87	1049
	CAAGGCATCCATCCACTCCC	-64	1563
	CTCCCGTGCCTGCTGCCACTCTAACCACCGCACCTCCGT	-110	314
	GTGCCTGACCTCATTCCCTCTCC	-34	1023
Sb01g034850	CCCCCCATCTC	-62	1554
	CCTCCGTCTCTCGCC	-42	880
	GCGCCGCGCCCTCCGTCTCTCGCCCGGGG	-51	1554
	GCGCCGCGCCCTCCGTCTCTCGCCCGGGGGGCAGATTCGGCCCG	-51	1555
Sb01g035030	TCATCTCGCCTCCGCC	-1152	1786
Sb01g035070	CCCCTCGGCTCCTCCACCTCACCT	-1033	115
	GCCGCCGGTGCCGCAG	-1001	667
	GCCGGTGCCGCAGCCCG	-998	1857
Sb01g035130	CACCGGCGCCGC	-87	810
	CACGAGCCTCCACGCCGTGACCAC	-111	810
	CGCCACCGCGCGCGAGA	-129	810
	TGCGGCGTCCGGAGCAG	-75	810
Sb01g035280	CGACTCTTCTTCACCCTCC	-73	1338
	CGCTCCCATCCGTCTCCTCT	-141	1287
Sb01g035350	CGTCCTCCTCATCC	-1396	1730
	CTCGCCGCGGGGG	-1292	728
	TCCTCGCCGCGGGGGCCGCCTGA	-1294	472
Sb01g035380	CCCGGCCCTCGGGCCCCGGC	-277	435
	CCGGCCCAGGGCCC	-262	900
Sb01g035390	GCCATCGCCACAAACGCCGCCCAG	-88	1642
Sb01g035410	CCCACCCCCCTCTCGCCT	-242	119
Sb01g035420	CCACTCCCCTCCCCCTCTCCAG	-73	1550
	CCCCTCCCCGGTCCACACTCCC	-116	1550
	CCCTCTCCAGTCCCCACCCCCC	-61	1477
Sb01g035730	CACGTGTGCGGCCGCTGCTACGCCCACCC	-245	1620
Sb01g035740	AGCTGCTGGG	-2267	344
	CCGCGAGGGACTCC	-2236	344
	CGCTCATGGTCCAC	-2222	344
	GCCCAAGGTGCCGCT	-2251	344
	GGAGCCCAAGGTGCCGCTCCGC	-2254	914
Sb01g035780	CGCCACCTCTCTCTGGCCCCAC	-219	1608
	CGCGCCACGTCCTGCC	-292	1608
	CGCGTCCCGCAAGCCCGCCACGAC	-273	1608
	CGGGACCACGGTGCACCCCTGCGCCACC	-240	1375
	GCCACGACTGACGTGC	-257	1375
	TGACGTGCACGGGACCACGGTGCACCCCT	-249	1608
Sb01g035820	CCCCGCGTGCACGACGGTCGCCGCCGCCGC	-1753	194
Sb01g035960	AGATCCAAATACCCACTTAC	-1793	1861
	GCACGGTCACACCTGCCCTC	-129	1861
Sb01g036230	CCACGCGTCCCCTCCCGCCCTCGGCCTCGGAGCCCCGCGTCCCCCGCGTCGCCCCCGCGCCGCTGCTA	-1938	334
Sb01g036300	CCCAGCCCGCCTACCGTACAGTGTCGTCCGGT	-143	1765
	GTGTCGTCCGGTCCGCCGTCCCG	-123	1766
	TCCCCGTCAACCGTCATCCGAGGGACCGTCG	-100	203
	TCCGGTCCGCCGTCCC	-117	203
Sb01g036400	ACCCTCCCGTCTATCCTCT	-97	783
	CACCGGCGGCGCCCAGCCGACGCCGAGC	-29	1087
	CCGCACCCTCCCGTCTAT	-101	1764
	CCTTCCGCCTCCGCACCCTCCCGTCTATC	-111	1851
Sb01g036480	CCCCGCGCCGCCCG	-136	809
	GCCCGGACGCCG	-127	159
	GCCGCCCGGACGCCGTCTCGC	-130	1665
	TCGCCATCCCCACACCCAACAC	-400	1042
	TCGCTTCTGGTCTCTCCCTCTTACCCTCCCCCGCGCCGC	-164	847
Sb01g036560	CTCCCCGTCCTG	-485	689
	TTCCAGCGGCACCCGTCAC	-530	1120
Sb01g036600	CCACCGGCTCGCTGCC	-238	1786
	CCCGCCCCCTGCCGCCGCCTGCCCG	-224	180
	CCCGCCCCCTGCCGCCGCCTGCCCGCCTCGCCGAGCGGC	-224	117
	CCGCCCCCTGCCGCCGCCTGCCCGCCTC	-223	581
	CCGGCCACCGGCTCGCTGCCCGCCCCCTGCCGCCGCCTG	-242	1047
	CCGGCTCGCTGCCCGCCCCCTGCCGCCGCCTGCCCGCCT	-235	812
	CGGCTCGCTGCCCGCCCCCTGCCGCCGCCT	-234	116
	CTCGCTGCCCGCCCCCTGCCGCC	-231	1719
	GCCGCCGGCCACCGGCTCGCTGCCC	-246	876
	GCCGGCCGCCGGCCACCGGCTCGCTGCCCGCCCCCTGCCGCCGCCTGCCCGCCTCGCCGAGCGGCAGCCACGCGCGCGGCTCTGCGTGGCCGC	-250	197
	GGGAAGCGCCTCCCCGCCGGCCGCCGGCCACCGGCTCGCTG	-265	117
Sb01g036720	GGCGCAGGAGGTGCTCCCGCTGGTCGCGCACCCGTTCGACCGCGG	-2683	999
Sb01g036740	CACACCGGCGGACCGG	-2273	1797
	CCCTCGTGCCCGCTTCGCTCTCGACTCGCCTCGCCCCTC	-1694	291
	TTCCCCTTTCTCCTCCTCCTCCCTCCCTCGTGCCCGCTTCGCTCTCGACT	-1718	402
Sb01g036780	CACCACGCCTCGTTTCTGCTGCCTCTCCTCTCCTCCCG	-212	24
	CGTGACCGGGGCGCCGCTTCGCACCGGAGGCCGACG	-1563	801
	CTCCTTCCCACCATTCCACCA	-228	1665
	CTGCCCGCAGCGCAGACGGAC	-268	44
Sb01g036830	GACGGTAGCCCACCC	-1356	1092
	GCGGCGGCGGCGGCGG	-1373	1092
	GGAGGCCGAAAAGAAGGCCTCGACACCTGGCGTAGGCGGCGGCGGC	-1411	416
Sb01g036900	CGCCTTTATAAGCGCCTCCG	-136	820
Sb01g036910	CGCAGCGTGCCCCCCTCTTCCCTTCCACTTCCGTCGCCGGCT	-160	1990
	CTTCCCTTCCACTTCCG	-144	1280
Sb01g037080	CTCCACCCTTCACGCGCGATTGGCCCGCTACGACG	-110	1722
	GGACGCGGCCAGGCACGTGCATGCAGGAGCGC	-830	1488
	GTCGGGCTCCTCCACCCTTCACGCGCGATTG	-119	762
Sb01g037100	CGCGGGCGCGGTCGCGGTCGGTCGGG	-1055	1198
Sb01g037240	CCCCATTTTCCATCCCACCACCACCCGTCTCCTTCCTCCCTG	-184	209
	CCTTCCTCCCT	-154	878
	CTCCCACCTCTTTCTCCCC	-200	1633
	TCCCCCAGTCT	-209	878
Sb01g037260	ACTGCCAGCGCACCA	-176	708
	CACCACCAACAAACCCT	-166	1646
	GCAGCCCAAGCTG	-106	1920
Sb01g037350	CAAATCGAACTTTGCGCCGCATGCATGGAGTATTAAATATA	-563	1390
Sb01g037420	CCTCCCCCTCCCACCCCAAATTCCCCCTC	-251	825
Sb01g037490	CTTCCTCCCTCGCTTCC	-119	824
Sb01g037520	TCCTCCTCCTCCTCCTCCTCCTCTC	-507	1038
Sb01g037530	TCTCTGGCACGTACTGCACTCCACGTC	-109	484
Sb01g037580	CCGATGCTTGCTGCGGCTGCGGCTGCGGCTGCGGCTGCGGCTACGGCTACGGCCTCGG	-2969	185
Sb01g037630	ATCCCCCCTCACCTTCTCT	-91	1633
	CCCATCCGGCCTTCCTACCTCCTCGCCCTCCCCATCCCCCCT	-124	209
	GAGAGAGAGAGAGAGAGAGGG	-374	636
	TCACCTTCTCTCTCCGTGTC	-83	468
	TCCTCGCCCTCCCCATCCCC	-105	468
Sb01g037700	CTCTCCAGCCTCTCCCAGTTCCCAGTTTCCCACCACCTCC	-140	145
Sb01g037740	AGCAGCAGCAGCGCAGGCCACCGCGC	-1343	641
	AGGCCACCGCGCCGG	-1329	643
	CCGTGCAGGCACCG	-1391	720
	GCGCAGCAGCAGCAGCGCAGGCCACCGCGCC	-1347	1456
	GTGCAGGCACCG	-1389	539
Sb01g037860	CCCCCCAATCTCTCTCTCATTT	-497	1627
	CCTTCGCCAG	-433	1627
	CGACGAATAGGCGAGTGCCGCCGGCC	-461	1627
	GTTTCCTTCGGCG	-475	1627
Sb01g037880	CCTGCCCCCG	-245	1077
Sb01g037910	CGCCGTCGTCCCCGCGCCGCCGCCGCCG	-1290	1177
Sb01g037980	TCCTCCCGCCGCCGGCTAAAC	-64	348
Sb01g038000	ACCCTGACTCCCTCCCCCCACAACGTGCGCGCTCACT	-317	1520
	CGCGGGCGGGCGT	-280	1520
Sb01g038010	CCCAGCCGCCGCCG	-45	720
Sb01g038190	CCTCTTCCTCGCCGTCCCCTCCTCC	-169	48
	TCGCCGTCCCCTCCTCCT	-161	1049
Sb01g038230	CACAGAGCATCGTCTGCCCGCCCGCACCCAG	-110	1607
	GCATCGTCTGCCCGCCCGCACCCAGCCGCCGCC	-104	324
Sb01g038270	CATCCGTCCCCCCGGCTT	-118	57
	CTCGAGGCTCGCCCCTGC	-39	57
	CTTCCCATCCGTCCCCCC	-123	57
	TCTCCGCTTCCCTTCCCATCCGTCCCCCCGG	-134	725
Sb01g038310	TTCCTTCTCCACCTCTTCCGCCCCACCAGACC	-241	1765
Sb01g038360	CGGGGCTCGCCGCCCTTCCCCACCGCGGCCGCGCAGC	-322	587
Sb01g038390	ACTGCAACCGCCGACGCCACCGCGCC	-32	1284
	CTACTGCAACCGCCGACGCCACCGCGCCGAACGC	-34	1285
	GCCGCCCCCTCCCCACCGCCGCGGCCGCCACGGA	-118	1285
Sb01g038400	CTGCTCCCCGCCACTCGCAAGTGGGCCCACGCTCCGGG	-246	1785
Sb01g038470	CGCTCCCCACCACC	-2331	1577
	CTGGCTCGCTATCTT	-1435	1399
Sb01g038490	ACCACGCGGCTCGCCACC	-18	91
	CAGACCAGGTCCCGCACCACGCGGCTCGCCACCG	-33	1673
Sb01g038510	TATCCCGCTCCCGCACA	-1887	1278
	TTACCCTCACGTGCCGCAGCCGCAC	-1917	132
Sb01g038560	ATCACGAGACGAATC	-1746	1392
Sb01g038580	GACGCGTCCC	-201	709
	GTCCCCCAA	-191	709
Sb01g038750	CCCCCGTCCCCGTC	-658	1579
	CCCCGAGCCCAACCGCCAACACCACT	-686	1579
Sb01g038850	GCCTACGCCTCCTTTTCCCCCAACCCC	-67	306
	GCGCCTGCTGCCTACGCCTCC	-76	348
	TCCCCGTCCCCTGTCCCCGTC	-114	971
Sb01g039080	GACGCGGAGCCCCAACCACCG	-527	975
Sb01g039230	CCAGGCGCGCAGGCCGCCGCC	-148	1290
	CCGGCCCGCCTCTCGCCACGCTCCCACCCTCCTGCCCCCGCGCGCCACGACCAGCCGCCT	-71	1781
	CGGTGCCTCGCCCGATAGGTCGCCGGCCCGCCTCTCGCCACGCTCCCACCCTCCTGCCCCCGC	-93	308
	TGCCCCCGCGCGCCACG	-39	537
Sb01g039350	ATCGCGAGACGAATC	-2562	1392
	CAATCCGGCGCGCGGGCCGGCGACCGCGCGC	-939	950
	CCCCCCGCCTCGGCCGATC	-801	1672
	GGCCGGCGACCGCG	-925	746
	GGCGCGCGGGCCGGCGACCGCGCG	-933	1100
Sb01g039420	TCACCTCCCCTCCCTCCGTCATGGCT	-718	1422
Sb01g039540	TCGCTTCGCACCTCTCTCTCGAGCC	-53	477
	TCTCTCGAGCCGCCGCCG	-39	65
Sb01g039640	GCGCTCTCGTCTCTCTCCCGG	-527	42
Sb01g039670	CCCCACCCCCTCCGCCCACCCCCAC	-927	876
	CCGCGCGCGTGCGGCCTCCGCGCTCCGC	-1226	581
	CGCCCACACCCAGTACCACCACCAGCAGCGGCGGCGGCGCCATCACCAGCGCCAGCGCAGGCGGAGGAGGCCCCGGCGACGCGGCTGGGCGCC	-855	197
Sb01g039680	CCCACCCGCCCCCGTCTCTTCTCCT	-466	166
Sb01g039710	CACACCTATCTCTCTCTCT	-96	614
	CCACGCCCTCCTCCTTCTCCCAGGTCCGTCACAGTCT	-180	1121
Sb01g039760	CTGCGACGTCACAGCTCCGGCAG	-294	302
Sb01g039810	CACCGCGGTCCTGCTCCTC	-152	665
	CTCCTTTCCCGCAGCCTCACCGCGGTCCTGCTCCTCCACGCGTT	-169	1464
Sb01g039840	CAAATCGGTGGCCGGCCGGCAGTG	-37	685
Sb01g039850	AGGCGCTGGAGGCGG	-906	643
Sb01g039930	CTCCGTCCCTCCGCCCCCTTCGC	-98	1034
Sb01g039960	CCCTCACGCCCGCCGCACCGC	-1871	1665
Sb01g040010	TCGCCACGCCGCCCACCGCTG	-914	1255
Sb01g040050	CCCGCTCGCACCCCCCCTCCA	-582	1444
Sb01g040090	GCGGCTCCC	-488	1755
Sb01g040280	CGCCCCGGCG	-25	1048
Sb01g040310	CACCCACCTCCCCCACCGCC	-211	1569
Sb01g040430	CCACACACGCCC	-44	267
Sb01g040510	GGTCCACCACCTCTCCCCCGCCCGCG	-1578	1619
Sb01g040530	CCAATCCTAGCTGCTCGCT	-133	1005
	CCACTGCGTGTCCCATCTC	-157	1613
	GGACACGTCTCCACTGCGT	-167	1947
Sb01g040580	CCACCGCCCCCCTCCCCAGC	-188	899
Sb01g040720	CCGCCCCACACCGCTTCAC	-284	1338
Sb01g040730	CCCCGCCCTCCGCCCGCGCGCGCGGTTCTCCGCCG	-2290	1722
	CCCCGCTCGCCCTCGT	-2220	1941
	CCTTGGCATCCCCGCCCTCCGCCCGCGCGCG	-2299	762
	CGCCCGCGCGCGCGGTTCTCCGCCGTCCGT	-2280	1113
	GCGCCTCCCTCCGCCTCCT	-2315	76
	GCGCCTCCCTCCGCCTCCTTGGCATCCCCG	-2315	1183
Sb01g041140	CAAACCCCCGCCACGCCC	-79	1645
	CCGACGCCCCCACTCCCCGATCCAAACCACCT	-111	1645
Sb01g041150	CCCGCGGCCCCGCCCCGGATCTGCATTCCGCG	-2296	1259
	CTCCTGACCGCCTCGCGCCCT	-2252	1259
Sb01g041160	CCACTTCTTCCTCCACACACACCGCACCG	-97	584
	CTCCACACACACCGCAC	-87	84
Sb01g041180	CCCCACACGCCGCACTGCCGTCGCGAAGCTC	-279	576
	CCCCCACACGCCGCACTGCCGTCGCGAAGCTCTATCC	-280	1254
Sb01g041200	CACCACCATCACGCTCTACC	-165	1287
Sb01g041290	TCCCCCCTCTTCTCTCCACCTCTCTT	-267	1302
Sb01g041340	CCTCTGCCCGCGCGCACCTGTCTGCCC	-1870	767
	CGTCCGCGCGCCCCACCGCGC	-1675	1698
Sb01g041350	CACGGCGGCAGCCACCAGCG	-304	1366
	GTGGTGCTGGTCGACTCGCTCGCTCC	-375	1302
Sb01g041360	CCGATGCGGCCCAGCGG	-2182	1752
	CCGGCCTACGCGCA	-2118	900
	GGCGCCGGCCGGTGGACCCG	-2285	435
Sb01g041370	CCTCCACTCCACCCCTCC	-159	857
Sb01g041500	CCCCTGCCCCCTTCCCCTCGCCTTCCCCGCCGGCCA	-83	53
Sb01g041510	GCCCTGTCCCCTCC	-2151	1603
	GGCGCCGCTGGGAGGGCCC	-2193	1505
	TAACTAGGCTCAAAAGATTCATCTCGCGGTTTA	-1450	1393
Sb01g041550	AGGCCTCGTCAC	-232	884
Sb01g041830	GCAGCAGCTCAGGGGACCCTTCGCC	-152	229
	GCAGCAGCTCAGGGGACCCTTCGCCGCAGCATCCCCCGAGGGCCGT	-152	953
Sb01g042120	GCGCTGCGGCTCCTCCTCC	-2261	936
Sb01g042200	TGCGTGCGCACCCCGG	-82	951
Sb01g042210	CCATCGGCCAGACACGT	-107	1509
	TCTGTCACGTAACA	-81	1509
Sb01g042240	CCGCTACGCCTGCGCCGCCGCCTCCCCTTCTCTTC	-239	1551
	TCTTCCCGTGCAAGCTTCACAGCCGCCGTCTCC	-204	1551
Sb01g042350	CGCCCGGCCCGCGCCGTCGCTGTCGCGGAGCCTGAGCC	-1015	613
	GAAGGCACCGG	-683	1748
Sb01g042360	CCTGCAGCGCCCTG	-1747	830
	GCGCGAGCCTGCCTGCCT	-1609	1764
	GGCCGCGCCGTGCGCCCGCG	-1698	403
	TGCCTGCCTCCTGCGCCTCC	-1600	403
Sb01g042400	CTCCTCCCTCCCTCCCTCCTTGC	-194	144
	CTCCTCCTCGCCCCCACCTC	-216	144
	GGCGGCTCCCGAGGCGCGGGCTGG	-115	1229
Sb01g042560	AAATCGCGAGACGAATTTTTTGACTTTA	-2787	1391
	AGCGGCACCGCCTCGTGGCGGCCCGAGATCGTGTTG	-556	1402
Sb01g042670	CTCTCGCCAGTTCGCCG	-103	1206
Sb01g042690	AATTGACAAGACGAATCTTTTGAGCCTA	-678	1391
	TTGACAAGACGAATC	-676	1392
Sb01g042850	CTCTCTCTCTCTACCCGTGGCGTGCTCCACTCCTTCAGTC	-232	1004
Sb01g042880	CTCTCTCTCTCTCTCTCTCTCTC	-277	1034
Sb01g042940	ATCGTTTCGAATGCCGCCGCCG	-330	189
	GCGCGCGCCTCCT	-422	1298
	GCTTGGCTTTCTCCGCCTCGCGCCT	-448	1057
Sb01g043060	CTCTCTCTATTTCTCCTCCCCGTCTCCTCCCGAT	-113	1377
Sb01g043160	CCCCATCCCGGTGCGGCGC	-108	1993
Sb01g043250	CGCCCGACCGTCGGCGGC	-1295	1151
	GGCCGTCGTGGGAGGGCACTACTGC	-1280	312
Sb01g043260	CCATCCATCGCAGCCG	-260	227
	CCCATCCATCGCAGCCGTCGCCC	-261	1263
	CGCGTTTCCCATCCAT	-268	6
	TCACGCTCTGCCGAGACGGAAGCTCCGCGTGAAAGCAGTA	-198	5
Sb01g043280	GGTGCGGCGGCGGCGGTGGCGG	-1507	651
Sb01g043290	ATGTGGGCTTGCGGCGTGGGTCT	-140	743
	CACCCTTCCGCCGCCACCGCCG	-55	481
	CGTTTCTTCCACCC	-64	1081
	CGTTTCTTCCACCCTTCCG	-64	1005
Sb01g043450	CGCCGCTCCCCCACCGCGCCACCAGCCG	-108	759
Sb01g043560	CCACCGCTGCGCCTCTCCGGAGTCGCCGGCCGCC	-76	985
	CCGCTGCGCCTCTCCGGAGTCGCCGGCCGCCAAG	-73	985
	CTCCGGAGTCGCCGGCCGC	-62	653
Sb01g043610	ACCCGCACTCCGCACGCCGCCTT	-123	1421
	CGGCCTTCCGCTGTCC	-371	1010
	TGTGGCGGAGACCG	-204	734
Sb01g043670	AATTTCGCACCCG	-64	271
	ACCCGAAGTTCCAAACCCCGCCGG	-56	1432
	CCCGCCGGCCGCCGC	-40	517
	CCGACGCAATTTCGCACC	-71	223
	CCGGCCGCCGCGTCCC	-36	1846
	CGCCGGCCGCCGCGT	-38	517
	CGCGTGGATCTCGTCGAC	-1831	223
	CTCCCCAAACCCGCCCATCCCCTTC	-409	1585
	CTGCCGTCTCCCCAA	-416	517
	CTGCCGTCTCCCCAAACCCGC	-416	191
	TTCCAAACCCCGCCGGCCG	-48	436
Sb01g043720	CATGCGGTGCCCCCCGT	-2567	1519
	GCCCCCCGTGGTGTGGCGTAGCGTAC	-2559	1754
	GGCCGGCCGGCCGCGGTGGCGAGTAG	-252	1754
	TGGTGTGGCGTAGCGT	-2551	548
Sb01g043750	CTCCTGCTCCGCTACTCCTCCCGTCTTCCGGCGGCC	-63	661
Sb01g043780	GACTCGACGGCGGCAAGCGCGGGTC	-244	1038
	GGCCAAAACCCTGGGCT	-123	488
Sb01g043790	ATCCAGACCCGCGCTTGCCGCCGTCGAGTCG	-121	203
	CCCAGCCCACCTGCCG	-137	203
Sb01g043870	CCCCCGCTCCGGCTCCGCC	-519	106
Sb01g043920	ACCGCTCGCCTCCGGC	-1298	848
	CCCCCCGCAGCCACGCTCGCTCGCCGAA	-1515	546
	CTCGGATTCTTTCCCCTTCTCCAGCTCC	-1394	1599
	GCCAACCAACGCCA	-1487	546
Sb01g043940	ATGGCGCCCCAGCGGCAGCGC	-174	41
Sb01g044040	CATCCTCTTCCCCT	-28	928
	CGGCTACTGCTCCTTCCTCAT	-46	702
	CTCTTCCCCTCCCC	-24	928
	CTCTTCCCCTCCCCCTCCCCTCGC	-24	702
	CTTCCCCTCCCCCT	-22	928
	TCATCCTCTTCCC	-29	1082
	TCATCCTCTTCCCCTCCCCCTCCC	-29	246
	TCCTCTTCCCCTCCCCCT	-26	260
	TCTTCCCCTCCCCCTCCC	-23	1764
Sb01g044060	GCTGGAGGCTGGAGGACGCGCAACGCGCTGG	-597	1098
Sb01g044100	GGAACGAGGAGGAGCATGCAGGGCAGACCGAGGGATGA	-1875	1221
Sb01g044140	CTCCGGCCTCCAACAACCGCGCG	-221	1291
	GCTAGCGGCCAGCGG	-236	1291
Sb01g044400	AGGCGAAGGCGCCTCCGCTCGCCCCCTCCCAA	-40	1070
Sb01g044470	GTCCTGCACAGTCCCGTCCGGGGACCCCCCGC	-32	199
Sb01g044510	ACCAACCCCTCCA	-1853	1813
	CAGCGCCGCCACCAGCT	-1951	1084
	CTGCTCGGCCACCAACC	-1863	1084
	GCGGCGGCTCGGCAAGGCCACTGAC	-1804	1516
	TGGCCGGCACGCGGCGGCTC	-1814	1129
Sb01g044530	CGCGCCCTCCTAATCCCCCGGCCCCT	-1988	32
Sb01g044550	CCTCAGCCAGAGCCCCGGGTC	-2348	330
Sb01g044570	TCTCCCCAAATCCCAATCTCCCACCACTCTCCCC	-44	219
Sb01g044610	AAAAAATTTTGGAACTAAACAAGGC	-2125	1388
	ACCCCCCGCCACGCCCG	-135	488
	ACCCGGCCCCCCGTAGCAGCAGCAGCA	-1510	1017
	ATCGCGAGACGAATC	-2442	1392
	CCGGTGCCGTCCCCGACCAGCACGGCGCACGGCC	-1387	648
	CGCCAAAACAC	-155	1310
	GCCACCACCCCCC	-141	919
	TGCGCGAGGCACACGCG	-1352	648
	TTGACGAGACGAATC	-2214	1392
Sb01g044650	CCCGCCCGCCGCGCAACACGCGCGGCG	-191	33
	CCCGCCGCGCAACACGCGCGGCGTGGGC	-187	594
	GAGCGAGCCCCTCTCCCTCTCCGCTCGCTCGTCTCACCGACAGCCACTGACAAGGCGGCCCCGCCCGCCGCGCAACA	-250	252
	GCCCCGCCCGCCGCGCAACACG	-193	1610
	GCCCCGCCCGCCGCGCAACACGCGCG	-193	670
	TCTCCGCTCGCTCGTCTCACCGACAGCCACTGACAAGGCGGCCCCGCCCG	-233	1908
Sb01g044780	CCCACCACCAGTTCGTCCAAAGTCCCCAACGTCGCCTCCC	-44	588
	CGCTCCGGCGGGACTGGCGGCGGAGGCGGAGGGTGC	-201	652
	GCGCAGCTAGTGGGACGTG	-106	805
Sb01g044830	GACGACGCGTTCGGCGCCGCGCTGCGGGACGT	-2722	357
Sb01g044840	ACCCCTGCCCACCTCGCCGTCCTCGCC	-222	1843
	TAAAACCCTCGCCGCCCTCCTCCGGCTCC	-195	1842
Sb01g045030	CGCACCCCCAGGG	-178	919
Sb01g045040	CCCGTCGCCGCGCGCGACG	-677	88
Sb01g045070	CCAAGACGAAG	-26	621
	GCCGCCGCTGCACTGCAA	-50	958
Sb01g045110	CGCTGCCCCTTCCCTCCCTCCCTC	-534	529
	GTGCGCTGCCCCTTCCCTCCCTCC	-537	529
Sb01g045150	TCACTGCCACTGCCGCGATCCATCCCGGCAGCG	-89	245
Sb01g045200	CGTCGCCGCCGCCGCCGCCG	-701	997
	GCCGTCGCCGCCGCCGCC	-703	751
Sb01g045240	CCATCACGACGACGCC	-111	1786
Sb01g045260	ACATCCACATGTACACCAAG	-1203	1861
	CGGCCGCCGGCCGGGGCCCGG	-2509	1534
	GCCGCCGGC	-2507	1304
Sb01g045300	CCCGCGCCCTGCA	-1029	1956
Sb01g045320	TCCGCTGCCCTCCTTCCCTCCTCCTTCT	-393	659
Sb01g045330	CGCCATCCGCCACGACCC	-43	341
Sb01g045500	AAGAGAGAGGGAGGGGGAGAGAGGGAGGGAGGG	-108	1966
	GGGGGAGAGAGGG	-96	628
Sb01g045510	GTCCTCTTCCCCCCCTCCCTTCCATTC	-2087	502
Sb01g045560	CACTGCCCCCCGCACATCTCAC	-169	1115
	TCGCCTCGCCACT	-178	943
Sb01g045580	TCTCGCCAGTCGCCTCGCGCCCTCGC	-728	1357
Sb01g045800	GCCACCACCACAGGCCCACAGCCG	-781	282
Sb01g045920	CGACCCGGCGCCCG	-457	1266
	CGACCCGGCGCCCGCGGCCGCGGCTGCGGCC	-457	441
Sb01g046050	CACTCCACACGCGCGCCGGGGCCGAACGCTCCCACTG	-274	901
	TGCCTTTCG	-286	901
Sb01g046060	GGCGTGGTTCATGCACGGGCGCAG	-1335	1218
Sb01g046350	CCAGCCACACCCCGCGGCGTCCAGAACCTTCTAATCCCCGCGCGGCCACGACCGCGCCGC	-287	922
Sb01g046390	CCCCTCCCCGCCGCAACTCAGCCGCGCCGCCGTCGCCGTGCACGCACC	-149	1819
Sb01g046470	ACACACAACCGCCGGTCGATCGGTCTC	-351	528
	CACCGGCTCCGCCTTTAG	-206	1938
	CGATCGGTCTCGCCCTCCCGCCTATCCCCCG	-335	526
Sb01g046560	CCCCCTCATCACACTCTCCTCCTCACTC	-43	1083
Sb01g046730	CGCCGCCGTTGCAAG	-25	643
Sb01g046820	CCGCGGCCCCACCTCCCT	-240	1938
Sb01g046830	CCTTTGCTTTCCCCGACCCCCGACCCCGAGCA	-221	470
	CGCGTGTGCATC	-177	470
	CTTCCCCGCCGGTCGCCGCGCTC	-63	1133
	GCAGCAACGCG	-189	470
Sb01g046840	AGAGAAGTCCCGAACCGGAACCC	-174	679
Sb01g046850	TCCTCACTCTCCCCAGCCTGC	-1208	276
Sb01g046930	ACCTGGGCGAGCCACC	-529	848
Sb01g047010	CCACCACCACCG	-78	539
	CCCTCCCCCTGAACG	-32	494
Sb01g047120	CGCCTTTCCTCCCTTCCCTG	-353	676
	CTCCGTCCCCCGCCTTTCCTCCCTTCCCTGC	-363	1508
Sb01g047130	TCCTCCAAAACGCTCCCCTCGCTGCGACTCGTGTCGGCG	-243	333
	TGCGACTCGTGTCGGCGCTCCTCTGCAAAACCGCACCCG	-221	333
Sb01g047180	CCCGCCCCCCATCCCTCCCTCCGACGTGCTC	-1227	216
	CCTCTCCTCCGACACGCCTCG	-959	288
Sb01g047200	GGTCGCCTCCTCTTCCCCTTCCGT	-107	529
Sb01g047430	CTCTTCTCCCTTTTCCCCTCTCGCGCGCGCGCCCGC	-150	9
Sb01g047750	CCCACCTCGCCCG	-1539	1027
	GCCGCCGCCGCCG	-1552	1027
Sb01g047790	CCACGCTCCCCACATCCCCTTT	-62	351
Sb01g047830	TCTCCCTCCCCTCCCCTCCCCT	-836	1384
Sb01g048000	GCGCGCGCGCTCACACTCGCAC	-1897	1873
Sb01g048130	TACGAAACAATTTTTTTAAACCTAGTTA	-2327	1389
Sb01g048160	CACACGGGCGGGGCGGGCGGACGGTTCTGTGTG	-1744	1322
	GCGGCTTACGCTTCAACCGCC	-267	44
Sb01g048260	CACGCGCCGAGA	-67	1295
	CGAATCGGAGCCGTGAGGCAGCCG	-53	282
	GCCGAATCGGAGCCGTGAGGCAGCCGCCCC	-55	1295
	GCTCGCGCTCCACGCACGCGCCGA	-81	282
Sb01g048280	ACGGCGCACGCGCTGCACGCCGC	-67	1345
	CCGGCCCGCCGTCCGCCCAGCTCGACATCGCCGCCGCCGCCG	-43	819
	CTGAGGATGCTTGCGTGCGTCACGACGCTCG	-842	345
	GCCCGCCGTCCGCCCAGCTCGACATC	-40	1666
Sb01g048370	TCGCATCTTCGCCGC	-25	880
Sb01g048500	CAGCACGGCCACCCCGG	-2185	1084
	TGACGCGGCCGCCCCAC	-248	1084
Sb01g048570	GCCGGCTCGTCCCCTCGC	-938	726
Sb01g048600	GCTCTCCTGTCTCC	-35	928
Sb01g048660	CCACCTCGCCTCTCCGCGGCGCGAGCGAGGGCGACGCCGGCCGCGACGG	-1938	898
	GCCTCTCCGCGGCGC	-1931	51
Sb01g048700	CCCGCCACGGCGCGCGCCCCGG	-53	1477
Sb01g048720	AGGGGCTGGCC	-2494	1748
	CGCCAGGGGCTGGCCCAGGCC	-2498	1444
Sb01g048790	CCGCCTCCTGCCCCGTCTCATCC	-84	1719
Sb01g048860	CCCCCCACCCCGCGCCTCCCGTGCGCCGAGGCCGAGGC	-153	1785
	TAACTAGGCTTAAAAGATTCGTCTCGTCAATTC	-580	1393
Sb01g048990	GCGGCTGCG	-41	1755
Sb01g049020	CTCCTTCCGTTCCGCCTCGT	-503	532
Sb01g049090	CGCCATGGGGATGCGACCGC	-1603	1715
	CGCCATGGGGATGCGACCGCGGGGGCGCGGGGTTTGTTGGACGCGTCTGCATGCGCCGGCCGGCCGGCC	-1603	1088
	CGCGTCTGC	-1614	1088
	CGCGTCTGCATGCGCCGGCCGGCCGGCC	-1562	1788
	GAGCGGTACCCGCCCCCGT	-1455	1613
	TGCGCGTCTGCGTCGCCATGGGGATGC	-1616	567
	TTGTTGGACGCGTCTGCATGCGCCGG	-1570	927
Sb01g049190	GTCCAGCCTCCCGCTCCACC	-34	1287
Sb01g049200	ACGCGCCCCACCTCCCTCTC	-751	1400
	CATCCTCCTCCCGCT	-645	942
	GACGTTTCGTCGGGGTCTC	-720	1400
Sb01g049280	CCTACATAAACCCCCGGCATCCCCCTCGC	-201	120
	CTGCTGCTGCTGCCTCTTGCC	-233	975
Sb01g049340	GCCTCGCCCACTAGGCCGCCAGCGCGACCGCGTGTG	-44	1504
	GCGTCACGCCCCCCGCCCCGCGT	-248	1263
	TCTCCTCCTCCTCCCCTCTCC	-107	265
Sb01g049360	GTGCATGCGCATGCACGCCGTGGCGCGCCGCGTGGTGC	-531	925
Sb01g049390	CGCTCCGCTCCGCCC	-236	968
	CGCTCGCATGCGTGC	-1943	968
	CTCCCACTCCACT	-266	232
Sb01g049420	GTCCACCTCTGCCCAGC	-43	1361
Sb01g049480	GCCGACTCGCCGACGGCGA	-903	802
Sb01g049500	ACTGGAGGCGGCGGC	-24	1536
	CTCCCTTCTCCTTCCTC	-349	873
	GAGAGGGAGC	-9	1536
	GGCGGCGGCGAGAGGG	-18	1895
	TCTCCCTTCTCCCTTCTCCTTCCTCTCCC	-357	504
	TCTCCCTTCTCCTTCCT	-350	873
Sb01g049610	CACTCTCCCTCTCTTTCTC	-71	1633
	CCTCTCTTTCTCTTCACCCCCAAAGTCCCCGCCGCCTGCCAG	-64	209
Sb01g049690	GATCGCCGGAGCTCGGTGCCGGTGCCGCCGA	-49	1761
Sb01g049710	CCGACCGTCCCGCTCGCCTCCCG	-182	1421
Sb01g049750	CCTGGCGCGCGCGCGCGCG	-257	1805
	GCGCGCGCACCCTGC	-245	1820
	TACCTGGCGCGCGC	-259	1820
Sb01g049830	CCATCACGCCGGCGCC	-607	1786
Sb01g049880	CCCTCGGCTCCGCTAGGAACCTCTCCCTCGCCACG	-110	266
	GCCAACCCACGGCTCCCGCCCTCCCTG	-37	266
	TCCGTCTCCGGCGAGCTAGGGTT	-75	266
Sb01g049960	CGGCCGGGAGAGGCGGCCGGCCGGA	-1739	732
	CGGGAGAGGCGGCCGGCCGG	-1735	718
Sb01g049980	CCGCGCAGATCC	-217	1196
	CTCCACTCCTCCCTCCTCTCAAGCACCCGCAGGCCGCCG	-66	1406
Sb01g050000	AACTCCACCTCTCTCTCTCTCTCTCTC	-1077	502
	CGCACCCCAC	-1411	1048
	CTCCTCGATGCGCGCGTCCG	-1470	820
	CTCTCTCTCTCTCTCTCTCTCTCTCTCTCTCTCCCTCCC	-1061	1435
	GCGCGCCTTCCGCCACCTC	-1429	1326
	GCGCGGCCCCCACCCCCACCCGCGC	-1496	1991
	TCTCTCTCCCTCCCCCTCCT	-1036	820
Sb01g050040	TTTCAAAATTCAAGTT	-418	1395
Sb01g050250	CCGCCGCCGCCGCTTTCTCTCCTCCTCCGC	-103	957
	CGCGGGCCGCTGATCCCTTC	-48	785
Sb01g050260	AAATCATGAGACAAATCTTTTTATCCTA	-468	1391
Sb01g050290	GCTCACCCCCAC	-39	471
	TCACCCCCACCCCTTCCCTCCCTCCCTCGTC	-37	43
Sb02g000620	ACACAGCCGCGCATCCTCCTCCCCTCGCCTGCCCTCCCCTGCG	-1122	1182
	CCTCCCCTGCGCTGCCCCGCC	-1090	1407
Sb02g000680	CCATCCATCCATACATACCGTCCATCCATCCAT	-2401	1609
	CGTCCATCCATCCATCC	-2383	829
	TCCATACATACC	-2394	692
Sb02g001140	CCAAGGCCGCCGTCG	-2347	494
Sb02g001400	CCATGGCGCGCGTGGTGCGGCGGCGAGCCCCCGTGCATTCCC	-125	408
	CCCCGTGCATTCCCCTC	-97	407
	GCGCGCGTGGTGCGGCGGCGAGCCCCCGT	-120	1982
	GGTGCGGCGGCGAGCCC	-112	1836
Sb02g001890	CACACGCTGGCGGCGGGCCCCACC	-215	1480
	GCCCCACCGGCAGCGG	-199	367
	TACGCCTCGGCC	-182	367
Sb02g001920	GCCGCCGGCGCGCACGGC	-1154	1270
Sb02g001940	ACCCCGGCAGAGACGGAGC	-2960	688
	AGGAGAGAATGAAAGAGAGAG	-1488	636
	CCGGCAGAGACGGAGCAGCGGC	-2957	1462
	CTGGACGAGGGGAGTATAC	-2139	688
	GCACCGCCCCACCAGCCCCCTCCACTTTCCCCAAAGTCTT	-264	849
	GGCGCAGCAGGGCGGCGCAGTGG	-2877	706
Sb02g002110	CACCCCCCCCCCCCCCG	-1527	824
	CCCCCCCCCCCCCCGCCC	-1525	1580
	CCGCCCCCCCCAA	-1513	1813
	GAACACCCCCCCCCCCC	-1530	1123
	GAACACCCCCCCCCCCCCCGCCCCCC	-1530	939
	GGAACACCCCCCCCCCC	-1531	1123
	GTTGCCCTGGAACACCCCCCCCCCCCC	-1539	1433
	TTCCCTCCACCA	-2807	884
Sb02g002120	CCGGCGTCACGCACGCG	-66	1857
Sb02g002200	CCCCTTCCCCGTCTCTCT	-175	1942
	CCCGTCTCTCTCCTCGTCCTC	-168	348
	CCTCGTCCTCGTCCTCCAACTGTG	-157	1942
	CGGCACCTCCCCTTCCCCGTCT	-183	789
	CTCCCCTTGCTGCCGTCCCCCTCT	-226	1436
	CTTCCCCCTCCCCTTGCTGC	-233	453
Sb02g002390	CCGGCCCCGCGCGCCTCCCCGTACGCCCACCACCAGC	-1214	587
Sb02g002440	ACCCCCCGGCTCCTCCTCCCTCGCCACCACCACCACCACC	-140	1161
Sb02g002820	ATTGCCCGCCTCCCCTCT	-1023	1552
Sb02g003010	CCTCCCCGCCTCCCTCCCTTCT	-193	1300
Sb02g003160	CCATCCTCTCTGCTCTGCTG	-915	249
	CTGGTCTGGCGTTGC	-886	396
Sb02g003270	AGGCAGCAGCCGAAACGGGG	-2473	1230
Sb02g003630	CCACCACCTCACCGGACG	-232	277
	CCGCCGCCCGGTGCCGGCCGACTCGGCACC	-274	1301
Sb02g003680	ATCCCCCCCAACCCTCGCCGCCCGATTCC	-69	134
Sb02g003690	CAAGGATCGGATCTTCCGCGCGTCGGCGGCTCCCCCTCGGCGGCGT	-655	953
	CCAGCTGCCCAGGGTGGCCGGGCCT	-440	229
	CGGCGGCGGCGTCGGCGGCTCCCCCCACCTTCTCTCGCCAGTCGCCTCGCGCCCTCGCCTG	-582	1189
Sb02g003730	ACCCGCGGCGGGG	-1392	359
	TAGGGGCCAGGCCTCGGCGGCCGCGG	-1420	273
Sb02g003870	CCAGCGTGGGCGTCGCGGCCTCC	-266	696
Sb02g003980	CGCCGTCGTCTCTGCCGCGTGCC	-1583	948
	TCGGGTCTTTGCCGCCGT	-1595	186
Sb02g004030	CCGGCCGCCTTCCCCGCGC	-850	76
	CTCCTCCCCCACCTCGCGCCGCCCCGGCC	-890	134
	GCGCCGCCCCGGCCCCCACGCAAATCCGGCCGCCTTC	-875	75
Sb02g004210	CCCCGTCCCCGCGCGG	-1723	1354
	CCCGTCCCCGCGCGGGGTCCC	-1722	1707
	CCGTCCCCGTCCCCGCGCGGGGTCCCCG	-1727	1066
	GTCCCCGAGCCCGTCT	-1706	1354
Sb02g004220	GACGCAAGGAGCTCCGGCGCCGCCTACT	-2582	299
Sb02g004250	AAATCACGAGACGAATCTTTTGATCCTA	-2335	1391
Sb02g004280	CTCTTCTCCCCACACTCCCCACTC	-76	702
	GCCTCCTCTTCTTGCCTTGGC	-97	702
	TGGCCTCTTCTCCCCACACTCCCC	-80	246
Sb02g004440	TGGCTGCCTGTGGTGGGACGC	-243	975
Sb02g004500	AACCTTTCCCTCTCCTCC	-1737	1552
Sb02g004540	ACGCCGCCGCCGCCGCCACCGCC	-40	1365
	CACGACGACGCCGCCGCCGCCGCCACCG	-47	1177
Sb02g004730	CCGGTCTCTTCACCCACCGCCG	-104	1477
	CGACCCAGCAGGCCAGCATCCGAGCCACCGCGCGGCGAGC	-308	1887
	CGCCTCCGGTCTCTTCACC	-109	1338
	CGTCCTCGCCTCCGGTCTCTTCACCCACCGCCGCCGCCGACGACGCAGC	-115	898
	CTTCACCCACCGCCGCCGCC	-97	1287
Sb02g004750	CTTCCTCGTCGCCATC	-492	487
	TCGCGCGCGGCCGCCGCG	-476	487
Sb02g004840	CTCCTCCGGCTCCGCCGTCCCATGGC	-251	167
	GGAGGCGGAGGCGGA	-1545	1891
Sb02g004850	GCGTAGCCCCGCGTACGCG	-231	67
Sb02g004910	AGCCGCGCGCAGGCCATGGCACGGCGGAG	-689	1405
	AGCGCCCCCCACCTCCG	-86	1280
	AGCTCGCCCGTGCGC	-831	968
	CCGCTCCTTAGTCCTTCCTCTCAACCGGGGCAC	-72	245
	CCTGCAGCGCGGCTGGCGACAGCCGCGACGGAGATCG	-755	1019
	CGCGCGCAGGCCATGG	-686	951
	CGCGCTTCTCGCGGCGGCAGGGCGG	-796	1019
	CGCGGCCGGAGCTCGCCCGTGCGCGCG	-840	101
	CGCGGTGCGATGGAGCTG	-817	600
	GCGGCAGGGCGGAGGTCGCC	-783	141
	GGCCGGAGCTCGCCCGTGC	-837	600
	GGCCGGAGCTCGCCCGTGCGCGCGGTGCGATGG	-837	601
	TCGCCCGTGCGCGCGGT	-828	1022
Sb02g005080	CAACCACATATTCATATTCTGCTGCTCGCTGGTTCTCCCCGTCCCGGTTCCCTCC	-2170	491
	CACTCCCGAA	-2180	491
Sb02g005370	CGCCCGCGTGGGTGGAGGG	-2713	653
	GAGTCGTGGGGGTGCGCCGCCGCCGTACGTCGGG	-2610	985
	TAACTAGACTTAAAAGATTCGTCTCGCGATTTA	-1704	1393
Sb02g005590	CGCCGCGGGTCGTCGGCGCC	-73	1318
	GCCGCCGCCGCGCGCCACCTCGCCTCGCCCGCCC	-37	1074
Sb02g005750	ACGAGACGAC	-264	1741
	CCGGCGACCGCGCACCACAAACCCCCGGCGGCGCC	-253	1741
Sb02g005790	AGAGAGAGAG	-78	1826
	CTTCCCCCCACC	-171	784
	TCGTAGAGAGAGAGAGAGAGAGAGAGAGAGAGGGA	-82	1980
Sb02g006100	CGCCACCCATTCCCACCACCACC	-65	1023
	CGCTGCTGCCGCCACCCATTCCCACCACCACCGCC	-74	425
	CTGCCGCCACCCATTCCCACCAC	-69	397
Sb02g006130	CACGCCCCCGCACCCGTCC	-468	662
	CGCGGGAGGGCGAGCCGCCA	-174	1538
	CGGGAGCAGGGGTCG	-2845	1801
	CGGGCTGGCACGGC	-1385	595
	CGGGGCTGCAGGC	-1370	595
Sb02g006140	CGCGTCGCCCATGTCGCCTTCGGGCGAGGAGG	-1132	357
Sb02g006290	CCACCTCCCGCCTCA	-453	1918
	CCCTTCTTCCACCT	-461	809
	CCGCTCCGCCCCAC	-160	543
	CCTCCCGCCTCACTGGCACACT	-450	1850
	CTCCCCGACATCGCCTCCCGC	-428	1850
	TCACCCTTCTTC	-464	1850
	TTTCCTCCCTCCTCCCCTCCCCCTCGCATAGTTAAGC	-205	543
Sb02g006330	CCTCCTCTCTCTCTCTCTCTCTCTC	-115	1213
Sb02g006410	CAGCCGCCGCCGCCACC	-40	537
Sb02g006430	CCCCACTCCTCTCTCTCCTCCCCC	-44	882
	GTCCCCCCACTCCTCTCTCTCCTCCCCCGC	-48	1113
	TCCCCCCACTCCTCTCTCTCCTCCCCCGC	-47	1851
Sb02g006510	GTCTCTTCGCGCCCGCTCGCC	-1871	1260
Sb02g006530	GCCCCCCTCATCTCCATC	-49	119
Sb02g006620	CAGCTGCTCCGTGCCCGTGCGG	-1698	1472
	CGGCCGGCATTG	-1667	1472
Sb02g006770	CCAGCTCTCTCTCTCTCCCTC	-37	276
Sb02g006860	AACGCACGTCACGTCCACGTCCAGTGGACAC	-1044	475
	CACGTCACGTCCACGTCCAGTGG	-1040	1152
	GCACGTCACGTCCACGTCC	-1041	67
	GTGCCGCAACGC	-1051	784
	TCGTCCGTGCCGCAACGCAC	-1057	249
Sb02g006970	CCCCGCCGCACCCCCGCTC	-536	665
Sb02g006980	AGAAACCCCTCGCTGCCCAAC	-66	564
	CCGCGCCGCCGCCGCAGC	-22	1938
	CTGCCCAACCGGAGGCGCCGCCGACAC	-54	528
	GGCGCCGCCGACACAGCCCCCGCGCCGCCGC	-41	526
Sb02g007040	CTCCAAGCTGCGCAGG	-2330	524
Sb02g007080	ATTGTAGCCCCCGGCCCCCACTCCTC	-2966	515
	CCCATCCCCGTCCCGCCGCCGCCACTTCCTCCGCCGGGGGTGGAGGCGAGGCCGA	-2899	717
	CGCCGCCGCCACTTCCTCCGCCGG	-2886	1932
Sb02g007150	CGGGAGCCACCCACGGCCGCCC	-742	850
	GGACGGCGGAGCTAGAGCAGCACCGGGGGCGGGGGGTGAC	-1500	650
Sb02g007160	TGCGGGAGAGCAGCTGCAGCACAAG	-2216	559
Sb02g007480	ACCCGCCACTGTGGCAGC	-181	816
	CACCCGCCAC	-182	816
	CGCACCTACG	-163	816
	GCCGGACGCCATGGCCCA	-200	816
Sb02g007530	CCCCGGCCCCCGCGCC	-59	437
	CCGTCCCCTCTCCTCG	-85	1786
	CCTGCCCGTGCCCGCCCCTCCC	-110	1873
	CTCTCCTCGCGG	-78	323
	GGTCTCCGCCCCCGGC	-68	437
Sb02g007630	CTCTCCTCTCCTCTCCTCTCCGCCGCCG	-100	1066
Sb02g007690	CTCCCCTCCCCTCTGTATCCCTTCT	-350	165
Sb02g007820	CGCTTCCTTTGCC	-1508	943
	GCAGCGGTGGAGAGCGTGAGTGGCAATTCGTGGTCTGG	-76	1221
Sb02g007890	ACACGACGGCGCGCGC	-278	220
	CACACGACGGCGCGC	-279	158
	CGCCCCTGCCGG	-478	323
	CGCCGCCACCGTCGGGC	-238	1955
	GCGCGCTCCCGCCTCGGGGGTCACACGACGGCGCGCGCGCG	-300	268
	TGTCCACGTCACCATCTGCAGCGCGTGCAGCGCGCGCTCCCGCCTCGG	-331	220
Sb02g007900	ACCACCCATCCGCGACGCCACCG	-89	478
	ACCCATCCGCGACG	-86	1012
	CCACACCACCACCCATCCGCGACGCCAC	-96	87
	CCAGCCCGCCACACCACC	-104	1012
	TAGCGCGGCGGCGAGGCCG	-43	612
Sb02g008830	AACAAGCCACGCAACCTTTGCGCTTCC	-753	1363
	CAGAGGCGTCGCCGCGCGCCTG	-714	228
	CAGAGGCGTCGCCGCGCGCCTGC	-714	1515
	CATCCGCAGTC	-725	1515
	CCGCAGTCCAGAGGCGTCGCC	-722	1475
	CCTGCCCTCTCCGCCGGCACGGAGCAGGG	-696	1363
	CGCAACCTTTGCGCTTCCG	-744	1515
	CGCAGTCCAGAGGCGTCGCCGCGCGCCTGCCCTCTCCGCCGGCACGGAGCAG	-721	1362
	CGCGCGCCTGCCCTCTCCGCCGG	-702	912
	CTCTCCGCCGGCAC	-690	1515
	GAGCCGCCGCCTGGGCTCGGACTGACTGGCGTGCGCTCCT	-663	1475
	GCATCCGCAGTCCAGAGGCGTCGCCGCG	-726	1363
	GCCGGCAACTCGACTCGGC	-774	1363
	GCGCGCCTGCCCTCTCCGCCGGCACGGAGCAGGGCG	-701	1475
	GGCACGGAGCAGGGCGGAGAGCCGCCGCCTGGGC	-681	228
	GGCGTCGCCGCGCGCC	-710	660
Sb02g009240	GTCGCCCTACCG	-2680	689
Sb02g009590	CCGTTCCCCAGCCCTCCTCCCCA	-52	1719
	CCTCTCCTCGCCCGCCACCGTTCCCCAGCCCTCCTCCCCAGT	-69	1137
	CTCCTCGCCCGCCACCGTTCCCCAGCCCTCCTCCCC	-66	9
Sb02g009600	CCTCCACCACCTCGGGTCCTCGGCC	-226	48
Sb02g009610	CACCCTCCTCCTCCTCCTCCTCCC	-75	246
	CCCTCCTCCTCCTCCTCCTCCCGGCTCTCGCCCTCCGTCTCGCCCGGCGGACCCCGCCGAGCGCATCCGCCGC	-73	1286
	CGCGCGCGGGCGCCACCGCC	-100	1237
Sb02g010000	CACGCCGGCGAGGCCGGCCGAGGGGACGGCGGC	-2722	1322
Sb02g010060	CCTCCGCTTCCGCTTCCGCTACCA	-73	329
Sb02g010180	GGGACAGCACGCACCGCAGTCC	-949	850
Sb02g010760	ACCACCACCCTCTCCCTCC	-114	614
Sb02g010990	GCTCCTCGATTGTCCCGCCGCCG	-555	1766
Sb02g011110	CCACACCACACCACAGCCCAGGGCCA	-618	527
	CCGCACTGCCTTTTAACTACACCCCTCCCACCGCACCGAGCTGCTAGCCCTCCCCACCC	-134	1694
	GCCCGTGCGGAGCCGGGGTCGAGGGCCGTCGGCG	-657	1220
Sb02g011270	CGTCTAGGCCGCGAGCGGCGCCTCCTCCTCCTC	-2340	533
Sb02g011290	CCCTCTCAGGGCTCAA	-730	870
	GCTGCCTTCCGCC	-741	807
	TGCAGCGACGGCGTGATGCCAGCAG	-703	839
Sb02g011310	AGCTGGGAGGCCGGGCCGTC	-311	1965
	CACGCGGCGCCGCCCG	-24	1797
	CCCACCACGCGGCGCCGCCC	-29	453
	CCCCGCACCCACCACGCGGCGCCGCCCGA	-36	1560
	CCCGCACCCACCACGCGGCGC	-35	1698
	CCGCACCCACCACGCGGCGCCGCCCGAGC	-34	1699
	CTTTTCCCCGCACCCACCACGCGGCGC	-41	767
	TCCCCGCACCCACCACGCGGCGCCGCC	-37	455
	TTTCCCCGCACCCACCACGCGGCGCCG	-39	455
Sb02g011330	CCCTCCCCCTCTTATCCCCTTCTCCTCT	-59	390
Sb02g011380	CGACGGCCGC	-515	49
Sb02g011920	TAGGTAGATTTAAAAAATTCGTCTCGTAAATTA	-589	1393
Sb02g012310	CCAGCGACCGACGCCTGCGCCGCCGTCCGATCCC	-388	1944
	CCGATCCCCGAATCGCCGCC	-362	214
	TCCGCGACCCAGCGACCG	-396	1049
Sb02g012320	GCGGCGGCGGCGCGAGA	-25	1836
Sb02g012390	GCCGTCGTCCCCCGCCG	-2779	629
Sb02g012420	AGAGAGAAGAGAGA	-46	1978
	AGAGAGAGAGAGAGAG	-29	1978
Sb02g012980	CAGCCGAGCCGAAATCAATCTCAGATCCCCCATTTCGTATCCTCC	-101	428
Sb02g013160	CCCCATCTCCCTCCGCCCCCTCGTCGTCGCTTCCTCCAAACCCTAGCCTGCCTCCTATCCCGCCGGCC	-173	334
Sb02g014000	CCACCGCCTCCGGCCGTCC	-1243	1613
	CCGCCACCGCCTCCGGCCGTCC	-1246	1615
Sb02g015110	CAACACGGCGACGCGACGACACACAGACAAGGAAGTCGCATCCTCCTC	-540	1804
	GCATCCTCCTCTTTCCGTCGCTCTGCAATCGCCCCAAATTCCCCTCTTCCCCTCG	-503	1710
	TTTCCGTCGCTCTGCAATCGCCCCAAATTCCCCTCTTCC	-492	1804
Sb02g017290	AACCATCGCCCGCC	-2120	1119
	AGCGCGGGCGCAGCTCA	-2077	1964
	CCCACCTGTCCTCGCAG	-2421	1953
	CCCGCCGCTCGG	-2105	1119
	CCGCCGCGCCCGCCGGAGCTGCGCC	-2182	715
	CCGCTCGCCCGCCCGTCCTCGCCGCGCGCTGCCC	-2154	1119
	CGCGCCTCCCG	-2093	1119
	CGCTCGGCGCGCC	-2100	1964
Sb02g018530	TCCGGAGTCCGAACCCTCCCT	-795	42
Sb02g018650	CGTGGAAAGA	-840	1539
	CTCCTTCGGCTC	-42	1849
	GGGGTGGGGG	-829	1539
Sb02g018670	CTTGTGGAGGGACGATCCGATGGCCCG	-2557	1760
	GAGGGACGATCCGA	-2551	1759
	GCCATGCCTGGGCCGTCAGGCA	-2589	1610
Sb02g018880	GCCCAGGGGCCCAGCCTCGTCTCGTCCGCCTCGTC	-55	923
Sb02g018900	ACGCACAACCGGCAGCCGC	-40	1613
Sb02g019480	CCCATTCCCCTCCTTCAAAGCCTCGC	-2139	1619
Sb02g019530	GCGGCGGCCAGCCG	-1183	1266
	GTGCGCGGCGGCCAGCCGGCCAGCTCGCGGC	-1187	441
	TAGCCAGGGGGCTCGCGACCTCCTGCGGGGTGT	-1523	1818
Sb02g019580	ACCGCTCCGCGGCATCCCTCGCGGCTCCCGCGGC	-204	603
	CCCACCGCTCCGCGGCATCCCTCGCGGCTCCCGC	-207	603
	CCGCTCCGCGGCATCCCTCGCGG	-203	1365
	CCTCGCGGACCTAGGGTTTCTCCCGG	-143	603
	CGCGGACCTAGGGTTTCTCCCGGGCC	-140	603
	CTCCGCGGCATCCCTCGCGGCTCCCGCGGCCCGGCGCGCCCGGCCCTGCCACTCGGCC	-200	317
	GCTCCGCGGCATCCCTCGCGGCTCC	-201	1057
	TCCCTCGCGGCTCCCGCGGCCC	-190	189
Sb02g020250	TCCTCTCTTCTCCGTCTCCTCCCGATCC	-113	659
	TGGCCTCCAGGTCTTCGCTCGTCCG	-2731	732
Sb02g020410	TCATCCCATGCCC	-2826	419
Sb02g020440	AACCTTTGATTCTCCCTCCTA	-1173	564
	TGCAACCTTTGATTCTCCCTCCTAGC	-1176	977
Sb02g020800	CCGCCTCTCTTGCCTCCGC	-189	1613
	CCGCTCCCGTTCGCGGCCCCCG	-174	481
	CGCCTCTCTTGCCTCCGCTCC	-188	348
	GCTCCCACACTTCGCCGC	-153	26
Sb02g020850	CCCTGCCGACCTCC	-1967	1577
Sb02g020870	CCACTTTGCTCGAATCCCCGCCGCGGCGTCT	-52	216
	CCGCCGCCGCCCACTTTGCTC	-62	288
Sb02g020880	AGCACCGACGCTCCATCTCCTC	-1887	52
Sb02g020940	CTCCCCCTCGCCGTCCC	-39	1258
Sb02g021050	GGCGGTCTCCCCCTTAGCCGGC	-371	571
	TGCTCTGGT	-382	571
Sb02g022140	CACCCACACGCCCCGCGTCCGCCTCCCGTCCTACACCTCGCCATCCTCCCCCCGA	-169	261
Sb02g022360	CCCTACCCCC	-35	388
	CCCTACCCCC	-35	389
	CCTCTAACCCTCCCCTGAACCCT	-54	272
	GGCGCCCCCCCACCCCCAACCTCTAACCCTCCCCT	-73	388
	GGCGCCCCCCCACCCCCAACCTCTAACCCTCCCCT	-73	389
Sb02g022420	CCACCACCACCACCACCACCACGACC	-89	519
Sb02g022770	CGGCGCGCCACATCGAACTCGCCGACGC	-40	620
	TCTCTTGCCCAAACCCTTCTCTC	-99	1766
Sb02g023100	GCGGTGCCGCGGCGGCGGGGGGG	-688	706
Sb02g023230	CACCAACACTCCCACAGCCACCATCCCGTCAC	-521	255
	CACCCACCCACCCACCCACCCGTCCACAGCCAG	-492	590
	CCACCAACACTCCCACAGCCACCATC	-522	519
	CCCACAGCCACCATCCCGTCACCCACCCACCCAC	-511	148
	CCCACCCACCCACCCGTCCACAGCC	-486	165
	CCCCACCAACACTCCCAC	-524	1844
	CCCCGCCCCACCAACACTCCC	-529	490
	CGTCACCCACCCACCCACCCACCCGTC	-495	1939
	CTCCTCCCCGCCCCACCAACACTCCCACAGCCAC	-534	148
	GCCACCATCCCGTCACC	-505	1844
Sb02g023260	CCGGATCCGCGTCACCCCCC	-226	95
Sb02g023280	TCATCTCCTCACCCTCC	-106	1278
Sb02g023290	CCGCCTAGCACCCGGCCGCG	-22	214
	GCCTAGCACCCGGCCGCG	-20	1049
Sb02g023650	CCGCCACAAGTTCCCCGCCGCCGCC	-189	48
Sb02g023660	TCATCACCTCCAAGCCGCCC	-1226	301
Sb02g023740	CCACCGCCTCCCTCTCCGCTCTCTTCCTC	-117	231
	TCACCACCGCCTCCCTCTCCGCTC	-120	230
Sb02g023760	GAGGGCGGACGCCCTGC	-972	407
	GGGGGGAGGGCGGACGCCCT	-977	718
	GGTGGGCGCCCTAGGGGGGAGGGCGGACGCCCTGCCCCCGGG	-990	408
	GTGGGCGCCCTAGGGGGGAGGGCGGACGC	-989	1982
Sb02g023980	CACCCGCGAGTCGCCGTCCGGCCGTCCTCGATCGA	-260	1132
	CCGTCTCCTCCTCCGCGGCTGCCGA	-1342	1043
Sb02g023990	AAACGCTTCCCCCCGTCTCTCCCCT	-399	1057
	CCCCGTCTCTCCCCTCGCCGCTGCCCCGACCCGGTGCCGTTCTCGCCCGAATCGGCGA	-389	317
	CCCCTCGCCGCTGCCCCGACCC	-379	189
	CCCGACCCGGTGCCGTTCTCGCCCGAATCGGCGAATCCTCCCTCTCTCTCTCTCTCC	-365	756
	CCCGTCTCTCCCC	-388	1298
Sb02g024230	CCTCCGTCCTCCCTGTCGCCGCCGC	-122	1043
	GTTCCTCTCAGTCTCACCACC	-216	536
	TTCCACCGCCGCCCAC	-232	536
Sb02g024420	CTCGCCTCGCCGGCGG	-32	1941
	GCAGCAACTCGCCTCGCCGGCGGCC	-39	312
Sb02g024470	CCTCGCCGCGCGTGGTCTCCGCCCGC	-2313	1666
	CGCCGCGCGTGGTCTCCGCCCGC	-2310	1345
Sb02g024550	CGAGAGGCCCCCTCCTTCGGCGAAGCTGCCCGCGCGCC	-346	613
Sb02g024670	ACTCCGGCTGCTCGGCGCCGCACCCG	-2390	340
Sb02g024680	CCCCCCCATCTCCTCTCGACGTCCAAAGCCGCAGGTAGGCCGCCGCAT	-1067	1804
	CGCCGCATCCCTCCCTTGCCCTCCCCAATCCATCCATCTCCTTCGCCGCGCGTCT	-1027	1710
	CGCCGCGCCAGGGGGT	-1188	1598
	GGCCGCCGCATCCCTCCCTTGCCCTCCCCAATCCATCCATCTCCTTCGCC	-1030	1728
	GGCCGCCGCATCCCTCCCTTGCCCTCCCCAATCCATCCATCTCCTTCGCCG	-1030	1727
	TCCCTTGCCCTCCCCAATCCATCCATCTCCTTCGCCGCG	-1016	1804
Sb02g024780	CGCCGCGCGTGAGCCGCTGGGCGGGCGAG	-2910	1405
	CGCGCGTGAGCCGCTG	-2907	951
Sb02g024830	CACGTTCTTCCATCATAACC	-1626	1287
Sb02g025020	AAACCAAACCGAACACGAGCT	-320	1255
	ACAGCCACCCCTCACCTCTCCC	-207	1550
	CCGCCCGTCCTCTCCTCCCGCTCGCCGGTGCGGGCCCCTTCGC	-1180	1078
	CGCGGGCTCCTTCATCCGCTGC	-1290	789
Sb02g025060	CCCCCCCCCCTCTT	-103	1081
	CCCCCCTCTTCCTCCTCGCTCC	-99	1112
	CCTCGCTCCTCCTGCCTGGCCTC	-86	1460
	CCTCTCTCTCCCC	-67	1763
	CTCGCTCCTCCTGCCTGGCCTCTCT	-85	1401
	TCCTCCTGCCTGG	-80	1763
	TCTTCCCCCCCCCCCCTCTTCCT	-109	1460
Sb02g025090	GGGGTCGCGCCGGACCACGC	-908	712
Sb02g025130	CCGTCCTCCCGCGTCCCC	-78	1792
Sb02g025190	CCTCAGCGCGCGGGCAGCC	-188	1872
Sb02g025530	GGAAGTGACGGCGGCT	-1123	1530
Sb02g025680	ACTCGCGCTCCTTGTCCCGCCCGC	-189	246
	TCTAGGCACGCGACGCGACC	-287	1237
Sb02g025760	CTCCACTCCGCTTCACGC	-44	1940
Sb02g025790	GCACCACCATTCCTCCGCGCC	-190	1665
	TCTGCTCCCCTGCCTTCCGCT	-80	1578
Sb02g026110	CGCCCTCGCCTGCGTCCTCCGCGCACCGGCCGACGACCCT	-2784	1704
	GTCGCCTCGCGCCCTCGCCTGCGTCCTCCGCGCACCGGCC	-2793	1704
Sb02g026260	AAAGGCCACCACCGA	-2975	769
Sb02g026300	AACTTCCCTTCCCCCTCCT	-2890	1817
	CCTCGCGCCAAGCAAGAGAAGCCACTCCGACGTG	-207	782
Sb02g026330	CCCGGAGGCCGTCCGGCCGC	-68	1563
	TTTTTTTTCAGAAAAGCAT	-1169	1394
Sb02g026360	CCCTCTCCCTCTCCCTCTTGGTGT	-189	843
	GATGGCGCGTCCCGTTCCCG	-812	1848
	GTCGTCGTCTCCCTCTCCCTCTCCCTCTTGGTGTTTC	-199	1438
	GTCGTCTCCCTCTCCCTCTCCCTC	-196	529
Sb02g026440	GCCTCCCCTCCGCTCCGCTCGTC	-553	1626
	TCCCCTCCGCTCCGCTCGTCCGC	-550	912
	TCCCCTCCGCTCCGCTCGTCCGCCTCCTCCCCGGCTCG	-550	170
Sb02g026500	CTCCGCTCGTCCACTCCCTCCTCCCGGTCCGGTCCGTATCCGGGAT	-214	157
	GGTCACCCCGCTCCGCTCGCC	-126	211
Sb02g026540	CGCCGGCCGGTTGGCCCCCCATCCCAAGCGCTCCC	-2327	923
	CGCCTCCCTTGACCCTTCCCCTCCAGGGTCC	-120	216
Sb02g026560	CCAACCTCGCTCCTCGCGAC	-572	453
	CCATCCCCGTCGCTGTCGGCGCCGCCTCC	-491	1560
	CCGGCCGTGGCGCTCC	-763	238
	GCCAGGGGCAGCCGGGCAGGGGGACCGCGCGC	-1246	1303
	GCGGGGCCAGGGGCAGCCGGG	-1251	1342
	TCCATCCCCGTCGCTGTCGGCGCCGCCTC	-492	1699
	TCCCTCCTTCCC	-776	238
	TCCTCTACGCCGCGCCGCCC	-638	453
Sb02g026580	CCGTGCGGCGAGCCGGCGAA	-1944	1965
	GCCCCCACGTCCACGGGCGTCGACCCC	-205	455
	TCACTCACCACCGGTCGCGCCACACCG	-2209	455
Sb02g026590	CGCCGCAGCCTCCTCCTCCTCCTCC	-190	48
	GGCGGCCGGGTGCGGGCGGAGGGCG	-289	1521
Sb02g026600	CCGCCCCCCGCCCCC	-2685	1596
Sb02g026630	ACGGGGCCGCGCACTAATCGACGGCCCGCCC	-312	1455
Sb02g026680	CGCCGCCGCCGAGGCCCGGC	-2014	750
Sb02g026720	CCTCAGCAGCTCCACAGCACCCCA	-39	946
	CGCTGCGATTCCTCAGCAGCTCCACAGCA	-49	94
	TCCACAGCACCCCACCCCCGCGCCGGCG	-29	93
Sb02g026760	CTCTCTGTC	-2254	262
	CTTTCCCCCTTCTCC	-2271	262
Sb02g027020	GGGGGAAGAAGAGGAGGAG	-107	1492
Sb02g027050	CGCTCCCTTCTCTTCCCTTCCT	-569	1300
	GTCACCCCCTGCCTTATCTTTT	-735	1300
Sb02g027160	CAGATCCAGCTACCTTCTGCCGCGGCTGAGG	-276	380
Sb02g027300	CGCCGCCCCGTCCCGTCCCGTCCCGT	-1286	1650
	GCTGCAGCCCGTCCG	-1260	1650
Sb02g027330	CCGGCCGCGCGCTGGAGGCTGGCGCCCGT	-339	1982
	GCCCGTGCTCACGCCGT	-316	407
	GCCGCGCGCTGGAGGCTGGCGCCCGTGCTCACGCCGTCCGCC	-336	408
Sb02g027570	TTCGCTCCTCCTCCTCCTCCTTCTCC	-1854	467
Sb02g027580	GCCGCCGCCGCGCGACCGCT	-29	1848
	GTCAGCGAGCCAAGGCAGAGGGGCGCGGGGGAGGGGAGCTGGGCCTCGGCCTG	-2167	1532
Sb02g027790	ATGCCGCCGCCTCCCGTCCGT	-2088	758
Sb02g027820	CGCTCGTCCGGGCAACCGGCAACGCACGCACGCACGA	-210	393
	TGAGGGTGAGGCCACCAGCCCACCCCACCCAA	-359	1070
Sb02g027840	AAGCGGCCGCCCCCTCTCCCGTCTCTCCCCCTTCCCCCCTCCCCT	-97	428
Sb02g028180	AAAATATTTTGGAACTAAACAAGGC	-1909	1388
	CAGCCTGCCCTGC	-776	919
	TCCCTGCCAGCCTGCCCTGCCGCGGCG	-783	1017
Sb02g028260	CCTCTTCCCCTCTCCGATCTCGACG	-31	165
Sb02g028400	ACCGCACCCCACCAACC	-2971	1280
	AGCGTCGACGTCCGTCGGTA	-2749	680
	CGCCACATGCCGGCAGCGCC	-2723	680
	GCCGGCAGCGCC	-2715	1060
	GCTCCTCACAAACACGCAGGCACT	-2697	1246
	GGCTCCTCACAAACA	-2698	1060
Sb02g028490	CCACCTCGGAACG	-211	271
	CGTCCGCCC	-171	954
Sb02g028720	AGTACCCACGCCGAGCCGCC	-1907	1237
Sb02g028770	ACCGCCCTCACCCTCGCCGGCGCCGACTAGC	-2614	950
	CCTCCTCTACGACTTCTCCC	-2673	1334
Sb02g028820	ACGCGTCCGCGTCTGCTCG	-1324	67
	CGCCACCCTCCATCGAGTC	-2019	1400
	TCGCGCCCGCCCTCCATCCA	-2047	1400
Sb02g028840	TCCTCCTCCTCCTCCTCCTCCCCCAC	-47	1771
Sb02g028860	CCCTTCCGCGGCCAGCCAGGCAGCCAGGGCCG	-295	1888
Sb02g028870	CCTCTCCTACTACCCCGGCCCG	-1434	1996
	CCTGACTGCCGCTCC	-1450	396
	CGCCCCTGCCTGACT	-1458	396
Sb02g028940	CCCTGCTCCTCCAAGTTCGTC	-2342	348
	CGCGTAGTCGGCGCTGGGCGG	-2672	140
	GGCGGCGCGTAGTCGGCGCTGGGCGGCGC	-2677	77
	GTCGGCGCGTAGGCGGGCGCGAGC	-2625	1217
	TCCTCCTCCCGCCGGTCCTG	-2368	468
Sb02g029040	CACCTACCGGCTCCGCGGCCTCGCTCGC	-160	574
Sb02g029100	CGGCCACCTGCGGCGCGCGCAAC	-2175	496
Sb02g029180	GCCAGCGGCCGCGGCCGCCGCGCCGA	-918	273
Sb02g029270	CACGCCCCCACGCCTGCGGCC	-129	1026
	CACGGCTCTGCCCCACGCCCC	-142	348
Sb02g029300	GCATCCTCTTCCTCCTCGGCGG	-526	395
Sb02g029340	ACCCCCCCCCCCCCCACACCCCACCCCCACTC	-2572	255
	ACCCCCCCCCCCCCCACACCCCACCCCCACTCCC	-2572	148
	CAACCCCCCCCCCCCCCACACCCCACC	-2574	1939
Sb02g029520	CCGGGCGCTCTCGGCCGCCGCCGCCCGCCGC	-1041	576
Sb02g029740	TCCAGCTCTCCACCGGCGGCAGGAGGCG	-54	1177
Sb02g029850	CGCAACTCCCAGCAGCCCCG	-159	676
Sb02g029880	CCCAGGTTCCCCGTCCGCTAGGGTTCCCGCGACCCCCCTCCGCC	-52	1590
Sb02g029900	CCCCCCTCTTCTCTCTCCTCGCTCCCCACGCCACGC	-112	1812
Sb02g030140	CTCCCCCCACCTTCTGTCGCCAGTCGCCTCGC	-1753	544
	CTGTTCCCGTGGGAGC	-1649	1914
Sb02g030280	TCGCCCACCCCGATCACCGCG	-33	1696
Sb02g030320	CCTTCCCTCCCCCCCCCAACCC	-2724	1065
Sb02g030560	GAACGGGAGGGCGGGGCGGGGCGGGGCG	-307	456
	GCGGGCTCGAGCTGGGC	-277	456
	GGCGGCGGCGCTGGAGAGAACGGGAGGG	-324	456
	GGGCGGGGCGGGGCGGG	-294	456
Sb02g030780	CGCGGCCATGGCTTGGGGTAGTG	-1720	1719
	TCCACTCACTCGTACGTCGTCTCT	-2372	618
Sb02g030830	CTTGCCCGCCCGCGCACACAACCGCGACGTTTCC	-440	673
	GAGAGGAGAAGGAGA	-477	1979
Sb02g030890	CCACCCCCAGCTCCTC	-2991	367
	CTCCACCCCGTCCCACTTCCCCTCCGCGCTTCACCTCCTTCGCCTCGTCTCCTCGC	-2952	385
	CTCCGCCTCCTC	-2975	367
	GCTACCTCTCC	-2895	385
	GCTCCACCCCCAGCTCCTCC	-2994	368
	TCGGCGCCCTATC	-2965	385
Sb02g030930	CGCCGCCGCCGCCCCCGTTCACCGGTCG	-945	759
	GAGGCGGAGGAT	-961	1156
	GGAGGCGGAGGATCCGCCGCCGCCGCCGCCCCCGTTCACCGGTCG	-962	999
Sb02g030990	AGCCCACGAGCCCATCCGC	-212	106
	GCCAGCCCACGAGCCCATCCGCCGCGCGG	-215	1294
Sb02g031000	ACCGCCCGGATTCCT	-113	1170
	CCGCCACCTCCTCGTCCCG	-62	436
	CCGCGCGTCTTCTCCCACCGGCCACCGCTGACCGCCCCACCGC	-151	1078
	CCGGATTCCTCTC	-108	263
	CGCCACCGCCACCTCCTCGTCC	-67	789
	CGCCCCACCGCCCGGATTCCTCTCC	-119	1945
	CGGATTCCTCTCCCTCCAC	-107	436
Sb02g031030	CGCCACGCCTCCTCTCCATTCT	-51	1008
Sb02g031040	GCCGCCGTCTCCTCCGTGACTCCGCCCT	-70	73
Sb02g031050	ATCGCGAGACGAATC	-964	1392
	GCGTGCGGCGACGGG	-1788	1866
	TGCGGCGACGGGAGG	-1785	1866
Sb02g031070	GCTTCAAAAACCCTCTACCCCTCTCA	-55	704
	TGCTCCACAAAGCTGCACCAAACCCTCCTCTG	-91	704
Sb02g031150	GGTGCCGATCCCGT	-118	1081
Sb02g031180	CAGAAGCACA	-578	1085
	CCGCCCCCATCCACATCGG	-568	1085
	CCGCCGGCCGGGGGAAGCAAGCTCAAACCCTAACCGCCGGCGACGCCAGC	-52	996
	CGCCCCCATCCACATCGGCTGCCCAAGCC	-567	1086
	CGCCGGCGACGCCAGCA	-18	84
	CTCCTTGCAGTCGCAG	-591	1086
Sb02g031240	CGTCTCACTCACGAGCGTGCTC	-137	1873
Sb02g031450	GTCGCTCCCGTTCCCGGT	-320	206
Sb02g031460	CCACCCCTTCCCGCGGG	-266	488
	CCGCGGGAACCCAGCG	-256	623
	CTCTCTGCGCC	-291	1310
	GCCACCCACCCCTTCC	-271	623
	TCCACCTCGCCCGCGGGGCT	-130	1848
Sb02g031570	CCGCCCCGCTTGCCC	-699	396
Sb02g031600	CACCGCCGCCGCCGCCCGGGGCCAGCGCCACTGCGCCAGCCA	-328	1990
Sb02g031860	AGCAGGAGGAGGAG	-397	1110
	CGCCGCAGCAGCAGGAGGAGGAG	-406	1493
Sb02g031870	GCGGACCCCGGCCCAAAAGCGTACG	-177	1778
Sb02g031910	CCGGCGGCCGGCCGGT	-775	1586
Sb02g031960	CCGGCGCCGCCCTCCTCGTCGG	-680	395
Sb02g032180	TAACTAGGATCAAAAGGTTAGTCTCGTGATTTA	-860	1393
Sb02g032250	CTCACGCCGAACGCGTGTG	-971	499
	GGCCTCGCCGTCGCGCCACGTGGCAGACGCCGTCACCACGCGCGG	-221	654
Sb02g032300	CTTCACCGTCTCCTCCACTCCCTC	-115	529
Sb02g032430	CACGCACCGCCAACACCCAGCGCATCGGCCGGCT	-742	193
Sb02g032450	CGGCGAGGAGAGGCCGGCGTGGCGA	-1307	732
	GGGTAGGGGCCGGCGAGGCG	-1195	718
Sb02g032590	ACCGCCCCCGCCGTCCGTTGCC	-64	1065
Sb02g032860	CCCCTCCCCGCCCG	-132	546
	CCTCCCCCCACCCCAACCCCTAGCCTAG	-161	546
Sb02g032890	GCCTCCACCTCTTCTCCCGCAGCGCCGGCGCCCTCCTCTC	-152	588
Sb02g033070	CTTCCCTCTCTACTC	-51	1214
	TCTCTCTCTCTAGTGCTC	-36	1214
Sb02g033090	CCTCCGCCTCTCCTCCA	-753	1857
Sb02g033190	TCCCCTCCCCCCTACTCGCCCGCG	-988	843
Sb02g033430	AGGAGTAGGCGTGCGGGAGAAGGATA	-585	1194
Sb02g033540	TCGCAGTTCATTCCCGCTCTGCC	-611	1023
Sb02g033580	GCCGGGTGGTGGCCGCATCT	-387	1318
Sb02g033610	CTACACCAACGGCGCCGGGTGCGGCGCGTGCTACGA	-1547	1992
	CTGCAGCCACCCCAGCCC	-2659	877
	GGAGGCGGACGGCGACGACGGTGGTGGCGC	-1760	1933
	GGTGGACGAGGAGGC	-1775	431
Sb02g033630	CACGGGCCTAGGTGGACCGCGCCCAG	-212	1347
Sb02g033670	GGCGGCGGCGTCCTCCTC	-1068	1611
Sb02g033680	CTAGCGCTCCCGACTCGCCGC	-26	325
Sb02g033760	CCGTCGGAGCCTCCG	-87	1072
	TGTCCGTCGGAGCCT	-90	1072
Sb02g033800	CTGACCGCCCCAGCAT	-1052	1709
Sb02g033910	CGGCGGCACGCGCCGCCGA	-1123	1613
	GCGGCACGCGCCGCCG	-1121	1797
	GCTGCTGAGGCGGCGGCACGCGCCGC	-1133	927
	TGCCGACGGCGGGGG	-1202	814
Sb02g033950	AGGTCTCCACCCCCCTCCCCTCT	-167	241
	CTCCAAATCGCCCGAACCCCA	-146	536
	GTCTCCACCCCCCTCCCCTCTCC	-165	241
	TCCACCCCCCTCCCCT	-162	536
Sb02g033980	CCGCTCGGGCCTGGG	-1464	643
	CGCTCGGGCCTGGGCCTGGGCCGGACCGTGCTTG	-1463	1106
	TCGGGCCTGGGCCTG	-1460	643
Sb02g034000	GCCACTGCAACCAAACCCTCGCCGACGGCGGGCG	-46	219
Sb02g034080	AGGTTTAGTG	-156	1826
Sb02g034160	TCATTCCCCGTCACTTTGC	-1218	128
Sb02g034250	CGGGCGCGGGCGCGTCCGGG	-325	1892
	TCCTAGACCTCTCC	-428	841
Sb02g034270	ACCGGAGGCGCCGCGCGGCGCGCCCT	-2900	641
	CCGTGCCGCCGCGA	-1905	720
	CGGCCGCCACGGTACATGCCCCCCCCCCCCC	-1123	1456
	GGCATAGCCGGCGGTGGAGAGGGAGA	-1759	641
Sb02g034320	TCCTCCTCCTCGCCTTTCCTCTCTC	-184	111
Sb02g034370	AGGCTGCCCGCTGCC	-179	1061
	GCCGTGTGGCG	-293	1774
Sb02g034380	CCCTTCCCTGCTTCGCCTCGTC	-87	351
Sb02g034620	TCCCGCCGCCGCCGCCGC	-65	186
Sb02g034670	CCGGACGTGGCCATCGAGGACGT	-1049	974
	GACGTGGCCATCGAGGACGTCGG	-1046	974
Sb02g034710	CAGAGCCCGATCCGGCCCATCCAACACCCGCCGACGCGCCAGCGC	-349	586
	CGTGGTCGGCCCGC	-299	586
Sb02g034720	CCGGGGGCAGCCGCAG	-1285	227
Sb02g034910	CAGGCGGCCGCGGGCACCCCTCG	-2342	1152
	CCGGCAAGGCGAAGAAG	-2089	1503
Sb02g035000	CCTCTCGCCGAAACCCGGCGCCC	-50	496
	CTCGCCGAAACCCGGCGCCCGCCG	-47	834
	CTCGCCGAAACCCGGCGCCCGCCGC	-47	542
Sb02g035220	GCGTCGCCGCCGCGGTCCT	-28	76
Sb02g035260	TCACCGGCGGCGGGCGTG	-43	1190
Sb02g035270	CCGGCCGCACGCCCGCCGCCGGT	-412	1719
	CGGCCTCCGGCCGCCGGCCGCACGCCCGCCGCCGG	-425	770
	CTCCGGCCGCCGGCCGCACGCCCGCCGC	-421	581
	CTCCGGCCTCCGGCCGCCGGCCGCACGCCCGCCGC	-428	770
Sb02g035290	ATCCCGCGTTGGCTA	-287	432
Sb02g035310	CACCAGCTGAGACC	-206	862
Sb02g035390	CCCTCTCCCCTCCCGCCTC	-1680	1904
	GCCGACGGCCCATCAAACCC	-1994	1573
Sb02g035470	ACCGTCGCCGCTC	-103	1344
	CCGCTCGCCGGGGCCAGGGCA	-96	1358
	CGGGGCCAGGGCAGG	-88	431
Sb02g035730	AAAGCTCCAC	-343	1863
	ACCAACTCTCCTTCGTCTGGCCCCGCCCCCGCCGC	-269	114
	TCCCCAAAGCGCCCCCCTG	-363	1863
Sb02g035800	CCCTAGTCCCTC	-60	196
	CCGCGCCCGCGCCTCCACCAC	-44	669
	CCTAGTCCCTCCCTCCCGCGCCCGCGCCT	-59	438
	CGTCTCCCTCCCTAGTCCCTCCCTCCCGCG	-69	31
	CTCCCGCGCCCGCGCCTCCACCACTCGCTCCCTCCGCC	-47	196
Sb02g035830	CACCTGCCCTCCCCGCCGC	-37	1672
Sb02g035870	AGCGCCCGCTCGCCCTCCCGGCCGGCCCCAG	-644	526
	CGCCGCGCCGCCGCCAGCGCCCGCTCG	-659	528
Sb02g035890	CACCACCGCTCTTGCCGTG	-2913	1987
	CCTGCTACGAC	-2893	1987
	CTCTCACAG	-2882	1987
Sb02g035910	ATGGGGGAGAGGA	-1450	628
Sb02g035930	CGGCGGCGGCGGCAGCGGC	-143	1947
	CGTCCACGCGCGGCTCCCGCGCGCGC	-187	1002
Sb02g036000	CATGCCCGGCACGCCC	-188	1387
Sb02g036020	CTCCAATCCGT	-69	878
Sb02g036460	TCTCTCCTCGACCCTCCCGACGC	-181	1157
Sb02g036500	GTCTGTGTCGGTGTGGTCGTGCGGGGGCGGTG	-134	1103
	GTGCGGGGGCGGTGCTGCGCTCCTCTCTCTGTTCGGCAGGA	-116	1417
	TAATGAGGCTTAAAAGATTCATTCCATGATTTA	-554	1393
Sb02g036560	CGACCACCGCCTCGACGGC	-58	1671
	CGGCGACGGCCACCATTCCCTTCCAATC	-43	1087
Sb02g036710	CGCGTCCGCCCCCTCCC	-1079	234
	CGGCCCACTCGAGAGCACG	-1099	234
	GACCCCACCGCGACGCGAG	-787	234
	GGCCAGCACCGCGCACC	-767	234
	TCCGCCCCCTCCCCTGGACCGCGCCC	-1075	381
	TCGAGAGCACGACGCG	-1091	381
Sb02g036860	AGCTCGACTGCTCCGCCCC	-97	106
Sb02g036910	CACTGCCGCCGCGCGCCACC	-136	214
	CACTGCCGCCGCGCGCCACCCGCG	-136	818
	GCGCCACCCGCGCCGCTCTC	-124	214
Sb02g036920	CAGCCTCCCTTTCGTT	-105	2
	CCCGGCGCTTCGCCGTCCGCCCCGCCAGCGTTCGC	-59	425
	CCTTCGTCCCCTGT	-87	2
	CGCTTCGCCGTCCGCCCCGCCAG	-54	397
	GCCGTCCGCCCCGC	-48	1662
	TCGTCCCCTGTCGCCACTCTTTCGCCCCGGCGCTTCGCCGTCCGC	-84	1827
	TTCGCCCCGGCGCTTCGC	-64	2
	TTTCGCCCCGGCGCTTCGCCGTC	-65	397
Sb02g037000	CCACCCTCCTCCCCACCTCGG	-2330	975
	CCCACATTCCCCAACGCCGCGC	-751	233
	GCGTCCGCGTCTTTTCTGCTGC	-772	1112
Sb02g037150	GGCTCGCCGCTCGTGGG	-22	1838
Sb02g037270	CCCTTCCCGCCGCCGCCACCACCGGTTCAAC	-99	1508
Sb02g037450	CCCCCGTCGTTGCCCCTTCGGATCTCC	-143	1720
	GGATCTCCGGCGAACGCCACCGCG	-124	937
	GGCACGTGACTATCTCGTGCTCTTCTCTCCTCTTCCCTC	-227	291
	GTCGTTGCCCCTTCGGATCTCCGGCG	-138	670
Sb02g037470	CCCGCTCCTGCTCCA	-2743	262
	CTGCCTGCC	-2726	262
Sb02g037510	CTCCAACGACGCCGTCCCCCGCACTTGTCCCCAA	-43	1377
Sb02g037620	AATTGACGAGACGAATCTTTTGAGCCTA	-1385	1391
Sb02g037650	AGCAGGGGCTCAG	-2226	1482
	CCACTCCCCTCCTCCC	-2382	3
	CCGCGCGCCCCCGCCCGCGCGTCACGCGACG	-2535	1607
Sb02g037820	ATGAAAATCAAAACTAA	-647	1385
	CAGCGCCCCCAGCCTCGCTCCCT	-91	272
	CCGCGCTCCCCACC	-60	546
	GCGCCCCCAGCCTCGCTCCCTCACTCCT	-89	546
Sb02g037860	CATGCCGGTG	-74	107
	CCAGCCGCCCGCA	-35	1899
	CCGCTCCCGGCGACCATGCCGGTGGTGCGGCAGCGGCG	-88	398
	GACACGAACCCGCTCCCGGCGA	-97	107
	GCGCTGAGCCGACT	-50	1899
	GGCAGCGGCG	-60	107
Sb02g037870	CCCCCCCCCCACCTG	-919	51
	CCGCCTGCCTGGCCTTACCAGCCCAG	-952	932
Sb02g037930	CTGCTTCCCCAACACCCCTCGGCCC	-1806	876
	CTGCTTCCCCAACACCCCTCGGCCCCGCCGCCTCCC	-1806	661
Sb02g037940	CCGTCGCGCCACGATCCAAC	-375	899
Sb02g038030	CCAGATCCCCATCCGGCGGTGCGCGATCGCCCCGACCGAACGCG	-349	817
	CGCGCGCCAGGGACGGGGCGAGCGCGCGGCG	-404	994
	GCCCCCGCACCCCAGGAGCCTGG	-292	743
Sb02g038080	CGGCCCGTCGGTGCCGGCGTC	-2036	44
	CTCCACGGCCCGTCGGTGCCGGCGTCGCTGCCGCCCAG	-2041	24
Sb02g038160	TGCAGGTACCTCCACCTCTTTCTCCCCATCCAT	-1488	533
Sb02g038170	CACGCGTCCGCCTCGT	-1783	1564
	GCCGCGCCACCAACGCA	-1805	908
Sb02g038180	TGTTGCTTCCTCGCCACCTCC	-1212	492
Sb02g038320	CTGCTCCCCAGCTCCCCCACCGT	-518	397
Sb02g038400	GCCTTCCAAATA	-2454	692
Sb02g038680	CCCTTCCGCG	-267	1077
	CGGCCCGTCCCTTTCCCCCTTCCGCGTC	-283	1845
Sb02g038780	CGACGGGCTCGACCAATCCCTGCCCCGCGCGCCCTGACGAGCGCAGCACTCCCACGCCGGCCTCGCTG	-398	1102
Sb02g038850	CTCTTATGACGACGCAGG	-162	108
Sb02g038860	GGTGCATGAAGGGCAGAAGGGAGGCCTGACGGGCG	-1529	1109
Sb02g038890	CACCAGGCGCGCCCGCGCG	-1009	936
	CGCCCGCGCGGAGCGCCACGCACGGCTGCACGGGACGGGACCGCGCCCGGCCGGCC	-1000	1264
	CGGGACCGCGCCCGGCCGGCC	-965	211
	CGTGCCTGCGCGACGCGAGCGTGCTC	-231	1002
	GCGGCACCAGGCG	-1013	1264
	TCCGTCTACAGCCTTCGCTCTCCTTC	-147	1002
Sb02g038900	CACCATCCTCGCCTTCCCACCTGTCCGTCTCCTTCCTC	-695	127
	CCGCCACCACCGCCGCCGC	-497	1613
	CCGCCGCCACCACCGCCGC	-500	1613
	CCTCCTCCCTCGCGCCGC	-658	26
	CCTCCTCCCTCGCGCCGCGCCCTCCTCTCC	-658	1430
	CGCGCCCTCCTCTCCCCGCCTC	-643	1702
	CGTGAGCGGTGCTGCCGGCGGCG	-104	1493
	CTCCCTCGCGCCGCGCCCTCCT	-654	481
	CTCCTCCCTCGCGC	-657	127
	CTCGCCTTCCCACCTGT	-688	1233
	CTGTCCGTCTCCTTCCTCC	-675	128
	CTTCCTCCTCCTCCCTCGCGCC	-664	481
	GCCGCCGCCGCCACCA	-504	1797
	GCTGCCGGCGGCGGCCCCTCCGTCCGCG	-94	1469
	GTCCGTCTCCTTCCTCCTCCTCCCTCGCG	-673	236
Sb02g038920	CCACTCCCCACTGCACTCTCGTCGC	-56	1585
	CCAGTCTCCACTCCCC	-63	1846
	CCGCGTCCTGGAGGCCGGAGC	-21	602
Sb02g038970	AGAGGGGCGGCGCCT	-58	517
	CGCCCGAGCCCGAGC	-164	517
Sb02g039270	CACCATCCACCTCGCGACCTCTCTTACGCC	-96	54
	CACCTCGCGACCTCTCTTACGCC	-89	1133
Sb02g039390	AAAGGCAGAAGAGGGCGGCGGCCGTGCCGGGCTG	-1795	228
	ATCGCCGAAGCGAGGCAGGCCGCA	-72	1507
	ATGCGCGGCCGCCGCCCGACGGCCGGTGAGCGCC	-1727	557
	CAACCCGGTTCCCTCCCTCCCGGTCTCG	-147	1066
	CCCTCCCTCCCGGTCTCGCAGTTCCTCAACCCGGCTCTCCCCGTCGCCTTCC	-137	1362
	CGACGGCCGGTGA	-1711	728
	CGTTTGTCCGGCGTTGCTCGTC	-1828	228
	TCCCTGCCTCCGTTGCCCGTTGG	-1878	472
Sb02g039490	GAGCAGAAGGCCGAGGCGC	-1591	1498
Sb02g039520	CTCGCGGTCATTCCGACTGATG	-123	189
	GCCCAAGCCTCTCTCGCGGTCA	-135	976
Sb02g039550	CCTCCTCCTCCTTCTCCTCCTCC	-267	336
	GGAGATCCCTCCT	-274	1956
Sb02g039760	AGCGCCTCGCCGAGGCCGTCCCGCCG	-338	1738
	CACGGGCCCCGCCTGG	-355	1738
	CCGAGGCCGTCCCGC	-329	938
	CCTCCGCCACGGGCCCCGCCTGGC	-362	757
	CGGTCAACCCCTC	-371	1298
	CGTCCCGTC	-391	1738
	CTGGCAGCGCCTCGCCGAGGC	-343	1721
	GACGCGGTCAACCCCTCCGC	-375	1738
	GCGCCTCGCCGAG	-337	757
	TCCGGCCGTGACGCGGTCAACCCCTCCGCCACGGGCCCCGCCTGGCAGCGCCTCGCC	-384	756
Sb02g039860	CACGCGCCGCCACCGCCCACG	-117	1684
[truncated: 4,537 more rows]
