# Supplementary material for: Discovery of cis-elements between sorghum and rice using co-expression and evolutionary conservation
Source: BMC Genomics. 2009 Jun 26;10:284. doi: 10.1186/1471-2164-10-284 (PMC2714861; doi:10.1186/1471-2164-10-284)
Supplement: Additional file 5 — Motif sites detected by PhyloCon in sorghum derived from YALE-1. Table showes motif sites detected by PhyloCon in sorghum genes derived from YALE-1. The position of sites shown in the third column indicates the distance to the start codon. [file 1471-2164-10-284-S5.xls]

## Sheet: SupplTableS1E.csv
Gene	Site	Position	Cluster ID
Sb01g000460	CCCCTCCCGTCGTCGACCCGACCTCGAT	-65	1870
	CCTCGCCTCCCCCCGCCCCCCTCCCGTC	-82	1870
Sb01g000600	ACCCGGCCTCCCGCTTCGA	-333	1995
	ACGCGCTCGCGACCCA	-348	224
	ATCCCCATTCCCCGCCGC	-381	45
	CACGCGCTCGCGACCCACCCGGCCT	-349	598
	CCCATTCCCCGCCGCCGCCGCCGCCGC	-378	1763
	CCCCCTCGCCACGCCACGCCACGCCGCATTCG	-422	352
	CCCCGCCGCCGCCGCC	-372	224
	CCGCCGCCGCCGCCGCCGCCTCACGCGCT	-370	941
	CCGCCGCCGCCGCCGCCTC	-367	1216
	CCGCCGCCGCCTCAC	-361	206
	CCGCCGCCTCACGCGCT	-358	611
	CCGCTTCGATCTCGCCTCGATTCCCCGTGCCCGCCCC	-323	439
	CCGGATCCCCATTCCCCGCCGCCGCCGCCGCC	-385	1584
	CCTCTCCTCTCTCTCTCTC	-487	804
	CCTCTCCTCTCTCTCTCTCTCTC	-487	1265
	CCTTCCCCCTCGCCACGCCACGCCACGCC	-426	113
	CGCTCGCGACCCACCCGGCCT	-345	1791
	CGCTCGCGACCCACCCGGCCTC	-345	785
	CTCACGCGCTCGCGACCCA	-351	281
	CTCACGCGCTCGCGACCCACCC	-351	785
	GCATCTCCGGATCCCCATTCCCC	-391	1408
	GCCACGCCACGCCACGCCG	-415	1975
	GCCGCCGCCGCCTCACGC	-362	684
	GCCGCCGCCTCACGC	-359	1008
	GCTCGCGACCCACCCGGCC	-344	1216
	GTCTCGGCGTCGTCTTC	-456	1475
	GTCTTCATCTCCATCTCCGC	-445	1494
	TCCCCGCCGCCGCC	-373	681
	TCTCGGCGTCGTCTTCATC	-455	1216
	TCTCGGCGTCGTCTTCATCTCC	-455	1581
	TTTTTCCTTTCCTCTCCTCTCTCTCTCTCTCTCTCTC	-497	1782
	TTTTTTCCTTTCCTCTCCTCTCTCTCTCTCTCTCTCTCCTCC	-498	1475
Sb01g000640	CAATCCTCCATTCCTCCT	-39	986
Sb01g001000	GGCCGGTGGATGACGACAGCGTGCCGGACAGGGTTGGTACTGGCGGTTTGCCCCACGCCGC	-1557	533
Sb01g001070	CTCCCCCCTCGTCTCCACTCCTC	-334	1357
Sb01g001290	CCCACACTCCTCCCACACCCCCA	-577	1180
Sb01g001570	GCCTTGTCGCTGGGCT	-89	605
	GCCTTGTCGCTGGGCT	-90	605
Sb01g001640	CCCTACTCTCCTCAGACAAATC	-194	1754
	CCTCCTCCTCCTTCCCCTTCCCCTCCCCGT	-158	908
Sb01g001670	GCTCCACTCCAGTTCTA	-141	1699
Sb01g001760	CCCTCCCCCACCACCCCACGC	-662	465
Sb01g001810	CGCCCCGCTGTCTCCGCCGGTCCGCCC	-109	860
Sb01g001960	GGAGGACGTGCAGTGCAGCAGC	-132	1134
Sb01g002050	CCCTTCCCCCAAGCACCCGCCGCCGCCGCC	-87	1819
Sb01g002170	CACCGCAGCGCCCTCCTCGTCTCTATCCCC	-1500	1576
Sb01g002190	CTCTGCTTCGCCGATCCCCTCCCCC	-187	362
Sb01g002200	CGCCGTCTCCTTCCCTCCC	-176	988
Sb01g002240	CCCCCCCCCCCTCT	-717	681
	CCCCCCCCCTCTCTCTCTC	-715	804
	CCCCTCTCTCTCTCTCTCTCT	-710	1651
	CCTCCACCCCCGCATCCTCCCGGCAGC	-637	1394
	CCTCGCCGGCACCGGCACGGCG	-1811	779
	CGCGCTTCGCCCCCGCACGGATCC	-589	828
	CGCGGCCACCTCCCTCCACCCC	-649	785
	CTCTCTCATCCCACCTCACGCAG	-695	1265
	CTCTGCCCTGGCCCCTCACCCTCGCCGGCACC	-1830	1928
	CTTCCCCCCCCCCCCCTCTCT	-722	197
	TCACCACCCCCCCCCCCTCTGCCCTGGCCCCTCACCC	-1846	178
	TCTCTCTCTCTCATCCCACCT	-700	1651
	TCTTCCCCCCCCCCCCCTC	-723	1216
	TCTTCCCCCCCCCCCCCTCTCTCTCTCTCTCTCTCAT	-723	1782
Sb01g002470	ACCCTCCCTTCCCGTTTTCCCGCCTCGCTCCTC	-47	792
	CCCGCCTCGCTCCTC	-29	1490
	CCTCCCTTCCCGTTTTCCCGCCTCG	-45	627
	CCTCCCTTCCCGTTTTCCCGCCTCGCT	-45	1514
	CGTTTTCCCGCCTCGCT	-35	1040
	GACTAGGGTTC	-11	944
	TCCCGTTTTCCCGCCTCGCTCC	-38	1866
	TGGACCCTCCCTTCCCGTTTTC	-50	1866
Sb01g002550	CTCACTGCAGTCCCTCCCAGCG	-1214	1636
Sb01g002910	GGCCTGCGGCGACGACGGTCAGC	-133	164
Sb01g002920	GCGGCAGCGGCCCCG	-521	1382
Sb01g003080	ACGCCAGTACGGCACCG	-303	1699
Sb01g003140	CACGCGAAGAGCAGT	-56	1776
	GCCGGGCCGGCAGCGTAACCCTGCCTTCGGCGCGT	-115	1331
	GTGCAGATCTCCCCAACTCCC	-82	1943
Sb01g003360	CACCCGCCAAGGTGCCGACCCCCTTGGCCA	-836	908
	CCGCAGCCACTGCCAGGCGCCCACCACGCTC	-903	1546
	CGACCCACTCGGCCA	-919	1546
	CGACCGCCAAGGCGC	-934	1546
Sb01g003410	CGGCGCCCGGACGGCGGGCGGGC	-1549	1167
Sb01g003450	AACCCGCCTCCCACTCGCCGCCGCTTG	-132	431
	CAACCCGCCTCCCACTCG	-133	1881
	CCATCGCACCGTCCCTTGCGGCCGTCGCGACAGCCCG	-241	178
	CCCGCCCCGCACCGGAACGTCG	-200	779
	CCGCCCAACCCGCCT	-138	551
	CCGCCCCGCCCCGCACCGGAAC	-204	1164
	CCGGAACGTCGCCGGCCGCTGGCC	-189	728
	CGGAACGTCGCCGGCCGCTGGCCTCCAACCCGCCGCCCTCTTGC	-188	1017
	CGGCGGCATCATGGGCGGCGCGCTGCCGTATGCTAGGCCCGCCGCCGCC	-2804	1252
	CTTGGGGCTCGGCGCGACCC	-104	431
	GCCGCCCTCTTGC	-157	1367
	GCCTCCAACCCGCCGCCC	-168	431
	TCTTGCCGCTGACC	-150	431
	TGCCGCTGACCGCC	-147	1881
Sb01g003580	CGGGCCCTCCCTAGCCCGTGCCTGC	-53	773
	GCGCGCCGCGGCGGGCCACCGG	-28	773
	TCCTAAACTGCGCTGCGCCCGTGGGTTGGGCCG	-1465	929
Sb01g003650	CCCACCTCTTCCCGGCTC	-33	469
Sb01g003660	AGGCCTACCCTCCCCCCAGGTCCAACCT	-159	688
Sb01g003740	GCCGTCGCCGCCGCC	-620	1382
Sb01g003780	AATCCAACAGCAGGCTGGGCGACGTG	-2456	370
	CAGGAACGGCAAGCGGCCGGCGAGGAGCGTCTTCGCGGAGGGCGGCGGC	-2524	702
	GCGCCGGCGGCACGA	-2429	1508
Sb01g003830	ATCCCGGCCGTCCGCCGCTCCCACGG	-591	95
Sb01g003950	CACCACACGCGCGCGCCGCAGCGCGAGCTCTCCGCGCCCGGC	-1365	1012
	CACGCGCGCGCCGCAGCGCGAGCTCTCCGCGCCC	-1360	1197
	CCCCGGCCGGCGCCGCAGCCTC	-894	1729
	CGCACCACACGCGCGCGCCGC	-1367	928
	CGCGCGCGCCGCAGCGCGAGCTCTCCGCGCCCGGC	-1358	1028
	CGGCAGCTCCCCGTGTCTGTGCCC	-915	1105
	GCCGCAGCGCGAGCTCTCCGCGCCCG	-1351	1026
	GCTCCCCGTGTCTGTGCCCCGGCCGGCGCCGCAGC	-910	1311
	GGGACCCCGGAGGCTGCGGCGCCGGCCGGGGCACA	-899	973
	GTGCCCCGGCCGGCGCC	-897	355
	TGTCTGTGCCCCGGCCGGCGCC	-902	433
Sb01g004010	TGCACGCGCCCGCCGTCCTGC	-789	1888
Sb01g004040	AGCACCACCTGGGCCCCAGCATC	-573	1552
	AGCTCCGGCGCGGCGTCCGCCCTCTGCAGCCCTG	-534	1727
	CCAGCTCCGGCGCGGCGTC	-536	801
	CCCCAGCATCCTCGCGAGTCGCGAC	-560	1727
	CTCGCGAGTCGCGACCAGCTCCG	-550	1552
	GACCAGCTCCGGCGCGGCGTCCGCCCTCTGCAGCCCTGGTGTCCCCGCGACCGTCGCTG	-538	191
	GCCCGCGGCCAATCTCCTCCGTCCGGTCG	-621	126
	TCCGGCGCGGCGTCCGCCCTCTG	-531	997
Sb01g004050	GCCTCGCCCCAGACCCTACCCTCCAGTCCCCCTTCCC	-91	439
Sb01g004240	GAGAGGGGGACGCAGCCACGGCAGCG	-249	1724
Sb01g004440	CGTCGGCTTCCTCGCCGTGGC	-835	883
Sb01g004520	ACGCCACCACCACCTCGTCCTCGGC	-257	1622
	CCCAGCGAGCCTCCTCCACTCTC	-97	1357
	CCCCTGTCGCCGTC	-224	1249
	CCGCCGCCAGCGCT	-116	116
	CCTCCCCCTGTCGCCGTCCCGTCCAC	-228	95
	CCTCGGCACCTCCTCCCCCT	-239	196
	CCTCGTCCTCGGCACCT	-245	1249
	CCTGCGCCTCCCCGC	-144	1780
	CCTGCGCCTCCCCGCTACAAGAGTCCGCCCGCCGCCAGCGCTGCGGTC	-144	991
	CGACCCCGTCCGCCT	-162	1780
	CGACCCCGTCCGCCTCGGCCTGCGCCTC	-162	1069
	CGGCAACAACGAACGAAACGGGCCAACGCCACCAC	-282	6
	CGGCCTGCGCCTCC	-147	92
	CGTCCTCGGCACCTCCTCCCCCTGTCGCCGTCCCGTCCACCGGTCCAGCCGTCCAG	-242	1580
	CTCCCCGCTACAAGAGTCCGC	-137	1791
	GCCGTCCCGTCCACC	-216	1008
	GGACGGGGTCGTCTG	-144	1990
	GGGAGGCGCAGGCCGAGGC	-163	1990
	GGGGGGCGGCCGGC	-292	1598
	GTCCAGCTTCCCCCGCGATCC	-186	981
	TCCCCCTGTCGCCGTCCCGTCCACCGGTCCAGCCGTCCAGGTCCAGC	-226	1807
	TCGGCACCTCCTCCC	-237	206
	TCGGCACCTCCTCCCCCTGTC	-237	981
Sb01g004530	CCTCCTCCCCACCTCTCGTTCTCTTCTCCCTCCTCCGCCTGCCCCCCCTCTCACGAGCGCGCGCGCCCGCC	-97	1190
	CCTCTCGTTCTCTTCTCCCTCCTCCGCCTGCCCCCCCTCTCAC	-86	842
	CGCCTGCCCCCCCTCTCACGAGCGCGCGCGCC	-62	897
	CTCTCACGAGCGCGCGCGCCCGCC	-50	965
Sb01g004550	GCCGGGTCGCGACGGAGCGCGGGTGAGG	-482	1119
Sb01g004560	CTCACGAGGCCGCCACGAGGGCCGCCTCACCCGCGCT	-1872	478
	GCCGCCACGAGGGCCGCCTCACCC	-1868	828
Sb01g004670	CCACTCCATTCCAGTGGGCGCCGCCGCCG	-172	1124
Sb01g005080	CACCCCCCGCCGGCTGCTGC	-39	20
	CACCGCACCAAATCCCACAGCCCGAGGCCCGAT	-81	1679
	CCCCCCGCCGG	-37	1480
	CCCCCCGCCGGCTGCTGCGGTTCGCCAGCGCC	-37	1928
	CCCCCGCCGGCTGCTGCGGT	-36	840
	CCCGCGCGGCACGAGCACGA	-911	179
	CCCGCGCGGCACGAGCACGACG	-911	779
	CCGAGGCCCGATCCAGCT	-60	20
	CCGATCCAGCTCCGCACCC	-53	1586
	CCGGCTGCTGCGGTT	-30	206
	CGATCCAGCTCCGCACCCCCCG	-52	127
	CGGTTCGCCAGCGCCCCCG	-20	323
	CTCCCGGCGGCCCCCTCTC	-193	804
	CTCTTTCTCTCTCTCCTC	-175	918
	CTGCGGTTCGCCAG	-23	1401
	GGCCCCCTCTCTCTTTCTCTCTC	-185	1929
	GGCGATGTGA	-689	1142
	TCCCCTCCCGGCGGCCCCCTCTCTCTTTCTCTC	-197	1679
Sb01g005370	TCGCCCGCGCCGCTTCCTCC	-2388	337
Sb01g005440	CCACGTACGCGCCCCCGGCCTCCA	-129	1282
Sb01g005730	CCACGCCTGCTGCCTCCGCCTTGCCGCCGAGCTCCCGGCCG	-2739	888
	CGCGACCGCCAGGCGGACT	-2198	850
	TGCCCAATTTCCACGCCTG	-2749	850
Sb01g005750	CCCGCCCCCGCGTCCAATGCCACCG	-73	627
	GCCACCGCCACCGCCATCGCCGCCG	-55	627
	GCCCCCGCCCCCGCG	-76	662
	GCGTCCAATGCCACCGCCACCGCCA	-64	627
Sb01g005760	CCCTCCCGAATCCCCCCCCAACCGTTCCG	-212	621
Sb01g005780	AGCTCCTGCTCCTTCCTC	-914	918
	CCGACCGACCGGGTCGCGCCGCGC	-1104	516
	CCGACCGACCGGGTCGCGCCGCGCCGCTCCGC	-1112	352
	CCGGGTCCGGGAGCC	-1196	89
	CGCGGCGCGACCCGGTCGGTC	-1100	1970
	GCCGCGCCGCTCCGC	-1108	374
	GCCTCCTCGCGGATCCCCACTTC	-959	1408
	GCGGAGCGGCGCGGCGCGACCCGGT	-1109	187
	GGTCGGTCGGCCACCCACGCGCAAGTCCGGTC	-1087	288
	GTCGGCCACCCACGCGCAAGTCCGGTCTCGCG	-1082	1928
	GTCGGTCGGCCACCCACGCGCAAGTCCGGTCTCGCGCGT	-1086	1631
Sb01g005800	TAGCGTCCACCGT	-46	945
Sb01g005860	CCGCGCGCCACCCGCCCCCGCCTCCTGCA	-164	1856
Sb01g005940	GTCCGGCCGTCCCCACCACGCTTCT	-35	837
Sb01g005990	ACGCTGCAACCCGTGCCA	-392	1977
	ACGCTGCAACCCGTGCCAGGC	-392	277
	CACGCCCTGCAACGCTG	-403	1953
	CATCGGCCGTCGCGTGC	-372	1977
	CCCTCTCGGCGCACCGCACGCA	-2957	40
	CCGCCACGCCCTGC	-407	277
	CGCCTGTCCCGGCGGCGGACGCTC	-2980	1925
	CGCTCCCTCTCGGCGCACCGCACG	-2961	1223
	CGGCGGCGGACGCTCCCTCTCGG	-2971	937
	CTGTCCCGGCGGCGGACGCTCCCT	-2977	1925
	GACGCTCCCTCTCGGCGCACCGC	-2963	1439
	GCCACGCCCTGCA	-405	1977
	GCCGCCGGGACAGGC	-2960	521
	GCGCCTGTCCCGGCGGCGGACGC	-2981	1174
	GCGGACGCTCCCTCTCGGCGCACCGCACGCACACACGGCGTGCTGGATCG	-2966	1526
	GGCGGACGCTCCCTCTC	-2967	1953
	TCCCGGCGGCGGACGCT	-2974	498
Sb01g006030	AGCGAGCGA	-25	781
	TCCGGCGAGCCGCTGACGAGGGTTTGTG	-54	781
Sb01g006310	CCGACCTCGACCCCAGCCC	-45	176
Sb01g006590	CGGACCAAGCACGCACCACC	-25	58
Sb01g006750	CTGGTTCCCTGGAGGTGGCGGCGTAGCTGCG	-754	847
Sb01g007070	AAAAGATTCGTCTCATGATTT	-1388	258
Sb01g007150	CCTCCCTCCGCGACGCCATC	-75	1036
	TCCCAGCGATCCCCTCCCTC	-87	1036
Sb01g007230	GCACGCATCTCGGCGCGTC	-439	346
	GCCCACGCTTCTAGATCCTCGCCTCGCCATCCACCCCCCTCCCG	-484	346
	GCCGCCGCGCCTCCGCCTCCGCCTCCGC	-393	1571
	GGCGCGGAGGCGGAGGCGGAGG	-378	1732
Sb01g007260	CCGCCTCGCCCTCCGTTCTTCAACCCCGTTCCCC	-2217	1655
Sb01g007280	TCGTCGCCGGATCGTCC	-40	1040
Sb01g007490	CCCCCCAGGGCCTCGGACGCAAGCTCCGTTTCGCCCGACCCCGTC	-2879	979
	GCCCACGCCACCGTCGCCCTGCGCCGCCATCACC	-208	819
Sb01g007680	ACACCACCGTCTCAAGTTTTTTCCCCTGCCAGCAGG	-1996	1786
Sb01g007800	CGAAGTCCAAATCCC	-467	420
	CTCCTCGGCTTGGTCGC	-367	145
Sb01g007940	CCGAGGCCTAGCCCG	-2744	1345
Sb01g008130	GCGCGCCACCGCGCAGATCCGGGCTCCCGC	-32	590
Sb01g008140	GGGGGGGGCGAGAGA	-1495	1209
Sb01g008260	CTCCGCCGCGCCGCTCACCTCGGGCTCTTCAGC	-457	1104
	CTCTCGCCTCTCACC	-93	1780
Sb01g008300	CGCCGCCTCCTCC	-426	1923
	CTCCGCTGCCCCGCTTCCCGGCGAAAGCGTCG	-460	1923
Sb01g008750	CCCCGCTGCCTCCGCCG	-21	1567
Sb01g008820	CGCCGCGCCGTCGTGGGCATCGATCGCCGCGCCGGTGATTCGGTGCACCGCCCTGCC	-457	1285
Sb01g008860	CCCACCCACCCACCCACC	-430	733
	TCCTCCCGCGCCGACGCGGCCGC	-59	1708
Sb01g008900	ACCCCTGCATCCGCGACCGCGAC	-2578	1174
	ACCGCCGCGTCGACCCCTGCATCCGCGACCGCGACGACCAGACGG	-2590	194
	ACCGTCACCTTCGCCGCCACCTTCACCATG	-2336	809
	ACGCCTCCGTCATCAGCGGCAAG	-2749	1174
	AGGAGTCCGCTAGGTGCCGCAAGCAGCAGCTGCCG	-2464	384
	CACCTTCGCCGCCACCTTCAC	-2331	1746
	CAGCAGCTGCCGCCCGTCACCTTCTCCGGCGACAGCAGGACC	-2441	1596
	CAGGAGTCCGCTAGGTGCCGCAAGCAGCAGCTGC	-2465	1764
	CATCCGCGACCGCGACGACCAGACGGCGCGCA	-2571	692
	CCGCAACGCCTTCCACGCCTCCGTCATCAGCGGCAAGGCGAACGCGCTCAGGTGCCTGCTCCGCCGC	-2763	195
	CCGTCCCGCGGAGCTGCTCAACCG	-2694	817
	CCTTCCACGCCTCCGTCAT	-2755	574
	CGCGACCGCGAC	-2567	1206
	CGCGACCGCGACGACC	-2567	74
	CGTGGCCACCCTCATCGCCACCGT	-2355	1746
	CTGATGCTGCTCAGAGACCGCCGCGTCGACCCCTGCATCCGC	-2606	1596
	GACGGCAACGGCCGCAACGCCTTCCACGCCT	-2774	482
	GACGGCGCGCAGCCTCG	-2550	1377
	GCCGCAACGCCTTCCACGCCTCCGTCATCAGCGGCAAGGCGAACGC	-2764	1001
	GGCAACGGCCGCAACGCCTTCCAC	-2771	1374
	TCGCCTTGCCGCTGATGACGGAGGCGTGGAAGGCGTTGCGG	-2764	285
	TGCTCCGCCGCGTCCGTCCCGC	-2707	433
Sb01g009060	GGGTGCGCGGTGCTGGTGCCGCAAGC	-1431	1520
Sb01g009100	GCACTCGCGCCGCCAC	-36	1443
	GGCCGCGGGAGCG	-478	262
	GGCCGCGGGAGCG	-483	262
Sb01g009140	CTGCTGCCTCCGCCACTG	-57	1436
Sb01g009390	AGATCCACGCGCC	-108	1659
	CGCTCCAGCAGTCCAGCTCCTCCGACGCGCGACCA	-257	1094
	GACGCTCGCCCTC	-222	1094
	GCGACGCGCCGCGCCGGCCGCCGGCGGCTTCCC	-142	1659
Sb01g009460	CGCGCCGCCGCCGCCGAGC	-2219	1179
	CGGCGGCGGCGGCGCG	-2227	483
Sb01g009480	GGGAAAGGAGGAGG	-169	38
	TGGGGCGAGGGAAA	-140	38
Sb01g009500	CTCCCGCCTCCGGGACCGGGAGCCTGGGGCCGC	-313	553
Sb01g009740	GTCCCCCCGGTCCTTCCTT	-121	1995
Sb01g009820	GTGGCCGATGGGTGAT	-1466	413
Sb01g009840	AGGTGGCTGTGGGTGCTGGCC	-2720	1597
	CCTCCCCGACCCGGCCGGCCGCAG	-75	516
	GCGCAGAACAGACAGACGCGCGGAGCAGGTGGTCGTGGGGGAGTAGG	-2784	496
Sb01g010020	CGCCGCCGCAAGCGCGA	-2154	1953
	CGCGGCGCCGGGGGAGG	-2267	498
Sb01g010330	TTCCCCCGCTCGCAC	-129	622
Sb01g010610	CACTCCGGGCTCCTCCGGCGGCTCCGCATCGGCC	-159	1527
	CCGGGCTCCTCCGGCGGCTCCGCATCGGCCGTCGAC	-155	573
	GAGCCGCCGGAGGAGC	-158	307
	GAGGAGCCCGGAGTGGG	-139	519
	GCGGAGCCGCCGGAGG	-152	307
	GGCCGATGCGGAGCCGCCG	-158	519
Sb01g010620	CGTCCCTCGTGCAGCCACCCACGACCCCTCTCTCTCACACAACAGC	-1916	1417
Sb01g010750	CCCGGCCGCGGCCGCGGCCGAGACCCCC	-211	70
	CCCGGGGCGCCGCG	-182	70
	CGGCCGAGACCCCCACCCGGG	-197	1445
	CTCCCCGGCCGCGGCC	-214	1445
Sb01g010930	CTCGTGGCGACGACCGGGCGACC	-529	1694
Sb01g010980	GAAGCGCGCGGGAAGCAGGCGAAGATGGCGCGCGCG	-1893	701
	GCCCTAGTACGGCGCG	-2009	1738
	GCGCGCCATCTTCGCCTGCTTC	-1883	1002
	GGCGCCCCTTCCCTCCTCTGCCGGTTGC	-2103	49
	GGCGCGCGCGGCTGC	-1867	1886
Sb01g011230	ACCGCTTTCGTCCCCTTC	-91	1835
	CCACCAATCGCGAGCGCCCATCTTCACGAGCTCCGCTCCACTCCCAACTTCCAAT	-148	1835
	CTCCACCCCTTCCCCACGCACG	-2728	109
Sb01g011260	CGCCCGTTTCTCTCTCCTC	-71	1995
Sb01g011340	CCCGCCGCCGCCGCCGCCGC	-35	720
Sb01g011540	GCCGCGTCCCGCGTCCGTC	-306	970
Sb01g011640	GCCCCCATTCCTG	-46	1446
Sb01g011650	ACGCCTCGATTCGTCGCCTCCCCCGCGCCGAGCCCCC	-2500	697
	CCATAAATCCGAC	-2519	697
	CTCCTTCCCTGTC	-2532	697
	CTCGTCTCCTTCC	-2506	754
	GCCCTACCCGGCTCG	-2548	697
Sb01g011710	CGCGCTCCCTCCTCCGCC	-83	1102
Sb01g012370	CCTCTCCTCCTAGTCCTAGTCCCGCAGC	-176	619
Sb01g012510	CCCCCCCCCCCCCCCCTAATCAG	-1197	1175
	GACGAGACATTGCTGCAACACA	-1538	1506
	GCCCCCCCCCCCCCC	-1200	89
Sb01g012760	ACCCCCCGCCCACACCCTCCTC	-228	1164
	CACCCCCCCCCCCCCCCCC	-315	281
	CCACACCCTCCTCCTCCTCCTCC	-219	665
	CCCCCCGCCCACACCCTCCTC	-227	1015
	CCCGCCCACACCCTCCTC	-224	986
	CCCTCCTCCTCCTCCTCCT	-214	1470
	CCGGAGCTCCCCCTGCTCCCGGCGCCGCTCGG	-587	1584
	CCGGCCACCCCCCGCCCACACCC	-234	1708
	CCTGTTCTGCCTCTGCTCGCCGGCCGGCCACCCCCCGC	-257	210
	CGGCCGGCCACCCCCCGCC	-237	281
	CTCCTCCTCCTCCT	-206	1015
	TCCTCGTCTCCTGTTCTGCCTCTGCTCGC	-266	1052
	TGCTCGCCGGCCGGCCACCCCCCGCCC	-244	209
Sb01g012830	CTCGGAACCCTAGCCCCGGCGACGCCTTCGGAT	-399	879
Sb01g012910	TTCACGGCGCGCCCACCGACCC	-389	1457
Sb01g013200	CGCCTCCCGCCGCCGC	-19	1577
	GCGCCCCCCGAATC	-37	1577
Sb01g013310	ATCAGCACCTCATATCATCCTC	-969	994
Sb01g013820	GTCCCCTCCCTCCCCTCCTC	-496	1649
Sb01g013880	CCTCCTCGACCTCGACCGCT	-43	767
Sb01g013910	GGCGGCGGCCGAG	-630	262
Sb01g014120	CCGCCGTCACCCTCGCAGCACAGCCC	-318	230
Sb01g014770	GCCTGCCAGTGCCAGGCCGC	-174	1736
Sb01g014850	GGCGGCGGCGGCGGGGGCAG	-72	1335
Sb01g015400	CGGCGGTGATGAAGAA	-1608	1677
	TCGTGGTCGACGA	-1654	1677
Sb01g015470	GCAGTCGCATGCGGTGACGC	-168	1757
Sb01g015490	AGAGGGTGGCTGCGGCGG	-2538	1210
	CCCTCTCCATCCGCTTCTGCCGTC	-2541	817
	CCGCAGCCACCCTCTCCAT	-2545	574
	CCGCCCGCCACCTTCCCCCTCCCA	-2591	1128
	CGCAGCCACCCTCTCCATCCGCTT	-2575	1746
	CTGCCGTCCGCCGCCCGCCAC	-2551	1746
	GCTTCTGCCGTCCGCCGCCCGCC	-2588	1810
	TTCCCCCTCCCAAGTACC	-2562	1810
Sb01g015510	AGAGTGGGCGAGCGGGTGGCAGCGAG	-569	402
	AGTGGGCGAGCGGGTGGCAGCGAGCG	-567	1112
	AGTGGTGGCGGCGG	-462	38
	CACGCGAGGGAGAGGCAAGCTGCGCCG	-351	36
	CCAGAGTGGGCGAGCGGGTGGCAGCGAGC	-571	1113
	GAGGCAAGCTGCGC	-340	38
	GGGGAGGGAAACAGAGAGGGCATGAA	-388	402
Sb01g015580	CACGTCCACCCTCCCAGACACCCCC	-209	1023
	CACGTCCACCCTCCCAGACACCCCCATCCGCCGG	-209	620
Sb01g015590	ACGCCGTCCTTGTCC	-100	1381
Sb01g015750	CGCCGCCGCTGCGCGACC	-972	190
	GTCGCATCCTCGCCGCCGC	-934	153
Sb01g016560	GGCGTTGCCATTGGTG	-1658	1525
Sb01g016580	CCGTTGCTCTTCCCTCCCCTCCCC	-516	141
	CGCCGACCCGAGCGGAGCCTTC	-366	271
	TCCCCTCCCCTC	-497	400
Sb01g016980	ACATCCCTCGGCGGCCCGGCCCACGCGGGTTCC	-141	792
	ACCGAGAGGCGTCGCCGT	-26	1748
	ACGGAACCCGCGTGGGCCGGGCCGCCGAGGGATGTGGGAG	-146	186
	ACGGTCAGACTCGCGGGTCGCTACTCCCCGTCC	-83	792
	CACATCCCTCGGCGGCCCGGC	-142	1791
	CACGGAACCCGCGTGGGCCGGGCC	-126	530
	CATGGGCGGCGCGTGGGC	-2822	672
	CCACATCCCTCGGCGGCCC	-143	850
	CCACGCGGGTTCC	-121	703
	CCCACATCCCTCGGCG	-144	1453
	CCCACGCCCACGCGCCG	-2826	555
	CCCACGCGGGTTCC	-122	1598
	CCCTCCTCTGCCGCGTTG	-2792	1278
	CCCTCGGCGGCCCGGCCC	-137	190
	CCGAGAGGCGTCGCCGTACGCCCGTACGGGGACGGCTGGA	-67	186
	CCGGGCCGCCGAGGGATGTG	-152	1725
	CCTGCACGGAACCCGCGTGGGCCGGGCCGCCGAGG	-131	1504
	CGCTGCTGCACGCCTGCACCTGCACGGAACCCGCGTGGGCCGGGCCGCC	-133	810
	CGGCCCGGCCCACGCGGGTTCCGTGCAGGTGCAGGCGTG	-130	1271
	CGTACGCCCGTACGGGGACGGCTGGA	-58	1505
	CTACTCCCACATCCCTCGGCGGCC	-149	1419
	GACGGTCAGACTCGCGGG	-84	1762
	GCACGGAACCCGCGTGGGCCGGGCCG	-132	1505
	GCCCACGCGGGTTCCGTGC	-123	543
	GCCCGGCCCACGCGG	-128	392
	GCGAGTCTGACCGTCGCTGCTGCACGCCTGCACCTGCACGGAACCCGCG	-119	1840
	GCGGCCCGGCCCACGCGGGTTCCGTGCAGGT	-131	1778
	GCGGGAGACCGAGAGGCGTCGCCGTACGCCCGTACGGGGACGG	-52	1082
	GGCCCACGCGGGTTCCGTGCAGGT	-124	1170
	GGCCCGGCCCACGCGGGT	-129	1775
	GGCCGGGCCGCCGAGGGATGTGGGAG	-127	1505
	GGCCGGGCCGCCGAGGGATGTGGGAG	-132	1505
	GGCGGCCCGGCCCACGCGG	-132	118
	GGCGGCCCGGCCCACGCGGGTTCCGTGCAGG	-132	1178
	GGCGTGCAGCAGCG	-97	1598
	GGGTCGCTACTCCCCGTCCAGCCGTCCCC	-69	621
	TACGGCGACGCCTCTCGGTCTCCCGC	-31	794
	TCCCTCGGCGGCC	-138	1170
	TCCCTCGGCGGCCCGGCCCACGCG	-138	1083
	TCGGCGGCCCGGCCCACGCGGG	-134	1329
Sb01g017010	CACCACGCGCTCGCGGCTCCCGGC	-79	639
	CCCCACCCCGTCTGCACTCGGCACCGCACGCGGCCG	-876	103
	GCGTGCGGTGCCGAGTGCAGACGGG	-881	503
	GCGTGCGGTGCCGAGTGCAGACGGG	-883	503
	GCTCCCGGCACCAGGCT	-64	1847
Sb01g017040	CTCAACGGCCATCCACCTACTGGGTCACCTCACTCGTAT	-184	2007
Sb01g017070	CGCCGACGCCGACGCCG	-1200	498
Sb01g017100	CTCCCCCTTCCG	-2541	976
	CTTCTCGCCAGTCGCC	-2529	976
	GCTCGGCTCGG	-2555	976
	TCGCGCCCTCGTCTCCGTCCTCCGCGCACCGGCCGGCGACCCTTCGTACGCA	-2513	976
Sb01g017340	CCCTTGCGGCCTTCCCC	-997	211
Sb01g017380	ACCCCCGCCGCCGCGGGCCTCCTCGCAGTCGCCAGCTCCCCCG	-888	344
	ACCCTTCCACCTCCGCGCCCCGCTCCCGCTCTCGCTGTCCCTGACCCCCG	-846	1007
	ACGCGGCGCGGACGCTCC	-900	1089
	AGCTCCCCCGCCGACGCG	-885	686
	AGCTCCCCCGCCGACGCGGCGC	-894	140
	AGCTGGCGACTGCGAGGAGGCCCGCG	-875	1519
	AGGAGGCCCGCGGCGGCGGG	-861	868
	AGGAGGCGGTGGAGCGTCCGCGC	-912	868
	CAGCTCCCCCGCCGACG	-834	685
	CAGTCGCCAGCTCCCCCG	-861	833
	CATGACCCTTCCACCTCCGCGCCCCGCTCCCGCTCTCGCTGTCCCTGACCCCCGCCG	-849	1650
	CCAGCTCCCCCGCCGACG	-886	684
	CCCCGCTCCCGCTCTCGCTGT	-838	1651
	CCCGCTCTCGCTGTCCCTGACC	-885	685
	CCCTGACCCCCGCCGCCGCGGG	-856	1581
	CCGACGCGGCG	-845	344
	CCGCCGCCGCGGGCCTC	-814	1475
	CCGCCGCCGCGGGCCTCCTC	-870	1479
	CCGCCGCCGCGGGCCTCCTCGCAGTCGC	-862	685
	CCGCCGCGGGCCTCCTCGCAGTCGC	-870	1415
	CCGCCGCGGGCCTCCTCGCAGTCGC	-894	1415
	CCGCCGCGGGCCTCCTCGCAGTCGCCAGCTCCCCCGCCGACG	-884	1088
	CCGCGCCCCGCTCCCGCTC	-818	1216
	CCGCGCCCCGCTCCCGCTC	-828	1216
	CCGCTCCCGCTCTCGCTGTCCCTGACC	-844	903
	CCGCTCTCGCTGTCCCTGACC	-828	1651
	CCTCCGCGCCCCGCTCCCGCT	-826	197
	CCTGACCCCCGCCGC	-829	374
	CCTGACCCCCGCCGCCGCGGGCCT	-867	1854
	CCTTCCACCTCCGCGCCCCGCTCCCGCTCTCGCTGTCCCTGA	-859	1475
	CGCAGTCGCCAGCTCCCCCGCC	-894	604
	CGCCCCGCTCCCGCT	-829	1780
	CGCCCCGCTCCCGCT	-830	1780
	CGCCCCGCTCCCGCTCTCGCTGTCCCTGACCCC	-841	792
	CGCCGCGGGCCTCCTCGCAGTCGCC	-873	1622
	CGCGGAGGTGGAAG	-812	540
	CGCGGGCCTCCTCGCAGTCGCCAGCTC	-884	569
	CGCTCTCGCTGTCCCTGA	-830	1560
	CGCTGTCCCTGACCCCC	-885	588
	CGCTGTCCCTGACCCCCGCCGC	-852	785
	CGCTGTCCCTGACCCCCGCCGCCGCGGGCCTCCTCGCAGTCGCCAG	-874	713
	CGGCGGCGGGGGTCAGGGACAGCGAGAGCGGGAGCGGGGC	-851	186
	CTCCACCGCCTCCTCGCC	-916	684
	CTCCCCCGCCGACGCG	-859	714
	CTCCCCCGCCGACGCG	-875	714
	CTCCCGCTCTC	-839	1480
	CTCCGCGCCCCGCTCCCGCTCTCG	-861	1397
	CTCGCTGTCCCTGACCCCCGCCGCCG	-852	961
	CTGTCCCTGACCCCCGCCGC	-864	1494
	CTGTCCCTGACCCCCGCCGCCGCGGGC	-866	1394
	CTTCCACCTCCGCGCCCCGCT	-820	197
	GACCCCCGCCGCCGCG	-871	990
	GAGAGCGGGAGCGG	-828	540
	GAGCTGGCGACTGCGAGGAGGCCCGC	-876	1169
	GAGGAGGCCCGCGGCGGCGGGGGTCAGGGA	-862	1772
	GAGGCCCGCGGCGGCGGGGGTCAGGGAC	-859	408
	GCAGTCGCCAGCTCCCCC	-833	684
	GCCAGCTCCCCCGCC	-874	1780
	GCCCCGCTCCCGCTCTCGCTGTCCCTGACCCCCGC	-849	6
	GCCGCGGGCCTCCTC	-832	1008
	GCCGCGGGCCTCCTCGCAGTCG	-875	812
	GCCGCGTCGGCGGGGGAGCTGGCG	-891	412
	GCGCCGCGTCGGCGGGGGAGCTGGCGACTGCGAGG	-893	1504
	GCGGACGCTCCACCGCCTCCT	-892	1943
	GCGGCGGGGGTCAG	-849	782
	GCGGGCCTCCTCGCAGTCGC	-860	196
	GCGGGGGTCAGGGACAGC	-846	1775
	GCTCCCGCTCTCGCTGTCCCT	-828	981
	GCTGGCGACTGCGAGGAG	-874	15
	GGAGCTGGCGACTGCG	-877	381
	GGAGGCCCGCGGCGGCGG	-860	381
	GGCCCGCGGCGGCGGGGGTCAGGGACAGCGAGAGCGGGAG	-857	186
	GGCGGGGGTCAGGGACAG	-847	1748
	GGCGGGGGTCAGGGACAGC	-847	491
	GGCGGGGGTCAGGGACAGCG	-847	1725
	GGCGGGGGTCAGGGACAGCG	-847	30
	GGGAGCGGGGCGCG	-822	540
	GGGCCTCCTCGCAGTCGCCAG	-875	981
	GGGGGAGCTGGCGACTGCGAGGAGGCCCGCGGCGGCGGGG	-880	186
	GGGGTCAGGGACAG	-843	782
	TCCACCTCCGCGCCCCG	-820	475
	TCCCCCGCCGACGCGGCGCGGACGC	-827	598
	TCCCGCTCTCGCTGTC	-826	990
	TCCCTGACCCCCGCCGCCGC	-857	1494
	TCCGCGCCGCGTCGGCGGGGGAGCTGGCGA	-896	1772
	TCGCCAGCTCCCCCGCCGACGCGGCGCGGA	-899	1600
	TCGCTGTCCCTGACCCCCGCCGCCGCGGGCCTCCTCGCAGTCGCCAG	-886	1807
	TCGCTGTCCCTGACCCCCGCCGCCGCGGGCCTCCTCGCAGTCGCCAGCTCCCCCGC	-868	1580
	TCTCGCTGTCCCTGACC	-845	1767
	TCTCGCTGTCCCTGACC	-847	1767
	TGTCCCTGACCCCCGCCGCCGCGGGC	-843	172
Sb01g017510	CCTCCCTGCCTGCCACC	-1519	611
Sb01g017690	GCGCCGGCGAGCCGCCGTGCCGCCC	-103	627
	GTGCACGCCGCTGCTGCTTCCTCGT	-1715	627
Sb01g018020	CCTTTCTCTCGGTCTCTCCGCCAGTCTCC	-633	113
Sb01g018070	GCGGCCGCCACATCATCCCCGGG	-1101	972
Sb01g018110	CAGCCGTCCACCAGACCCCCGC	-249	1529
	CCACCAGACCCCCGCGCGC	-242	276
Sb01g018130	ACCACCGTCGGCCCC	-241	1546
	CTCCTCTCGTCCGCGCGTCCCCTTTCCACGG	-210	1546
	GTCTTCGCCCCCCCTCCTCCTCTCGTCCGC	-226	908
	TCTTCGCCCCCCCTC	-225	1546
Sb01g018170	CAGCGCCTTCTGCGCCCCT	-266	435
	CGGGCGCAGCGGGCGACGG	-231	1115
Sb01g018350	CCGAAACCCAGCCCG	-79	1345
	GAGCACTGGCCGAAGCAGGCC	-98	1597
Sb01g018380	ACGAGGGCCGTGTGGAGGGAG	-51	1462
	CAGCCTGCTTCTCCTCTCTCTCC	-2976	1694
	CTCCTCGACTCTCCCTCCACACGGCCCTCGTCTCTGCAGTCG	-63	1062
	GTGGGGGGGGTGCGACTGCAGAGACG	-74	1520
Sb01g018400	AACCCAACCCGGCCCTCCGCGT	-74	1472
	CGATTGCGGGGGGGGGGGGGGGTG	-799	489
	CGTCGCTGCTCTGCACTCTGCCGCAGAGCC	-55	1600
	GCCGCGCGACCGTGGCAGCGGCT	-152	633
	GGGGGGGGGGGGTGG	-789	1518
Sb01g018460	CCCGAGCCCGGCCCGGG	-155	534
	CGCCGGAGTCCGGAGGG	-30	534
Sb01g019050	ACTCCCGGCCGCCCCAACCCCACGCGGCAGCGGCGCCAAACGC	-502	743
	AGGACTCCCGGCCGCCCCAACCCCACGCGGCAGC	-505	601
	CAAGACCAACCCGCCTGCGCCGTGCCGGCGCCGCTCGAGGACTCCCGGCCGCCCCAACCC	-542	450
	CACGCGGCAGCGGCG	-482	450
	CACGCGGCAGCGGCGCCAAACGCCCCCGG	-482	451
	CCAACCCCACGCGGCAGCG	-489	1464
	CCGCCCCAACCCCACGCGGCAGC	-494	1668
	CCGCTCGAGGACTCC	-512	738
	CCGTGCCGGCGCCGCTCGAGGACTCC	-523	114
	CGCCGCTCGAGGACTCCCGGC	-514	778
	CGCTCGAGGACTCCCGGCCGCCCCAACCCCACGCGGCAGCGGC	-511	1800
	CGGCCGCCCCAACCCCACGCGGCAGC	-497	1660
	CTCGAGCGGCGCCGGCACG	-507	1640
	CTCGAGGACTCCCGGCCGCCCCAACCCCACGCGGCAGCGGC	-509	1422
	GCCCCAACCCCACGCGGC	-492	1522
	GCCGGCGCCGCTCGAGGACTCCCGGCCGCCCCAACCCCACGCGGCAGCG	-519	1737
	GCCGTGCCGGCGC	-524	1800
	GCCGTGCCGGCGCCGCTCGAGGACTCCCGGCCGC	-524	1676
	GCGCCGCTCGAGGACTCCCGG	-515	1668
	GCGCCGCTCGAGGACTCCCGGCCGCCCCAACC	-515	1639
	GGACTCCCGGCCGCCCCAACCCCACGCGGC	-504	602
	TCGAGGACTCCCGGCCGCCCCAACCCCACGCGGCAGCGGCGC	-508	1799
	TGCGCCGTGCCGG	-527	778
Sb01g019100	AAAGCCCGCGCCTCCACCC	-149	1264
	CCGCGCGCGGGCGAGGTGGG	-88	1130
	CTCTTCTCACCCCCCTTCCCCGCCACCGCTATAAAGCCCGCGCCTCCACC	-181	1007
Sb01g019120	CTCTCCTCTCTCTCTCC	-889	211
	TCTCTCTCCTCCTCCTG	-881	211
Sb01g019280	AAACCCCCGCTTCCAGAACCT	-68	1555
	CAAAGCCACTCCCAAACCCC	-81	1947
	CTTCTCGAAGCTCACCGCCT	-49	1947
	GCCGCCGCCTCCAAA	-92	1382
Sb01g019370	ACTCCCGCCCCGCGCCTCCAGCCGTCGCTTCAGATCCCGCT	-200	888
	CATCGCCGTCTTCCCGTCTCCTCCTCCTCCTCGCTCGGCTG	-260	888
	CCCCGCGCCTCCAGCCGTCGCTTCAGATCCCGCTGCTGCCG	-193	888
	CCCGTCTCCTCCTCCTCCTCGCTCGG	-248	794
	CCGCGCCTCCAGCC	-191	1031
	CCGCTGAGCTCCGATTTGCG	-118	2002
	CCGGAACAGCGTCC	-85	1598
	CCGTCGCTTCAGATCCC	-179	1040
	CCGTCGCTTCAGATCCCGC	-179	1005
	CCGTCTCCTCCTCCTCCTCGCTC	-247	164
	CCTCCTCCTCCTCG	-241	1226
	CCTCCTCCTCGCTCGGCTGCTTGCCTAGGGTTTCGCCTACT	-238	888
	CCTTCCTCCCCGCCGGAA	-97	1469
	CTACTCCCGCCCCGCGCCTCCAGCCGTC	-202	1454
	CTCCAGCCGTCGCTTCA	-185	1040
	CTCCCGCCCCGCGCCTCCAGC	-199	1941
	CTCCTCCTCCTCGCTCGGCTGCTTGC	-240	216
	CTCCTCCTCGCTCGGCTGCTTGCCTAGGGTTTCGCCTACTC	-237	888
	CTGCTTGCCTAGGGTTTCGCCTA	-222	1941
	CTTCCTCCCCG	-96	2002
	GCCCCGCGCCTCCAGCCGTCGCT	-194	633
	GCCTCCAGCCGTCGCTTCAGATCCC	-187	1918
	GCCTCCAGCCGTCGCTTCAGATCCCGCT	-187	1454
	GGCTGCTTGCCTAGGGTTTCGCCTACTCCCGCCCCGCGCCTCCAGCCGTCGCTTC	-224	1226
	GTCGCTTCAGATCC	-177	1031
	GTCGCTTCAGATCCCGCTGCTGCCG	-177	229
	GTTTCGCCTAC	-209	1557
	TAGGGTTTCGCCTACTC	-213	216
	TCCAGCCGTCGCTTCAGAT	-184	574
	TCGCCTACTCCCGCCCCGC	-206	850
Sb01g019520	CACGCGCCTCACCGCTCCTGCACGCCGCCGCT	-2256	1680
	CAGCGGGCGGCAGAGGGCAG	-2643	1293
	CCAAGCCGCACCACGGCCTA	-2578	1947
	CCAGCTTCCCCCCTCTG	-2585	1193
	CCCTTCTCCCTTCGCCAACCTC	-335	755
	CCTCCCTTCTCCCTTCGCCA	-338	1947
	CCTCCTCCCTTCTCCCTTCGCCAAC	-341	1023
	CCTCTAATAAATCTCCCTCT	-308	1947
	CGAGCGACGGGGCGCGTGCGAGCG	-2205	1294
	CGCGCGCTAGGCCGTGGTGCGGCTTGGGCCGCAGGCGGCAGAGGGGGGAA	-2615	1517
	CGCTCCTGCACGCCGCCGCTCCGGCCTCGCGGC	-2228	1842
	CGCTCCTGCACGCCGCCGCTCCGGCCTCGCGGC	-2258	1842
	CGGCAGAGGGCAGGAGGGGTGCGC	-2636	489
	CGGCCTCGCGGCTCG	-2223	1680
	CTGCCGCCTGCGGCCCAAGCCGCACCACGGCCTAGCGCGCGCACCCCTC	-2619	652
	CTTCTCCCTTCGC	-333	754
	GCCCAGCTTCCCCCCTCTGC	-2608	1947
	TCCCTTCTCCCTTCGCCAACCT	-336	755
	TTCTCCCTTCGCCAACCT	-332	1421
Sb01g019970	CCACAGCGGCGGCGGCGCCCCCCCCCCCCTCCTCCTCC	-2805	768
Sb01g020010	CGCGCCTCCTTCCGC	-18	1852
	CTTCCGCACCACCCAAAGCTCTCGCCGACCACAGCCTCGG	-62	1852
	GCACCCTCCATTAGTCTCGCCCGCGCTG	-185	742
Sb01g020160	CCTTCACCCCTCGC	-104	1031
	CGGCACTCCCCGTC	-119	1031
Sb01g020230	GGCCAGCCGCGCGCCCACGGCCGGCGACG	-1121	1110
Sb01g021250	CCTTGCGCGTCGCCCAGCCG	-487	373
	CTTGCGCGTCGCCCAGCCGTTGCACTGCTG	-486	1951
	GCACTGCTGG	-465	373
	GCCCCTTGCGCGTCGCC	-490	1239
	GCCGTTGCACTGCTGGCAG	-471	1239
	GGAGGGCCACTTG	-82	490
	GGCCTGCTCCCAAGTGGCCCTCC	-103	1950
	GTCGCCCAGCCGTTGCACTGCTGGCAGGGCCCG	-479	456
Sb01g021330	CACCGCTCCCCGGCTGCATCAGCATCGACGGC	-588	1256
Sb01g021850	CGCCGGCAAGAAGAGG	-35	1734
Sb01g021950	CCCCCACAACCTTCTAGA	-27	1102
Sb01g022080	ACGGCCGACCGCGGGGCTGCGGAT	-2484	817
	CGCCCGGCGCCTCCGACGGCCGAC	-2499	1374
	GCGCCTCCGACGGCCGACCGCGGGGCTGCGGATAGCCCCTTG	-2493	1596
	GCGCGCCCGGCGCC	-2502	1274
	GCGGGCAGCGCGCCCGGCGCCTCCGACGGCC	-2509	482
Sb01g022200	AGCCGAGGTGGCCGCGCGG	-2385	443
Sb01g022240	CTCCACCCCTTCCT	-78	1429
Sb01g022690	TTCATCTCATAAATTACAGGTAAACTGTGCAATTAGTTTT	-1588	257
Sb01g023750	CCGTCGTCCCCTCCCCACGTACGCCCTGACCGCC	-210	1764
Sb01g025350	CCCCGCTTACGGACAGCACAGGGCCGCA	-415	342
Sb01g026210	CGCAGCCGCAGCCGCAGCCGCAGCCG	-238	1003
Sb01g026300	CCGCGCACCCGCCAAC	-218	7
	TTCCCCTTCCCT	-201	7
Sb01g026980	GCTCGCCAGCCCAGCACGGCACG	-938	1496
Sb01g027670	CGAGCCACCACCCACCCAC	-969	1611
Sb01g027720	GCCCGCCCTCCGACCTTCTAGAACCTTCCATCCGAGCTGCCCTCCCCGCCTCCGCCTGCGCCGCCTGTCTCGTCA	-131	364
Sb01g028250	CCTCTTCCTCCTCGCCTCCAC	-176	981
Sb01g028310	CCCCGCCGCCGCCGCCTCCGCC	-132	360
	CCCGCCGCCGCCGCCTCCGCCTCCTT	-131	1047
	CCCGCCGCCGCCGCCTCCGCCTCCTTCC	-131	774
	CGCCGCCTCCGCCTC	-123	82
	CTGCCGCCTCCCCGCCGC	-141	45
	CTGCCGCCTCCCCGCCGCCGCCG	-141	1308
Sb01g028490	AAAAGATTCGTCTCGTGATTT	-1666	258
Sb01g028500	CAGGCGACGGCTCTCCTCGCGCCACCT	-366	1435
	CCACTCCAGCTCCACCGCC	-325	435
	GGTGGGTCCCTCGTCCACTCCAGCTCCACCGCCTCCTTTCCCCCAATCCAC	-339	1435
Sb01g028520	CCCACTCCCACCCCGCGCCGCC	-136	1457
Sb01g028530	CCGCCTCCTCTCTACT	-1130	1369
Sb01g028790	AGAAGGGGAGGGGCCGCCAACGGGGGGGGGGGGGGGGAGGAGGGGAGGGGGCACTGATGGGAGGGGAGAAGCGTCGTGCTAGGGGAGGAGTGTTGGC	-2108	1751
	CCCGCGGCCCACCACCGCACCGC	-129	665
	GCCCCCTCCCCTCCTCCCCCCCCCCCCCC	-2085	1052
Sb01g029020	GAGGCGGCGGCGGCGGCG	-25	1204
	GCTCGCCGACCACCTTAAC	-213	675
	GGCGGCGGCGGCGGCGGG	-17	1211
Sb01g029080	CTAGCCTCCTCCTCTCC	-277	145
Sb01g029100	CCCGCGCGGTCGCGCCTGGCAG	-455	1729
Sb01g029210	GACACGGGCGCGGGGGGGGGGATCGCACC	-191	1253
Sb01g030110	ACCGCCGCGCCCGCGCCTTTCCCTT	-84	266
	ATCGGCAGCCGACCGCCGCGCCCG	-95	130
	CCCACCCCAGCCCGGCGTGCGCCGTG	-138	1821
	CCGACCGCCGCGCCCGCGCCTTTCCCTTCCGGCCCTTCCGCAGGCC	-87	1191
	CCGCCGCGCCCGCGCCTTTCCCTTCCGGCCCTTCCGC	-83	1703
	CGACCGCCGCGCCCGCGC	-86	672
	CGATCGGCAGCC	-97	400
	CGATCGGCAGCCGACCGCC	-97	264
	CGCAACAAGCCGATCGGCAGCCGACCGCCGCGCCCGCGCCT	-107	1718
	CGGCAGCCGACCGCCGCGCCCGCG	-93	1821
	GCCGTGCGCAACAAGCCGATCGGCAGCCGACCGCCGCGCCCGCG	-113	1702
	GGCCCTTCCGCAGGCCGTAGCCTCC	-57	837
	TCGGCAGCCGACCGCCGCGCCCG	-94	1993
	TCGGCAGCCGACCGCCGCGCCCGCG	-94	598
	TGCGCAACAAGCCGA	-109	1821
	TGCGCCGTGCCGTGCGCAACAAGCCGATCGGCAGCCGAC	-121	1756
	TTCCCTTCCGGCCCTT	-66	1738
Sb01g030190	CAGCCAGGGCTGCCGGCTCTGCC	-1615	937
	CCCGCCTCCTCCAGCCAGGGCTGCCGGCTCTGCCACCCTCCC	-1626	1858
	CCTCCCCCGCATCGCGCACTCCCT	-1590	1925
	CGGCCCGGCCCCGTCGCGTCGCGTGGC	-307	661
	CGGCTCCTCCACACCGCCAGCACC	-235	645
	GCCAGGGCTGCCGGC	-1613	1857
	GCGTCGCGTGGCCCG	-292	660
	GCTGCCGGCTCTGCCACCCTCCCC	-1607	1223
	GGGCCACGCGACGCGACGGGGCCG	-305	1223
	GTGGCAGAGCCGGCAGCCCTGG	-1613	40
	TGCCACCCTC	-1596	1857
Sb01g030270	CACAGCATGCGTCTCTGGCGCGCG	-2929	530
	CCAGAGACGCATGCTG	-2926	185
	CCTCGGGTGCTGGGGGCCGGTCGTCGTCT	-82	1250
	CTCGGGTGCTGGGGGCCG	-81	190
	GGTTGCCGACTGGG	-2951	1598
Sb01g030310	ACCCAGCCAACGCC	-169	1689
	CAAACGGGTCAAACTTC	-186	1689
Sb01g030410	CTGCTGCTG	-2719	432
	GCCATTTGGGGCGTGTTT	-81	1210
	GCGAGGGTGAACGGGGG	-94	378
	GGCCAGGCCTGCCCCCAAG	-100	17
	TTGCGAGGGTGAACGGGGGCGGCCAGG	-96	36
Sb01g030440	CGGTCGGCGAGACGACGACGGCGACGGCGAC	-715	899
Sb01g030550	CGCTGCCGCCGCCGCCGTGCCCCCAC	-112	829
Sb01g030650	CCTGCACGGCCGCGCGACCTGCGCCCAGCCGG	-598	1584
	CGCGCGACCTGCG	-588	1945
	GACGCCGGGAGGCAGCGGC	-551	435
	GCCGGCTGGGCGCAGGTCGCGCGGCCGTGCAGGGGCG	-603	1769
Sb01g030660	AGCCGCCGGAGGCCGGGCC	-30	1911
Sb01g030680	CCCACAACCCTAGGCCCC	-73	1830
	CCCACCTCCTTCCTCGTC	-242	1830
	CCCTCCCTCCTCCACATCCCC	-58	859
Sb01g030830	CCCCTCCCCTCCCTGTCCCGCTG	-1996	1175
	CCCTCCCCTTCCCCTTCGTATCTCGCCACTAGCCCGACGCCCCCGAC	-1937	939
Sb01g031170	GAGGAGGAGGGGGTGGAGGACGACG	-2297	34
Sb01g031250	ACGGCCACCGACGCGTTCGCCGCC	-346	463
	ATCCGACGGCCACCGACGCGTTCGCCGCCTCGCCT	-351	1194
Sb01g031340	CGTCTCCCCGCCACCTC	-1604	955
Sb01g031570	CTCTCGCGCTCGCTCCTGCAGCCTGCTCCTCCTCTCGCTC	-168	806
Sb01g031790	ACGGAGCCGTCCCCGCCC	-463	1974
	CCCGCGGGTGCCCGACCGGC	-492	1974
Sb01g032420	CCGGGGACCCGTCCGA	-132	224
Sb01g032480	CCTTCCCCTCCCCTCCGTC	-509	435
	CCTTCCCCTCCCCTCCGTCAC	-509	1791
	TACGTTCTTGCAGAGGCCGCCGCCGG	-54	1047
	TAGATTCAGAGGGAGGTG	-411	1762
Sb01g032700	GCCGGCCACCGGCGACGA	-1122	1793
Sb01g032870	CGAGGGGAGAGGAAGCGGAAAGGGCGGCGGCGGCGGCGG	-73	508
Sb01g033150	CCCCTCGTCCCTCCAAACC	-292	1975
	TGTTGTCGTCCACTTTCCCC	-308	1649
Sb01g033450	CCCGCCCTCCGCCTCCCGCGCTCCAG	-668	674
	GACGGCTCAAAACCCGCCCTCCGCCTC	-680	1930
	GCGCTCCCACCGCCGGACGGCTCAAAACCCGCCCTCCGCCTCCCGCGCTCCAGT	-695	1513
Sb01g033910	CCCTTGGGCCAGCTCCTCTGGCCGACCCGGG	-174	284
Sb01g034120	TCCTCCCTCCTCACTC	-90	666
Sb01g034260	AACTCGCGGCAACCGATCAGGCAGGCACG	-330	854
	CCACCGCCTGGTCGACGAAATGCCCCGGC	-248	854
	CCCACCGCCGGCGCACCACCACCACACCA	-304	854
	CGCGTCTGCGTCTGCGTCTCAGCAGCACCCCGCGGGAAGAG	-92	577
	CGTCCATCCCCCCGTTCC	-566	686
	GCACCACCACCACACCACCCGCCCGCCAA	-310	1545
	GCCAGAACCCACCGCCGGC	-277	359
	GCTCATGCTGCCG	-126	134
	GGCCGAGGACCTGGAGCGTGCGAGGCCGCCCCTCTCCGCGC	-506	577
	GGTCGACGAAAT	-267	671
	TCCCAGCTCGCTCTCCCCGCACCTTTTCCTCCGTCCATCCCCCCGT	-597	747
	TGCGCCGCCGGCGTCCGCCTGCTCATGCTGCCGGCCGCCCG	-146	577
Sb01g034490	CCGCGCGCGCGCAGGCCACCGCACCGGCCGCCC	-505	879
Sb01g034530	TCCCGCGCCCTCTCTCGTTGATCCGCTCACCCTCTCTCCGTCGTTGTCGC	-2806	1526
Sb01g034750	GTCTGCGTCTGGGCTCGAG	-2255	970
Sb01g034820	CGAGTGGGGACTGGGGACTG	-47	1335
Sb01g034880	CCACCCCCTCCACCGCCTC	-2968	281
Sb01g034980	CCCCACACCCGCCCAC	-2318	1443
	GAAGTAGGCGGGCA	-2311	1168
Sb01g035240	CTTCCGGGAGTACCCTGCATAGCGGCGGCGC	-65	1123
Sb01g035260	GGACGGGATCGGAGGCGGCGGCGGGAGG	-60	1330
Sb01g035290	CCCATAAATCTCCCCCCCTTCCTCCCCGCGCCAGTCCCACCAC	-123	1939
Sb01g035440	CACCGCGCCGCGGCAGCCCAAGCC	-101	1083
Sb01g035590	GCGGCGGCGGCGTGAG	-297	131
Sb01g035670	CCCTCCACCGACCACCTGCCCCCC	-1773	1838
	CCGGCGACTCGGCACC	-1800	25
	CTCACGTGCCCGGCGACT	-1809	1838
	CTCCACCGACCACCTGCCCCCC	-1771	127
	CTCCGCCCTCCGCCCTCCACCGAC	-1785	1838
	GCGACTCGGCACCTCCGC	-1797	1838
	GTCCGGTTCCGCCG	-1879	715
	TCCGGTTCCGCCGAACA	-1878	562
	TGCCCGGCGACTCGGCACCTCCG	-1803	937
Sb01g035750	CACCGGCATCTCACTCC	-83	94
Sb01g035960	CCGCACGGTCACACCTGCCCTC	-131	109
Sb01g036240	ACCGCCTTTTTCCTTTTGCCCCT	-51	1496
	CACCATGGCC	-176	1142
	CTGACGTGTCGCCCGCGTTGCCGTCGCCCACAAACTCGC	-95	1495
	TCGCTTGTCACCGCCTTTTTCCT	-60	1496
	TTGCCCCTCTCGTCCAGCC	-36	424
Sb01g036380	TGCCTCCGCCCTCCGCG	-2257	211
Sb01g036430	CCTCCTCCCTTCGACGCTCTCCCC	-301	1100
Sb01g036560	AATCCCTCCCCGTCCTGGC	-490	276
	CCCGTCCTGGCGTCCCCGGTGCCACCACGC	-482	1591
	CCGTCACGGCCGGGGCCCTCA	-518	1416
	CCTCAGCCCACCAATCCCTCCC	-502	1529
	CGATCGGCCA	-375	1161
	CGGCCGGGGCCCTCAGCCCACCAATCCCTC	-512	1591
	CGGGGCCCTCAGCCCACCAATCC	-508	1766
	CTCCCCGTCCTGGCGTCCCCGG	-485	1529
	CTCCCCGTCCTGGCGTCCCCGG	-485	545
	CTCCTCTCGATCGGCCACCAC	-382	1416
	GGCACCCGTCACGGC	-523	1766
	GGCCGGCCATTCC	-435	289
	TCCCCGTCCTGGCGTCC	-484	1766
Sb01g036600	CCGCCGGCCACCGGCTCGCTGCCC	-245	746
	GCCACCGGCTCGCTGCC	-239	1689
	GCCCCCTGCCGCCG	-221	1689
	GCCCCCTGCCGCCGCCTG	-221	1793
	TGCCCGCCCCCTGCCGCCGCCTGCCC	-226	907
Sb01g036860	CGGCCGTCTCTCTTCCCCTAC	-34	313
Sb01g036920	CCTCCGCCCCTCCACCACTCCA	-45	1866
Sb01g037110	CTCCCCCTCCTCACCTCCGCCTCTGCGTCTCG	-263	2008
Sb01g037150	TCTCCCGCCGGCCGCCCGCCCGCCG	-56	627
Sb01g037160	CGCCGGCCCGAGCCCCCCCGCTCG	-37	537
	CGCTCTCCCGCCGGCCGCCC	-1812	290
	GCGGCGGGCGGGCGGCCGGCGGG	-1821	499
	GCTCTCCCGCCGGCCGCCCGCCC	-1824	1137
Sb01g037220	CGCCCCTGCCGTTGGTCACCGCCCCACCGCGGGCGCTAGGC	-2760	1422
	TCCAGCTCCAGTGAGCCTCCATTGCCCCAACCTTGCCCAACCG	-2626	743
Sb01g037310	CCCTCTCCGGCGCGCTGCCCCTAGTTGGCCACGCTCC	-2052	1542
	CCGGCGCGCTGCCCCTAGTTGGCCACGCTCC	-2046	1558
	GCCGCGCGCGTGGGCAACCGCTGCCGCCGCCGGCGGC	-2102	1542
	GCTGCCCCTAGTTGGCCACGCTC	-2056	208
Sb01g037330	CCTTCGCAGGTCACACG	-338	1385
	GCAGCAGATGCCCGGG	-1139	267
	GCGGGGCAGCGTCGGCAGCCCAGCCCAGCGGCA	-703	26
Sb01g037420	CCCTCACTCCTCCCCCTCCCACCCC	-259	1415
Sb01g037580	GCGGCTGCGGCTGCGGCTGCG	-2957	404
Sb01g037750	CCACGCAGTCTGCCCC	-40	999
	CTCTCTCTCTCCACAAACGCCACGCCGCGAGATTC	-76	999
Sb01g037860	ACCCTCGTTGCAGGGCTGCATCTCCAGCCAGCGGCC	-734	1786
	CCTCTCTTTTCCTCGCTGCATCTCTCACCCTCGTTG	-760	1786
	GAAGGACCGCCACTCC	-681	151
	GAGCCTCCTCCTCTCGCGCCCTGCGC	-787	1281
Sb01g037870	CCCTTTCGTCCGTCCCCTCGCCTCGCCTCGCC	-422	352
Sb01g037880	AGCCGCCCTCCTCCTCCTCCTCCCC	-541	51
	AGGAGGAGGAGGAGG	-540	1999
	AGGGGGAGG	-546	781
	CAGCCGCCCTCCTCCTCCTCCTCCCCCTCTC	-566	1101
	CCTGCCCCCGGCCCACGACGGCCATTCTGCAGCGCGCCCGCGCCTCTC	-245	1948
	GAGGGAGAGGGAGAGACCGATGGGTGAG	-574	781
	GGCCTGGCTGGGGCAGCGTGGGCGCGGCGCGACGTC	-71	867
	GGCGCGACGTCCTGCCGGCACCAGCCAACTGACGG	-46	579
	GGCTGCCACCGTCGCTGTGTCCGCGTCGAGGGAGGAGGGA	-523	1999
	TCGGCCTGGCTGGGGC	-73	579
	TGCCGGCACCAGCCAACTGACGGGCG	-34	867
Sb01g037900	GCCGCCTGACGCCGATGGCCGATAGCCGATGCCC	-2482	818
Sb01g037980	CCCTTCCTTCCGCCGCCGC	-44	324
	CGCGCGCCGTTCTGCCGTTTGGG	-145	967
	TCCTCCACAAAACCCTTCCTTCCT	-88	428
Sb01g038010	CTACCCAGCCGCCGCCGCCTCCT	-48	1357
Sb01g038180	GCAGCAGAGAGATCGCCGGCCG	-41	1732
Sb01g038330	CCTGCTTGTTTAGCCAG	-45	749
	CTGCCCTCG	-55	432
Sb01g038470	GATGGCTTAAGTTAATGGCAGC	-119	1342
Sb01g038490	CCACGCGGCTCGCCACC	-17	355
Sb01g038580	GCGTCCCGTCCCCCAAC	-198	1497
Sb01g038600	CCCGCGTCCGTCTGTCCT	-369	686
Sb01g038770	AAGGCGTAGCAGGGGACCTGAGACAGCGAGAG	-2189	24
	AGCAGCGAGGGACGAGCACGAGTGGAGTCCGTCG	-2390	382
	CCTTCTCCGCCACCAGTCTC	-2205	767
	CTCCGCCACCAGTCTCC	-2202	1877
	GCGGAGGGCGGG	-1542	1116
	GCTACGCCTT	-2212	1877
	GCTTCCATCTCCACTCCCCACTCCCACAG	-43	1856
	GGGGAGACTGGT	-2208	1116
	GTGGGAGTGGGGAGTGGAGA	-32	1335
	TCCCGCTCCCCCGCC	-14	922
	TGAGACAGCGAGAGGAGCAGGGTG	-2171	489
Sb01g038810	CCCGCCGTTCCTCC	-34	1004
	CGTCCCTCCCAACCCA	-51	1004
	GGGAGGGCGCCGGAGGAACGGCGGG	-34	503
Sb01g038830	CCCTTTGCCGCCGCCGCCGCCGCCGCCG	-70	587
	GCCGCCGCCGCCGCCGCCG	-64	118
	TTTGCCGCCGCCGCCGCCGCCGCCGC	-67	1047
Sb01g038920	ACCCCACGCCCACGGCCAATCC	-441	812
	CCCACGGCCAATCCGCTGCGTGC	-439	633
	GCCAATCCGCTGCGTGCGCCGCG	-434	633
Sb01g038940	CTCCTTCTGCGTCGCCGCCTC	-846	434
	GCCGCACAGCCGTGCGTC	-49	998
Sb01g039030	CGTCGTCCCTTGTCTTCTTCCTCGC	-997	1073
Sb01g039050	CCCTCCCTCACCCCCCTCGC	-86	290
	CGGCGAGAGGGCGCGCCCCGCCC	-36	1137
	CTCCGCCTCCGGCGAGAGGGCGCGCCCCGCC	-45	284
	CTTCTCCCCCTCCGCCTC	-54	1284
Sb01g039130	CATTTCCCTTCCCCGC	-114	1577
	TTCCTCTCGCCAGT	-132	1577
Sb01g039260	CCGCCGTCCATCCTCCCA	-233	1421
Sb01g039420	CCCCTTCACCTCCCC	-723	745
Sb01g039590	CTGCCTGCCCCGGC	-745	1249
	TGCCCGAGTTGCTAGCC	-765	1249
Sb01g039810	GGTTTGGAGGAGACGGGGGCGG	-1166	1306
Sb01g039850	CCGGCCTCCGTCACGAGTCACG	-764	39
	CGGCTGCTCT	-774	39
Sb01g039900	TCCTCCTCTCTCCTTCTC	-725	204
Sb01g039920	ACCCACCTCTCCCCT	-228	1008
	ACCCACCTCTCCCCTAGTCCCC	-228	994
	AGCTCCAGGGCGGCAG	-139	1641
	CCCACCTCTCCCCTAGTCCCCTGTCC	-227	108
	CCTCTCCCCTAGTCCCCTGTCCGTAGCCATCTTCAACCTCC	-223	1868
	CTGTCCGTAGCCA	-207	1075
	GACCGGAAAGATATGGCGCGAGAGGAGGTTTCTATCGC	-1151	1182
	GCCCCCAACTCAACCCACCTCTCCCCTAGTCCC	-240	238
	GCGAGCTCCAGGGCGGCAG	-142	1115
	GCGCGATCCCTCAGGCGGACGAGCG	-182	1075
	GGCGGCAGGACCAGGGTAG	-131	1115
	GTCCGTAGCCATCTTC	-205	246
	TCTCCCCTAGTCC	-221	1075
Sb01g040060	AGGACGAGGGGGGTAGGCGCAGGTCGCTCGCGCTGG	-377	701
	CGCGCGAGAGGGGAC	-465	1886
Sb01g040100	TGCGTTGCCGGCCCAGGAGAGGCCTTCAGCGAGGG	-2181	1125
Sb01g040130	ACCCCGCTTCGCCGGCC	-36	333
	ACGCCCACGCCCACGCCCACGCCCCGTC	-200	1870
	ACGCCCCGTCCTCGCTTCCGTCTCCC	-182	114
	AGGCGGCGGAAGCAACCCGCT	-133	1462
	AGTCCACTCCGCCACGCCCACGCC	-213	1664
	AGTCGAGTCCACTCCGCCA	-218	1303
	ATCACAGCGGCGAGC	-63	396
	CAATCCCCGCCGCCCCCCTTCTCT	-60	333
	CAATCCCCGCCGCCCCCCTTCTCTACCCCGCTTCGC	-56	549
	CACGCCCACGCCCACGCCCACGCCC	-201	832
	CACGCCCACGCCCACGCCCC	-195	840
	CACGCCCACGCCCACGCCCCGTCCTCGCTTCCG	-195	879
	CACTCCGCCACGCCCACGCCCACGCCCA	-209	831
	CCACGCCCACGCCCA	-202	738
	CCACGCCCACGCCCACG	-196	1309
	CCACGCCCACGCCCACGCCC	-202	1665
	CCACGCCCCGTCCTCGCTTCCGTCTCC	-184	1845
	CCCACGCCCCGTCCTCGCTT	-185	1665
	CCCCGCCGCCCCCCTTCTCT	-51	337
	CCCCGCCGCCCCCCTTCTCTACCCCGCTTCGCCGGCCGGCGGATCACAGCGGCGAG	-80	878
	CCGCCACGCCCACGCCCACGCCCAC	-205	2012
	CCGCCGGCCGGCGAAGCGGGGTAGAG	-65	370
	CCGGTCGCCCGCCGTGAAACGTACCGGCTGCGC	-556	879
	CCGTCCTCGCTTCC	-177	76
	CCGTCCTCGCTTCCGTCTCCCA	-177	1581
	CGCCACGCCCACGCCCACGCCCA	-204	708
	CGCCGCCCC	-98	1157
	CGCCGCCGCCCCCAGCG	-119	1309
	CGCCGGCCGGCGGATCACAGCGGCGAGCC	-53	877
	CGCTGGGGGCGGCGGCGTG	-116	1640
	CGGCGAAGCG	-57	1927
	CTCCCTGCTCCTACTCTCCAATCCCCGCCGCCCCCCTTCTC	-43	680
	CTCCGCCACGCCCACGCCCACGCCCACGC	-207	1143
	CTCGGCTCTCGGCTCGGCGCGCCCAC	-243	1660
	CTCTACCCCGC	-43	1474
	GACCGAGCAGCAGGCGGCGGAAGCAACCCGCTGGGGGCGGCG	-144	1279
	GAGTCGAGTCCACTCCGCCACGC	-219	1932
	GCCCACGCCCACGCCCACGCCCC	-198	1268
	GCCCCGTCCTCGCTTCCG	-180	1522
	GCCGCCCCCCTTCT	-78	877
	GGTGGGCGCGCCGAGCCGAGAGCCG	-243	580
	GTAGAGAAGGGGGGCGGCGG	-45	1335
	GTCGAGTCCACTCCGCCACGCCC	-217	208
	TCCGCCACGCCCACGCCCACGCC	-206	1489
	TCCGCCGGCCGGCGAAGC	-66	525
	TTGTCCGGTCGCCCGCCG	-560	204
Sb01g040190	CAGCGCGCGGGGAGGGAGGG	-377	1293
	CCCTCCCTCCCCGCGCGCTGGCGCCCC	-399	1626
	CCTCCGCTCCCCTCCCTCCC	-398	1947
	CGCCCCAGCGCTCCGTCCGC	-368	1947
	GGCGCCAGCGCGCGGGGAGGGAGG	-382	1294
Sb01g040250	GCCAGAGCGGCGGCGTG	-1727	534
Sb01g040380	CCGCCGTCGCCGCAGCCTT	-66	801
Sb01g040470	GGCGCCTCGCCGATTCCGTGCCCCC	-38	887
Sb01g040520	ACACCGCACCACCCGCCCG	-211	801
	CGCGCCTCCGCCTGCGCCTCCG	-128	433
	GCGGAGGCGCAGGCGGAGGCGCGGGAGGGG	-135	510
	GCGGCGGGCGTCAGCGCGGAGGCGCAGGCG	-125	510
Sb01g040800	CGCTCCGTCGCCGCCGA	-353	94
	GCCGACCCCGCCGCCAGCTTCCCCTTC	-341	860
Sb01g040990	CCGTTCCTCTCTCCCTCCTCACGGCG	-220	628
Sb01g041120	TCTCTCCTCTATCCAAGCCAGAAA	-46	1483
Sb01g041160	TGCTGTGCGCGTGTGCTGCGGAGAGAGGAAGCGACGCGCGTGCAGGGCCAGCGCGAGA	-749	1290
Sb01g041180	CCCACCCTTCCACCGCGCG	-195	1181
Sb01g041200	GCTGGCTGCTGCTCTCGGC	-2819	970
Sb01g041480	CCCCCCCCCCCCCCCCCGGGC	-2988	465
Sb01g041490	CCCCCCTTCTCTCTCCCCGCAC	-1973	1457
	TCTTCCTCACTTTGCC	-1987	990
Sb01g041610	GAGGAGGAAGAAAGAG	-108	413
	GGGAAGAGAGTGAGGGG	-93	378
Sb01g041700	TCGCCTGGTGCCGGGCGCG	-1631	1338
Sb01g041810	ACGGCCGTCGCGTCGCGGG	-553	485
	CGGCCGTCCCCTCGGTCGT	-543	574
	GACGGCCGTCGCGTCGCGGGGAGGAGTC	-564	1731
	GCGACGCGACGGCCGT	-552	1667
	GGACTCCTCCCCGCGACGC	-564	1005
	GTCGGTCGGCTGGTGCTGGGAGCGC	-643	1918
Sb01g041910	CCACGCCACCACCACC	-89	1577
	CTCCCTCCACTCCC	-106	1577
Sb01g041950	CCCGGCCGCCACCCCGCGCGGGCTCCCTTCCATTCCATTCCA	-2472	1247
	CGCCCACGGCAAGTCCGCCTC	-1700	434
	CGGGCCCGACCCAGCCCCACGCCGG	-2544	1883
	GCCGGGCCGGGGGCCGATCGG	-2306	404
Sb01g042240	CCCTCCCTTCGCGACGCGCCCGCTTCCG	-171	342
Sb01g042290	TCCGGCTGCTACTGCCGAGGCGTCGTCGACCCATCTTCACTCCT	-146	1344
Sb01g042420	AAGGCCCCGCCAAGCTCGCCACCGGCC	-32	834
	AGCTTGGCGGGGCCTTGGGCGGAGTGG	-50	36
	CACAGCCACAGTTCTCCTGCCGCCACTCCGCCC	-65	1679
	GGGGCCTTGGGCGGAGT	-42	378
	TTCTCCTGCCGCCACTCCGCCCAAGGC	-54	834
Sb01g042430	GTGGCCCCTCCCGACGCCCCTCGCCCCCACA	-2166	1312
Sb01g042800	GGCTCGTTTGCTTTCT	-26	605
Sb01g042880	GCCGCGGCGGGAGCCGAGCGG	-461	404
Sb01g042980	ACTCCCGCCGCCGG	-35	1401
	CGCGAGCGGCGGCGCCCTCCACGGCG	-556	447
	CGGCGCCCTCCACGGCG	-547	448
	GGCGGCGCCCTCCACGGCGGCCTC	-549	444
Sb01g043090	AAAAGATTCATCTCGCGATTT	-1404	258
Sb01g043210	CTCCGCCACGCTGTCCGCTACCT	-1836	625
	CTGCTTCGTTTGCCTCTGCGGCCGCGAG	-1794	1229
	TCCTCCTCAACCGC	-1812	625
Sb01g043290	GCCGCCGCCGCACCCGT	-37	555
Sb01g043430	GTGCCGTGCTCCCGCGGTCCACCGGTGAACACGC	-251	282
	TGAACACGCGCCGAATCG	-226	222
Sb01g043590	CCCCCCCCCCCCCCCGACC	-2219	466
Sb01g043670	ATCCCCTTCCCGCCGATGGCGC	-393	548
	ATCTCCCTCGTCGTGTGCTAGCC	-1560	1096
	CCCCACACCAGAGC	-128	128
	CCGCCGCGTCCCTTCCACTTC	-32	1405
	CCGCCGGCCGCCGCGTCCCTTC	-39	548
	CCGTCCTTGGCCATCTCTGCCGTCT	-432	627
	CCGTCTCCCCAAACCCGCCCA	-413	1405
	GCCGCGTCCCTTC	-30	919
	GCCGCGTCCCTTCCACTTCCTC	-30	548
Sb01g043790	CAGGCCAGCCTTCACCTTGTCACCGCGA	-85	855
Sb01g043850	CCACCTCGCTTCCCCCGGCTCTCCCA	-117	230
	CCGGCTCTCCCACTCCTCCTC	-103	240
	CGCTTCCCCCGGCTCTCCCACTCCTC	-111	230
Sb01g044370	CGGTGCCCCCCCCCCCCCCCCCCCCCCC	-107	1069
Sb01g044460	CGGCCTGGACGACGCCGCAG	-2689	775
	CTCATTCCCCCTTCTCCAGTTCC	-70	1694
	GGTCGGCCGGCCACACCC	-2668	775
Sb01g044510	CACGCGGCGCGCGGTTCCC	-1909	118
	CCACGCGGCGCGCGGTTCCCCTG	-1910	1496
	CCACGCGGCGCGCGGTTCCCCTGCTCGGCCAC	-1883	274
	CCCTGCTCCCCACGCGGCGC	-1919	1027
	CGGCAAGGCC	-1795	1142
	CGGCACGCGGCGGCGCGG	-1775	1122
	CGGCTCGGCAAGGCCACTGAC	-1800	347
	GCGGCGCGCGGTTCCCCTGCTCGGCCACCAACCCCTCCACGCGG	-1879	346
	GCGGTTCCCCTGCTCCCCACGCGGCGCGCGGTTCCCCTGCTCGGCCACCAACCCCTCCACGC	-1899	1027
	GCTCCCCACGCGGCGCGCGGTTCCCCTGCTCCCCACGCGGCGCGCG	-1915	1091
	GGCGGCGCGGCTGCCCTTTTCCCTACGC	-1767	1571
	GGCGGCGCGGCTGCCCTTTTCCCTACGCGGCGGCGCG	-1767	1637
	GGTTCGGCAAGGCCACCGA	-1834	346
	TCCCCTGCTCGGCCACCAACC	-1867	546
Sb01g044540	AGACGTACGCCACCTG	-2520	1920
	ATCTCCTCTGCTTCCCAGTCCCCGCCCGCC	-391	1591
	CAACCACCGCGCCGGCAC	-188	1165
	CCGGCCGCCGGCGCATCAACCAC	-204	797
	CCGTGGCCCTCTCCTCT	-2494	1227
	CGCATCAACCACCGCGCCGGCACG	-193	639
	CGCCGGCCGCCGGCGCATCAACCACCGCGCC	-206	698
	CGCCGGCCGCCGGCGCATCAACCACCGCGCCGGCA	-206	1194
	CGGCGCGGTGGTTGATGCGCCGGCGGC	-198	1081
	CGGCGCGGTGGTTGATGCGCCGGCGGC	-201	1081
	CTCTCCTCTCTCGCGCGC	-2486	1788
	GCCGCCGGCGCATCAA	-201	74
	GCCGCCGGCGCATCAACCACCGCG	-201	463
	GCCTTCGCCGCCGGC	-214	1382
	GGGCGTGGTGACGTCGGAAGCTGCCGT	-553	1081
	TCGCGGTGGCCCGTGGCCCTC	-2504	606
Sb01g044830	CCTGCGCCACCAGCTCCCC	-2768	852
	GAGGTCACGGACGTCCCGCAGCGCGGCGCCGAACGCGTCG	-2721	943
Sb01g045130	CGCGGAGGCGTTGCCGCCGAGCCGACCCCCCATCGGCCG	-1839	122
	CTGCCGAACCCGCGGAGGCGTT	-1849	1127
	GCCGCCGAGCCGACCCCCCATCGGCCGCGACGCGGA	-1827	1127
	GTCTCTCTCCTCCCCTAAGGCGG	-1556	1180
Sb01g045190	CTCGTGCGT	-94	1516
Sb01g045210	ACCCTCGCACCACGCCCAGC	-48	337
	CACCACGCCCAGCTCCGGCGAGATCTTC	-41	831
	CCTCGCACC	-46	1157
	GGCCCGGGCCCGAACGGGCTACCTC	-163	468
Sb01g045320	CTTCCGCTGCCCTCCTTCCCTCCTCCT	-395	860
Sb01g045490	CCGTTCCCCACCGGCGGTCTCCGGTCGTCCCGGGCC	-499	573
Sb01g045610	GTTGGCGCGGGATCACGGCCCCCTGCC	-441	1645
Sb01g045750	GCAGATTCACAGGCATGTG	-2815	32
Sb01g045920	CCAGCGCGGCCCACGCCCACAC	-518	298
	CCGCGGCCGCGGCT	-446	715
	CGCCCGCGGCCGCGGCTGCGG	-449	691
	CGCCCGCGGCCGCGGCTGCGGC	-449	1080
	CGCGGCGTGTGGGCGTGGGCCGCGC	-522	1140
	CGGCCGCAGCCGCGGCCGCGG	-447	1674
	CGGCGCCCGCGGCCGCGGCTG	-452	691
	CGGCGCCCGCGGCCGCGGCTGC	-452	1080
	GCGCCCGCGGCCG	-450	1277
	GGCTGCGGCCG	-436	1277
Sb01g045930	CCCCACCCC	-39	1157
Sb01g046160	GGAGCCGAGGAGGTGGTGC	-130	1115
	GGAGGAGCCGAGGAGGTGG	-133	1115
Sb01g046230	AGGCTCCGACTCCGTCCGTCCTCACCCCCCC	-59	215
	CAGGCTCCGACTCCGTCCGT	-60	767
	CCCATCTCGGCGTGGCGCGGCCCCCTCCC	-31	885
	CCGACTCCGTCCGTCCTCACC	-54	885
	CCGTCCGTCCTCACCCCCCCATCTCGGCGTGGCGCGGCCCC	-48	1875
	CGACTCCGTCCGTCCTCACCCCCCCATCTCGGC	-53	894
	CGTCCTCACCCCCCCATCTCGGCGTGGC	-43	1454
	GGGGGCCGCGCCACGCCGAGATGGGGG	-47	1730
	GGGGGTGAGGACGGAC	-23	131
Sb01g046480	CCGGAGACGTGGAGGCGAGGGA	-257	1506
	CGTGGAGGCGAGGGAGAGGAGGCG	-250	486
	GAGGAGGGACATGTGTGCAGAGGC	-280	1969
	GGCCGGAGACGTGGAGGCGAGGGAGAGGAGGCGC	-259	371
Sb01g046490	CGCGCCTCCTCTCCCTCGCCTCCACGTCTCCGGCCT	-252	711
	TCCTCTCCCTCGCCTCCACGTCTCCGGCCT	-246	1022
Sb01g046510	CGCGACCGTGGCCGCCTCCTCCTTCCCCTC	-1048	1576
Sb01g046630	AGCGCATGGCAAA	-1664	1446
	CACGGCACCAGC	-830	1206
	CCACTCCCTCCTCCCC	-1974	666
	CCGCGCAGGTCTGGCCT	-782	123
	CCGCGCAGGTCTGGCCT	-782	124
	CCGCGCAGGTCTGGCCT	-782	125
	CCGTGCCTGGCTGCGCTCTCGCTCCTCGCCT	-834	793
	CCTCCGCCGGCTCCGGCTCCG	-418	1354
	CCTCCTCCGCCGGCTCCGGC	-420	591
	CCTCCTCCGCCGGCTCCGGC	-423	591
	CCTCGTGCTGCTGTGCGCTGGTG	-857	793
	CTTCCTCCTCCTCCGCCGGCTCCGGCTCCG	-423	148
	GAGCCGGAGCCGGAGCCGGCGGAGGAGGAG	-428	302
	GCGCCCCGCC	-792	123
	GCGCCCCGCC	-792	124
	GCGCCCCGCC	-792	125
	GGAGCCGGAGC	-423	416
	GGGTAGTCCGTGCCTGCGGTGGCGGGGGTT	-1998	512
	TCCTCTCCAGCTCTCC	-658	666
Sb01g046660	CCCCGCCTCCGCCGCCG	-94	1567
Sb01g046820	CACCTCCCTCCCTTCCTTTTCCT	-231	1265
	CATTCTCCTCCCCTCCCCCACGCGCGTGGCTTCCCGCGGCTCCT	-207	776
	CCCTCCCTTCCTTTTCCTTCATTCTCCTCCCCTCCCCCACGC	-226	985
	GCGTGGCTTCCCGCGGCT	-184	985
Sb01g047000	CTCTCTGGCCTTGTCCCCCGGC	-189	604
Sb01g047010	ACCGCCACCACCACCGACCACCGTCTCCCTCCGCCGCCGCCTTCCCTTCGCCCTCCC	-82	1662
	AGCCCCCCTCCTGCCCCCACCG	-100	1636
	CACCACCGACCACCGTCTCCCTC	-74	1357
	CACCGCCACCACCACCGACCACCGTCTCC	-83	1850
	CCACCACCGACCACCGTCTC	-75	767
	CCACCGACCACCGTCTCCCTCCGCCGCCG	-72	1559
	CCAGCCCCCCTCCTGCCCCC	-102	1353
	CCCCACCGCCACCACCACC	-86	1687
	CCCCCACCGCCACC	-87	1196
	CCCCCTCCTGCCCCCACCGCCACC	-97	1419
	CCCTCCGCCGCCGCCTTCCCTTC	-56	1929
	CCCTTCGCCCTCCCC	-39	1490
	CCCTTCGCCCTCCCCCTGAAC	-39	434
	CCGCCGCCGCCTTCCCTTCGCCCTCCC	-52	1514
	CCGCCTTCCCTTC	-46	1687
	CCGTCTCCCTCCGCCGCCGCCTTCCCTTCGCCCTCCCCC	-62	1631
	CGGTGGTCGGTG	-92	1461
	CGGTGGTGGTGGCGGTGGGG	-35	868
	CTCCTGCCCCCACCGCCACCAC	-93	785
	CTGCCCCCACCGCCACCACCACCGACCACCGTCTCCCTC	-90	1631
	GACCACCGTCTCCCTCCGCC	-67	1687
	GCCGCCGCCTTCCCTTCGCCCTCCCCCTGAACG	-50	1876
	GCCTGTCCAGCCCCCCTCCTGCCCCCACCGCC	-108	1538
	GGCGTTCAGGGGGAGGGCGAAGG	-86	868
	GTGCGCCTGTCCAGCCCCCCTCCTGCCCCCACCGCCACCACC	-112	1314
	GTGGTGGCGGTGGGGGCAGGA	-80	1461
	TCCAGCCCCCCTCCTGCCCCCACCGCCAC	-103	1559
	TCTCCCTCCGCCGCCGCCTTCCCTTCGCCCTCCCCC	-59	1530
	TTCAGGGGGAGGGCGAAG	-71	133
Sb01g047060	CAGGCCGAGCTCCTCCGCGGCCAAACTGGC	-2909	676
	CCGCCGGGCGGGCCCCGTCGTCCGCG	-600	766
	CGCGCGCCCGGCCCT	-783	1060
	CGCGCGCGCCCGGCCCTCCGGCGGCG	-785	766
	GCCCACCGTGCCCGGCCGC	-586	1264
	GCTCCGCCCTGGCACCGCCCGCTCACGGGTAC	-2859	524
	GTCGCGATCATGGGCGCGCCACGCGGACGCG	-637	1341
Sb01g047270	CCCCCACCCCCACCTCTCCTCCCCTTCCCCGGTCTCGCGCGA	-238	1666
	CTGCTCCTGCCGCGCGAGC	-1621	1179
Sb01g047420	GACCCTCTCGAGAGCGACTCCCTCG	-275	627
Sb01g047500	CGCGTCGCGCATCCAGCCGCCCTCTCTCCACG	-571	174
Sb01g047540	GGCAGCGGTGAGAGCGAGCGCGCGCA	-470	1112
Sb01g047550	CACCCCGCCGTTCCTCCTCCACC	-301	1175
Sb01g047700	CCCCCCCCCCCGGCCTCTCGTGAGG	-83	1023
	CCCCCCCCCGGCC	-81	703
	CCCCCTCCCTTTCCTGGCGTCCCCCCCCCCCCGGCCTCTCGTGAGGCCG	-104	652
	CCCTCCCTTTCCTGGCGTCCCCCCCCCCCCGGCCTCTCG	-102	735
	CCTGGCGTCCCCCCCCC	-92	1193
	CGCGCCAAACGGCCACGGCCATATGCCAGCCGCCCG	-148	1887
	GCCAGCCGCCCGCGGGA	-124	1193
	GCGGGAATCCCCCCTCCCTTTCCTGGCGTCCCCCCCCCCCCGGCCTCTC	-113	652
Sb01g048260	CTCCACCTCTCCTCCGCCGCGTCGCTCGC	-104	1143
Sb01g048380	CCCCAGAAACGCCGCTT	-364	94
Sb01g048470	CAATCGCCTTAT	-191	671
	CCGGAGCGTCGTGGCCGCGGAG	-113	494
	CGCTCCGGCAGCGCAGGCA	-108	1891
	CGGCGCCTCCTCCGCGGCCACGACGCTCCGGCAG	-131	236
	CTCCTCCGCGGCCACGA	-125	578
	GCCGCGACACATCGGATATCGCCGCG	-242	1724
	GCCTCCGGGCGGCGTGGGGATA	-192	494
	GCGCCGTGAGCCCGTG	-136	307
	GTGATCACGGGCTCACGGCGCCTCCTCCGCGGCCACGACGCTCC	-146	294
	TCACGGCGCCTCCTCCGCGGCCACGACGCT	-134	1648
Sb01g048480	CGACGGCTGGTACACGTCTCCTCCGCGCTCCTCGCCGCCGC	-77	577
	CGCCGCCGCCGGA	-45	134
	CTCCGCGCTCCTCGCCGCC	-57	359
	GGCCCCTTTGCCGCCGCCGGCACTTCCCCCGCCGACGGCTG	-109	577
	TCCTCCGCGCTCCTCGCCGCCGCCGGAGCCGCCTCGCGGCG	-59	577
	TCCTCGCCGCCGCCGGAGCCGCCTCGCGG	-49	854
	TTCCCCCGCCGA	-86	671
Sb01g048800	CGCTGCCGCTGCCGTGC	-518	1953
	CGGCAGCGGCAGCACCCGCCCG	-533	109
	GCCACCCGTGCCGTCCCGCCG	-99	535
Sb01g049030	CCCCGGCGCCGCAGTTCCGCCAGTGCGTTCACTCACAGTCGACGCGTCTC	-2541	1098
Sb01g049040	CGTCGACGACGAGGGCGGG	-33	17
	CGTCGACGACGAGGGCGGG	-37	17
Sb01g049050	CCCGGCTCCCCTCCTCCCC	-27	1228
	CCCTCTCCCGGCTCCC	-33	1369
	CCGCCGCCTGTGGCCC	-2947	1369
	CGCAGCGACGGGGCCCCGG	-2981	411
	CGCCGCCGCCTGTGGCCCCGCGCCGCCGCGGCAG	-2949	236
	CGCCGTCGCGCCCGTCGCCGCCGCCTGTGGCCCCGCGCCGCCGC	-2964	294
	GCGCAATGCCGCTTG	-2996	411
	GCGGCGCGGGGCCACAGGCGGCGGCG	-2960	1724
	TCCCCTCCTCCCCCGCGCC	-21	1228
	TCTCTCCCTCTCCCGGCTCCCCTCCTCCCCCGCGCC	-38	1944
Sb01g049190	CCACTTCTGTCGCCTC	-86	905
	CCCGCCGGCCCCCCAATCCCCACCC	-112	905
	TCCGCTTCGTCGTCCAGCCTCCCGCTCCACCGGGG	-45	1692
Sb01g049340	CCCTCTCCGCCTCGCCCCC	-94	963
	TCAAACATCCCCCGCGCCGATGGAT	-73	963
Sb01g049370	CGGCGCCACAGCAACACACCATACCTAGCTC	-117	1535
Sb01g049420	AGGCCCACGTGCCCCGG	-139	1578
Sb01g049500	CCCCCACTTTCTCCCTTCTCCCTTCTCCTTCCTCTCCC	-366	752
	CCCTTCTCCCTTCTCCTTCCTC	-354	755
	CCGCCGCCTCCAGTCGCAACTA	-32	741
	CTCCCAGCTCC	-333	1867
	CTTCTCCCTTCTCCTTCCTCTCCCAGCT	-352	751
	CTTTCTCCCTTCTCCCTTCTCC	-360	755
	GGAGGCGGCGGCGAGAGGGAGC	-21	1342
	TCTCCCTTCTCCCTTCTCCTT	-357	1867
	TCTCCCTTCTCCT	-350	754
	TCTCCCTTCTCCTTCCTCTCCCAGCTCC	-350	599
Sb01g049520	GTCTCGCCGTCCTTCCCCCCC	-75	1943
Sb01g049550	CAGCATCCGTCACCTCGCCGGC	-51	1080
	CATCCGTCACCTCGCCGGCGCCG	-48	164
	CCCTCCCTCCCTCCCT	-75	1832
	CCCTCCCTCCCTCCCT	-75	1833
	CCGTCACCTCGCCGGCGCCGCCC	-45	164
	CCGTCACCTCGCCGGCGCCGCCCGCTGGAC	-45	590
	GCACGCACGCACGCACGCAGC	-1113	1079
	GCACGCACGCACGCAGCCGAGC	-1109	457
Sb01g049570	TCTCTCTCTCTCCCCCG	-406	1797
Sb01g049640	TTGCCTCCCACGCCA	-38	662
Sb01g049670	CGCCGGCGAAGCTTCTG	-180	578
Sb01g049700	CCCTCGCCTCGCCGCCGCCGCTGTTGCCTCCCGTCGTCGCTTCT	-115	1344
Sb01g049790	CTCGCAGCCTACGCCGC	-23	145
Sb01g049980	CTCCACTCCTCCCTCCTCTCAAGCACCCGCAGGCCGCCGCCC	-66	1062
Sb01g050130	CGTGTGGGCGCAGCCTCCCTCCCTCCCTCCCTTC	-1140	1585
	GCTCCGCCCGCCC	-1103	1585
	GGTGCTCCGCCCGCCCGCGGCCCTTGCACCTTCCCACGC	-1147	1705
	GTGTGGGCGCAGCCTCCCTCCCTCCCTCCCTTC	-1180	1705
	TCCCCTTCCCCTACC	-1106	1705
Sb01g050260	CACATACATGAAGCATTAAATATA	-527	256
	CCACTGCCGCCGCCGCCTCC	-48	1036
	TCACCACTGCCGCCGCCGCC	-51	1036
Sb02g000720	CACCCCGCCCCG	-235	1317
	CCACCCCACC	-246	1317
	CCCACCCCACCCCGCCCCGCCGCC	-242	1419
	CCGCCGCCGCCACCCCCCCAACCCTCCTCTTCTCCCTCC	-223	1317
Sb02g000730	CCCACACACTGCCGCGCGG	-57	1556
	GCAGAGTGGCGGCGGCGGCG	-113	1556
Sb02g001400	CGTGGTGCGGC	-115	1321
	GGCGAGCCCCCGTGCATTCCCCTC	-104	1321
Sb02g001450	CACCCCGCCTCCCTCCCCGCCCGCA	-96	1415
	CCACACCCCGCCTCCCTCCCCGCCC	-99	1415
Sb02g001740	ACCGGCACCGGCGG	-1914	128
Sb02g001880	CACGCCAGCCTGTC	-323	926
	CCCGCCCCAG	-336	926
Sb02g001950	CCCCCTCCCCCGC	-106	1446
Sb02g002200	CCCCTCTCCTTCCCATTA	-209	1830
Sb02g002270	AGCCGCTCGCCGC	-1814	1446
Sb02g002570	CCCAAACCCACCTCCCCGCGCGTGCG	-50	172
	CCCTTGCCAACCTCCCCC	-159	226
	CCGTCGTCATCTCCACCTCCACCGCCGCTCTCCTCTCCTCTCCTCTCCAGTCTCCACCCCGGTCCGCGTC	-140	226
	TCCCCGGCCGCGCCGCCGCCCCC	-70	226
Sb02g002770	AAAAGATTCATCTCGTGATTT	-1742	258
	TAAATCACGAGATGAATCTTT	-1742	422
Sb02g002830	CCCCCGCCCCCCCCCCCCCCCCC	-749	1175
	CCCCCGCCCCCCCCCCCCCCCCC	-749	283
	CCCCGCCCCCCCCCCCCCCCCC	-748	1006
	CCCGCCCCCCCCCCCC	-747	666
	CCCGCCCCCCCCCCCCCCC	-747	1228
	CGCCCCCCCCCCCCCC	-745	151
	CTAGCTGCCTGCGGATTG	-1765	133
	GCCCTGCCCCATCAGCA	-1161	578
	GGGGGGGGGGGGGCGGG	-743	534
Sb02g002960	CGTAGGAGGGCGGCGGCGGCGG	-392	1306
	CTGGTGGGCTACCGCCGCCGCCGCCGCCCTCCTACGCCA	-396	1495
Sb02g003250	ACCACCCCACAGCCCCC	-95	593
Sb02g003490	CCTCCCGCCCGCTCCGATCTCGATCTCACGGGCGGCGCC	-50	1897
Sb02g003700	CCCCCGGCCTCCGCTCTCCTCGCCGCCCGCCCGC	-66	1676
	CCCCGGCCTCCGCTCTCCTC	-65	337
	CCGCCCGCCCGCCCGCCCGCCT	-44	1729
	CCTCCCCCGGCCTCCGCTCTCCTCGCCGCCCGCCCGC	-69	1542
	CCTCCTCCCCCGGCCTCCGCTCTCCTCGCCGCCCGCCCGCCCGCCC	-72	1433
	CGCCCGCCCGCCTCTCTCTCCTCGCCGCT	-35	877
	CGCCCGCCCGCCTCTCTCTCCTCGCCGCTCGCCGC	-35	331
	CGCTCTCCTCGCCGCCCGCCCGCCC	-55	832
	CGCTCTCCTCGCCGCCCGCCCGCCCGCCCGCC	-55	1639
	CTCCGCTCTCCTCGCCGCCCGCC	-58	1489
	CTCCTCGCCGCCC	-51	945
	CTCCTCGCCGCCCGCCCGCCCGCCCGCC	-51	831
	CTCGCCGCCCGCCCGCCCGCCCGCCTCT	-48	1954
	CTCTCCTCGCCGCCCGCCCGCC	-53	1729
	CTCTCCTCGCCGCCCGCCCGCCCGCCCGCCTCTCTCTCCTCGCCG	-53	129
	CTCTCCTCGCCGCCCGCCCGCCCGCCCGCCTCTCTCTCCTCGCCGC	-53	175
	GCCACACCTCCTCCCCCGGCCTCCGCTCTC	-78	1954
	GCCTCCGCTCTCCTCGCCGCCCGCCCGCCCG	-60	1558
	GGCCTCCGCTCTCC	-61	877
	GGCCTCCGCTCTCCTCGCCGC	-61	719
	TCCCCCGGCCTCCGCTCTCCTCGCCGCCCGCCCGCCC	-67	1542
	TCCGCTCTCCTCGCCGCCCGCCC	-57	613
	TCCTCGCCGCCCGCCCGCCCGCC	-50	1268
	TCGCCGCCCGCCCGCCCGCCCGCC	-47	614
Sb02g003850	CCCGCCCGCCCGCCCGCCCGCCGCCGCCTCCTCCCCCTTCCA	-99	1247
	CCCGCCCGCCGCCGCCTCCTCCCCC	-87	1883
Sb02g004080	CCCCACCGCGCCCT	-114	1579
Sb02g004250	CCCGCAGCCCCCTGCACCACAAGCACACCC	-224	1418
	CGGGGCCGTTACGGCCG	-2707	498
	TTTCCCGCCCTCGCGCG	-261	588
Sb02g004510	CTCGCGCCTCGCCTC	-69	1886
	GCTCCACCGCCGCCGCCGCCCGAACC	-49	467
Sb02g004730	CCTCGCCTCCGGTCTCTTCACCCACCGCCGCCGCCGACGA	-112	1921
Sb02g004840	CTCCGGCTCCGCCGTCCCATGGCCGCAGCG	-248	825
	TCCTCTCCTCCGGCTC	-255	666
Sb02g005080	CGCCTCGAACTCCA	-95	1644
	CGCCTCGAACTCCACTCGCGGGCTCCCCCCC	-95	215
	CTGATCCCCACCTCCCCTC	-149	153
	GGCTCGCTGAGCTCGTCACGCC	-2790	785
Sb02g005870	AGCGGCGTCCTCACAGTCTC	-643	1725
Sb02g006070	CGCCCGCGCCGCCGCCG	-2844	578
	CGCCCGCGCCGCCGCCG	-2845	578
	GCGGGAGCACCAGCGGCGGCGGCGCGGG	-2845	786
	GGCCAGTGCGGGCTCCGGCGGCGGGGAGGGGG	-1425	268
Sb02g006320	CGCGGGGGGAGGGGAGGGGTGACG	-312	486
	CTGCCTCCTTCCTC	-265	681
	GGAGGGGAGGGGTGACGTGGCGGG	-322	1969
Sb02g006410	AAATTGACGAGACGAATCGTT	-1471	422
Sb02g006620	AGGCCGGTGGTGTGC	-1636	1508
	CCGGGCGGCTGGGC	-1622	1936
	CGCGCTGCTGCAGGCCGGTGGTGTGCCGGGCGGC	-1647	1937
	CGCTGCTGCAGGCCGGT	-1645	578
	CGTGCGGCCGTGCGGACGGCCGGCATTGGCGCGCAGCGCGCTGCTGCAGGCCGGTGGTGTGCCGGGCGGCTGGGCGA	-1683	565
	GCCGGGCGGCTGGGCGACGCG	-1623	1811
Sb02g006680	CCCGTTCGTCCCCTTCCCCTGGCCGCC	-272	661
	TCCCCTGGCCGCCGC	-258	660
Sb02g007160	CGCACCCCCCACCCCACCCTGCTCTCCGC	-2241	1061
	CGGCCCTGCCT	-64	1375
	GCTCACCATGC	-75	1375
Sb02g008810	ACGACGACGAGGACTCCGTGGAGCTGGCGGTAGG	-1299	1909
	ACGGGAGAGAGGAGAG	-161	25
	CCCTCCCTCCGGCACCGCCCGGCC	-36	1148
	CCGCCGCGCCC	-137	1162
	CCTCCCTCCCTCCCTCCGGCACCGCCCGGCCG	-43	174
	CCTCCCTCCCTCCGGCACCGCCCG	-39	1148
	CGCCCTCCCACTTGACTCCTC	-131	981
	CGGCACCGCCCGGCCGCCCGCC	-27	1449
	CGGCCGCCCGCCCCCGC	-17	1699
	CTCCCTCCGGCACCGCCCGGCC	-34	1457
	GCCGGCTCGGGAGGCTCGAACG	-1484	1636
	GCGCCCTCCCACTTGACTCCTCTCC	-132	627
	GTGGCGACACGTGCGCGGCCCT	-1444	68
Sb02g008900	AGCCCCTCTAGCGCCC	-2340	1524
	AGGGGCTTGCCGACAC	-2342	1882
	CCTCTAGCGCCC	-2344	1270
	CCTCTAGCGCCC	-2345	1270
	TGCCGACACGGGTATA	-2335	1524
Sb02g009020	ACCCTCTCTCTCTCT	-177	622
	CCTCCGTCCTCTCTCCCTTC	-210	196
Sb02g009350	CGTGGCTCACCCATCGGC	-2683	1899
Sb02g009520	CTTCCTTGCTGCCGGCGGCCTC	-255	1002
Sb02g009610	ACCGCCACCCTCCTCCTCCTCCTCCTCCCGGCTCTCGCCCTCCGTCTCGC	-80	1526
	CCACCCTCCTCCTCCTCCTCCTCCCGGCTCTCGCCCTCCGTCTCGCCCGGCGGACCC	-76	1541
	GCCACCGCCACCGCCACCCTCCTCCTCCTCCTCCTCCCGGCTCTCGCCCTCCGT	-89	1315
	TCCCGGCTCTCGCCCTCCGTCTCGCCCGGCGGACCCCGCCG	-55	798
	TCGCCCGGCGGACCCCGCCGAGCG	-34	1483
Sb02g009740	ATCCCATCCGCGGACACGACACGCC	-412	803
	CACGACACGCCGTGCCCGTGCCCC	-398	828
	CACGCCGTGCCCGTGCCCCTTCGCCGCTGCCG	-393	626
	CCGCCGCCGGCCAACTTCGC	-28	1912
	GTGCCCGTGCCCCTTC	-387	803
Sb02g010060	GGACGGCCGCCACGCGCGCGCTCGGGAGAGGCCGGCCGG	-42	1271
Sb02g011110	CTCTCACTTCCCTCGCCTC	-178	1995
Sb02g011890	CTGATCCGATCGGCCGACCCAGCGGCCGGAACG	-399	980
Sb02g012400	CTGCTTGTG	-1750	432
Sb02g013010	CGGCCGGGCCGCGCCGCG	-514	833
Sb02g014460	CCCGGCCACCCGGGCGGCCGG	-2003	1657
	GGCTCGTGGC	-1979	1657
Sb02g017910	CGCGCTCTTTCTCTCTGCT	-146	324
	GTGAGCAGAGAGAAAGAGCGCGGGTGGCGGCGCGGAGGG	-166	508
Sb02g018650	CCCCTCTCGTTCCTCTCCTCTC	-28	755
	CTCCTCCCCTCTC	-33	754
Sb02g018900	CCGGCAGCCGCAACCTCTCG	-32	1809
	CGCAACCTCTC	-24	1222
Sb02g019360	GCTCCACCTCGCTCGGTCGCCCTT	-945	1413
Sb02g019380	AACATCTCTCTCTCTCTC	-55	204
	GCTGGCCCCGGCCC	-1434	76
Sb02g019450	TTCCTCGCCCTCTTCCCCTCTCTCGGGTCTCGGCTCTAGCCGTCGCC	-55	1502
Sb02g019460	GAGCAGGTGGCGGCGGCGGC	-309	591
	GCGCCGGAGCAGGTGGCGGCGGCGGCGGCG	-315	302
Sb02g019530	CCGCCCCCGCCTGGAGGGCCATGACCCCTCGAACGACCCGCGCCGGCCATGGGCGAGCCACGCGCCCTGCCAGCCCCCGGGAACCGCGCCCG	-1296	1610
	CGCCCCTGGCCCAGCC	-1106	1785
	CGCCCCTGGCCCAGCC	-1109	1785
Sb02g019580	ATCCCTCGCGGCTCCCGCGGCC	-191	105
	CCCACCGCTCCGCG	-207	105
	CCCACCGCTCCGCGGCATCCCTC	-207	1175
	CCCGCCTCCTTCCCTCCGCGTCACCCACCGCTCCGC	-230	103
	CCCTAGCTCCCCCGCC	-240	1453
	CCCTCCGCGTCACCCACCGCTCCGCGGCATCCCTCGCGGCTCCCGCG	-219	939
	CCTTCCCTCCGCGTCACCCACCG	-223	1175
	CGGCCCGGCGCGC	-174	459
	CTCCCCCGCCTCCTTCC	-234	938
	CTCCCGCGGCCCGGC	-180	82
	CTCCGCGGCATCCCTCGCGGCTCCCGCGGCCCGGCG	-200	103
	CTCCGCGTCACCCACCGCTCCGCG	-217	938
	GCATCCCTCGCGGCTCCCGCGGCCCGGCGCGCCCGGCC	-193	938
	GCCCTGCCACTCGGC	-158	158
	GGAGGTGGTGAGCGGAGAT	-56	32
	TCCGCGTCACCCACCGCTCCGCGGCATCCCTCGCGGCTCCCGCGGCC	-216	939
Sb02g021150	ACCCGGCGGCGGAGGCACTGT	-1618	523
	ACTGTGCGTCTATTCTTTGCTTCCGCGGCT	-1602	143
	CGAGGCTTTAGCAGCT	-1657	1437
	CGGCAGCGGCGTCGGCTCCAGCGAGG	-1678	1505
	GCACAGTGCCTCCGCC	-1627	286
	GCGGCGTCGGCTCCAGCG	-1673	684
	GCTGAGTGAGGGCAGGCCACTCTCCGACCCGGCGGCGGAG	-1644	186
	GCTTCCGCGGCTCCCTAATCGGATCCAGGAGCCTCCAGTGCTCGCTTG	-1584	991
	GGCGCAGTGTGGGGGAAGGGGGCG	-2576	412
	GGGGAAGGGGGCGTTGA	-2565	378
	GGTCGGAGAGTGGCCTGCCCT	-1627	981
	GTGAGGGCAGGC	-1639	296
	TCGAGGCTTCAACGC	-2571	1780
	TGAGGGCAGGCCACTCTCCGAC	-1638	1437
	TGTTAGGGTGCCCTGGGCT	-2688	543
Sb02g021780	GAGAGAGAGGGAGCCGGAGA	-65	1335
	TCTCTCTCTCTCTCTCCTCTCGTCCACG	-198	1492
Sb02g022120	ACCGCCACCGCCACCGCC	-21	1810
	CCACAGTCCACTCGCCCACCACC	-47	1810
	CGGGAGACGCCGTCCAAGGAACCG	-1744	1374
	GCCGCGGGGCGCGCCGCGCGGGAGACGCCGTCCAAGGAACCGGCGC	-1762	1001
	GCGCGCCGCGCGGGAGACGCCGTCCAAGGAA	-1754	482
	TTCCTTGGACGGCGTCTCCCGCGCGGCGCGCC	-1749	692
	TTGGACGGCGTC	-1727	1206
Sb02g023040	AAGAGTCCAAAACCC	-21	420
	GCCCACGCCATACGC	-158	1008
	TTTTCCTCTCCAAACT	-1261	246
Sb02g023340	CGGCGCACTGCCGGCCGGCTGCATGCCCCGCGCGCCCACTGACCGT	-1877	713
Sb02g023550	CACCACAAGCAGACCAACTAACCCCAACATCCCTC	-192	1094
	CCCCAACATCCCTCCGCTCTCGGATCTCAATCGAACGGTGCGCACGCCCTCTCCTCA	-171	872
	CGTGCCAATCCTCCTCC	-2107	1497
	CTCTCGGATCTCA	-155	1094
	TCAATCGAACGGTGC	-145	745
Sb02g023650	GTGGAGCACCAGCTTCTTCCGCCACAAGTTCCCCGCCGCCGCCGCCGCCGCG	-207	1255
Sb02g023910	CCGACCCCGCCTGCTCCGCACGTCTCCGCCCGACACGGTCCC	-1264	985
	TCCGCCCCTCCGCCGCCC	-1221	985
Sb02g024170	CGGCGCGGGAGCCGGGATTCCTTTTTATCCGTTGGCTCGACGG	-1105	866
	GCCTAAGCGGCGCGGG	-1112	1991
Sb02g024340	ACCCTCCAGTTCGACGCAGACGGCGGCGG	-49	736
	ACGCAGACGGCGGCGGCGGCG	-36	606
	CCTCCAGTTCGACGCAGACGGCGGCGGCGGC	-47	899
	CGCCGCACCACCTTCTTCCCTTTCCCT	-729	678
	CGCCGCGCTGCCGCCGCCGCCGCCGCCGTC	-31	1648
	CGTCCCCTTCTCCGCCTGACCGCTGCT	-87	678
	CTGTCCGCCTCC	-62	736
Sb02g024440	TCTGCTTGCTGGC	-1049	814
Sb02g025420	CGGCCCCCGGCCTCGCGCGTCGG	-97	967
	GCGCGAGGCCGGGGGCCGCCGGGCACGC	-92	700
Sb02g025610	ACCTTTGCCTCGACCACCACACGAC	-125	830
Sb02g025680	CGCGTCTGTCTCTCACTG	-327	204
	GGGCCCGCCACGTGGCCTC	-243	424
	GTCTCACGCTCACGCTCACGCTCCC	-162	1873
	TCGTCTCACGCTCA	-164	76
Sb02g025790	ACAAACACGCCACGCCCATGCCCACGCCCACGCTTTCGTCTCGTCTCGTCCCGTGAACAAACAACAACAGTACAGCAGCAGCACCCACCGCACCACCATTCCTCCGCG	-279	464
	CCACGCCTCTGCTCCCCTGCCTTCCGCTTCCCTCCCT	-87	1590
	CCAGCCTCCTTC	-170	464
	CCCCCCACCCCCCCG	-47	1878
	CCCCTGCCTTCCGCT	-74	338
	CCGCTTCCCTCCCTATCCC	-64	466
	CCGCTTCCCTCCCTATCCCCCCCAC	-64	2012
	TCCCCCCCACCCC	-49	1590
	TCCCTATCCCCCCCACCCCC	-55	857
Sb02g025950	ACCTCCTCTGCTCTGCTCTGCTCTCT	-2579	108
	GGAAGGGGGCAGGCCTGAC	-1867	1115
Sb02g026090	CGGCGCCAGTGCACCACCGGCACCGTGTCC	-864	1648
	GCGCCAGTGCACCACCGGCACCGTGTCCTTTCCCAGCTGCCGAGGCGCCTCC	-862	1765
Sb02g026120	CTGGAGTCCCGGTGTCCCCGCGACCGTCGCTACTGTCCTACTTCGCC	-2246	1327
	TCGCGACCAGCTCCGGCGCGGCGT	-2277	1327
Sb02g026260	CTGCTCTCCTCTTCCCCCCTTTTTTCCC	-919	1492
Sb02g026420	ACCCCTCCACCTCCGGCACCC	-1440	1348
	ACCCCTCCACCTCCGGCACCC	-1451	1348
	ACCCCTCCCCGCCGTC	-34	959
	AGGGGTTGGCGGCGCGCCGCCC	-1426	433
	AGGGGTTGGCGGCGCGCCGCCCGC	-1426	1663
	CACCCCTCCCCGCCGTCAGTTC	-35	1729
	CCAACCCCTCC	-1416	1280
	CCAACCCCTCCACCTCCGGCACCCCACACAG	-1455	770
	CCAACCCCTCCACCTCCGGCACCCCACACAGCTCA	-1453	973
	CCACCGCCCGCCAGGTCGCCACCCCTCCCCGCCGT	-54	1311
	CCGCCAACCCCTCCACCTCCGG	-1446	1729
	CCGCCAACCCCTCCACCTCCGGCACCCCACA	-1449	771
	CCGCCAACCCCTCCACCTCCGGCACCCCACA	-1451	771
	CGCCAGGTCGCCACCCCTCCCCGC	-46	1105
	CGCCCTTTGCGGGCGGCGCGCCGC	-1437	228
	CGCCCTTTGCGGGCGGCGCGCCGCCAACCCC	-1426	876
	CGCCGCCAACCCCTCCACC	-1427	1066
	CGCGCCGCCCGCAA	-1414	1961
	CTCCACCTCCGGCACC	-1440	388
	CTCCTCTCTCTCTCTCTCTCTCTCTCT	-1348	1831
	GCCGCCAACCCCTCCACCTCC	-1457	928
	GCCGCCAACCCCTCCACCTCCGGCACC	-1450	1903
	GTGCCGGAGGTGGAGGGGT	-1439	1961
	GTGGGGTGCCGGAGGTGGAG	-1444	1750
	TGCCGGAGGTGGAGGGGTTGGCGGCGCGCCGCCCGCAAAGG	-1438	1771
Sb02g026440	ACCGAGCGGGCGCACCCTC	-454	435
	CCGCTCGTCCGCCTCCTCCCCGGCTCGCAGCCCGCCGCCTGCGCAAGCGGC	-539	1435
	TCCACCCACTGACAGCCTCCCCTCCGC	-567	1435
Sb02g026450	CTTTACTCCACTCATCGCCACCTCCGC	-1241	1394
Sb02g026930	CGTCCGTCGTCTCCTCCGCCTTCC	-153	817
Sb02g027000	TCGGTCTCGCGCTCACGCGCC	-90	719
Sb02g027050	AGGCCTCCGTCGGTCATT	-641	648
	CCGCCGCACTACGACGGGTGCCC	-664	648
	CGCACTACGACGGGTGCCCAGG	-660	1305
	CGGCGACGAGCAC	-594	1305
	CGGTCATTTCGCCAGGCCATCGTCGCGGGCTCTTCG	-631	1305
	GCCAGGCCATCGTCG	-621	648
	GGCCATCGTCGCGGGCTCTTCGCCGGCG	-617	631
Sb02g027300	CTCGTTCCGCCACTCCCCC	-1240	1071
	CTCGTTCCGCCACTCCCCC	-1259	1071
Sb02g027310	AAAAGATTCATCTCGTGATTT	-1963	258
	CACATACATGAAACATTAAATATA	-1963	256
Sb02g027790	CGGCGGCTTCGCCT	-2132	715
	GCCGGGCAGCAAGATGCC	-2101	1838
	GGCTTCGCCTCCCGG	-2128	1382
	TCCCGTCCGTCCGTCCTTAAACCC	-2077	1838
	TGCGAAGGTCGGAGCCTATGCCA	-1875	937
Sb02g027890	CCCGCGCGCGCCGCCGCCAACC	-251	1636
	GCCTCCCTCCACCTCCGCGTGACCCTC	-209	1628
Sb02g028140	CCCCCGCACCCCCTTCCGCGCGACGACGCA	-2446	1648
Sb02g028240	GCGACGCGCCCGCCCGCCCCG	-326	1405
Sb02g028300	CGCCCCGACCACCCCCCACCTTCC	-171	279
	GACTGCGACGCCCCGACCACCCCCCACCTT	-179	1438
Sb02g028390	CCCCCGGCTGGCTCTCCCGTTC	-476	1729
Sb02g028720	GTGCTCGCGGCGCCCTGGGCCTGCGCCGCTCGC	-1755	693
	TCCGTTGGCGAGTACCCACGCCGAGCCGCCACC	-1917	693
Sb02g028750	AGAACCGCGGGCCCCGCA	-109	1122
Sb02g028760	CCGCCGCTCGCCGTCCC	-122	955
Sb02g028820	ACGCGCTCGGGTCCTAGCCCGCCCGCCG	-2316	1499
	CATCGAGTCCCCTGTGCCG	-2009	1444
	GCCCGCCCTCCATCC	-2043	1553
	GTCCCCTTCGCCACCCTCCATCG	-2027	1553
Sb02g028830	GATCCGCACCAGCACCG	-130	1040
Sb02g028960	GGCGCGGGTGGACGCGGT	-2202	1723
Sb02g029250	CAAGCCGCCGGTCA	-101	231
	CACCTCACCAACTCCCCTACAAG	-120	935
	CGGCCACCTCACCA	-124	231
	GCCACCGGCCACCTCACCAACTCCCCTACAAGCCGCCGGTCAGGCGC	-129	934
Sb02g029270	CCCTGCCCTAGCGGCCGGCGGCCGGCGTTGCCATTGCCGCCGTGCA	-595	713
Sb02g029310	TCTCTCCACCCACAACTC	-213	1421
Sb02g029320	CTCCACCTCCGCCCCG	-148	714
	TCCGTGCGGCGGCACG	-2893	714
Sb02g029440	GCGCTCCCTCTTCTCGTTCTGCCCCGGTACGATTCGTCG	-233	1608
	TCGCATCGTCC	-244	1608
Sb02g029830	GAGTCGCGTTGCCTCGCCTCCGT	-534	1694
Sb02g030140	CCTCCGCGCACCGGCCGACGACCCTGC	-1707	1872
	GGAGCCCGGCCAGCTGCCCAGGGAGGCCGGGCCTTG	-1638	449
Sb02g030200	ACTCACTCGCGCGC	-2508	1272
	CCGCGGTGCGCGCGCGAGTGA	-2510	1299
	CGCGCGAGTGAGTGCGCTCGGCGAGGGGGCCGG	-2500	553
	GGCGCGGGAAAAAGGCAAGAGGTGGGGCC	-2545	1299
	TCACTCGCGCG	-2508	1162
Sb02g030270	CCACCGCCATCTTCCCCACCTCC	-1620	5
	CCGCCCTCTTCGCCTCTCCCCA	-1642	5
Sb02g030430	CGCATCGCGTTGCCACCGAACCCTCCCGCC	-29	1591
Sb02g030440	CGCAGCCCGCTCCTGACC	-58	20
	TCCGCTCCGCGCAACGCTTC	-38	20
Sb02g030490	CCGCCACCCTGCTACACCCTACCCCTTGCCCGCAG	-440	1692
	CTATCTCCGATCCCAGCCGTC	-389	452
	CTCATCCGTACCTTCCTCCCAACGC	-98	905
	GATCCCAGCCGTCCGTGCCACGC	-381	1932
	GCCTCGCTCTTTCCCG	-73	905
	TAATTTGCGAGACGTATCGTT	-1170	422
	TTCCTCCGCCCGCCACC	-449	789
Sb02g030500	CGCACCAACGGCACCGGACCGGGATATATATCCCCCCGCGG	-186	888
Sb02g030680	CTCTCCTCCTCCTCCTCCTCC	-312	197
Sb02g030690	GCAGCGGCGGCGGCGG	-152	307
Sb02g030750	CGCCCACGCCCAGCCTCCCCGC	-1248	1837
Sb02g030820	AAAAGATTTATCTCGCGAATT	-512	258
	AAGCGCACGCACACTGCCCTCCGGCG	-117	1003
	ACCAATCCCCACTCCCCAAGGGAAGCGAAGCGCACGCA	-144	1503
	ACGGCGAGGCCCTCGCCG	-91	1204
	CACTGCCCTCCGG	-106	1503
	CCCTCGCCGGCGG	-82	1503
	CGACGGCGAGGCCCTCGCCGGC	-93	1449
	CGCCGGCGAGGGCCTCGCCGTCGCCGGAGGGCAGTGTGCGTGCGCTTCGCTTCCCTTGGGGAGT	-149	500
	CGGCGACGGCGAGGCCCTCGCCGGCGG	-96	1763
	CGGCGAGGCCCTCGCCG	-90	1953
	CTCCGGCGACGGCGAGG	-99	498
	GAGGCCCTCGCCGGCGG	-86	1953
	GCCCTCCGGCGACGGCG	-102	498
	GCGAAGCGCACGCACACTGCCCTCCGGCGACGGCGAGG	-120	1503
	GCGACGGCGAGGCCCTCGCCGGC	-94	1167
	GCGAGGCCCTCGCCGGCG	-88	1204
	GGATTGGTGTGTG	-83	500
	GGCGACGGCGAGGCCCTC	-95	1211
	TCCGGCGACGGCGAGGCCCTCGCCGGCG	-98	774
Sb02g030890	ACTCTCACTCTTCC	-2811	223
	ATCCGGCCACGTCGCCGTGTC	-2832	223
	CACCCCCAGCTCCTCCTCCGCCTCCTCGGCGCCC	-2990	1527
	CCCAGCTCCTCCTCCGC	-2986	145
	CCCCTCCGCGCTTCACCTCCTTC	-2934	653
	CCGCCTCCTCGGCGCCCTATC	-2973	1653
	CCGCGCTTCACCTCCTTCGCCTCGTCT	-2929	678
	CCGCTAGTCCTCGCCTCCCACAACCTGCTAATCG	-2879	1527
	CCTCCACCCCGTCCCACTTCCCCTCCGCGCTTCACCTCCTTCGCCTCGTCT	-2953	687
	CCTCCTCGGCGCCCTATCCTCCACCCCGTCCCAC	-2970	1655
	CGCCCTATCCTCCACCCCGTCCCA	-2961	1248
	CGGCGCCCTATCCTCCACCCCGTCCCACTTCCCC	-2964	282
	CTACCTCTCCCCGCTCCG	-2894	222
	CTCCCCGCTCCGCTAGTCCTCGC	-2888	437
	CTCCTCCTCCGCCTCCTCGGCGCCCTATCC	-2981	1648
	CTTATCCCTGCTCTTCTCCGCCTAT	-63	362
	CTTCACCTCCTTCGCCTCGTCTCC	-2924	1248
	GCTACCTCTCCCCG	-2895	223
	GTCTCCTCGCGGCTACCTCTCCCCG	-2906	362
	TCCCACTTCCCCTCCGCGCTTCA	-2942	673
	TCCGCCTCCTCGGCGCCCT	-2974	4
	TCCTCCTCCGCCTCCTC	-2980	145
	TCCTCGGCGCCCTATCCTCCACCCCGTCC	-2968	1110
	TCCTTCGCCTCGTCTCCTCGC	-2917	223
	TCGCGGCTACCTCTCCCCGCTCCGC	-2900	362
	TTCCCCTCCGCGCTTCA	-2936	789
	TTCCCCTCCGCGCTTCACCTCCTTC	-2936	362
Sb02g030910	CCGCTCGTCCCTCGGCCCCCA	-288	1791
Sb02g031200	AGCTCCGGCCGCGGCGGCGCCCGGCAAGTCA	-423	251
	CCGAACCCAGC	-431	841
	CCGAACCCAGCTCCGGCCGCGGCG	-431	1419
	CCGCGCCGACCGAACCCAGCTCCGGCCGCGGCGGCGCCC	-440	1631
	CCTCCGCTTTCCCGTCA	-101	475
	CGAACCCAGCTCCGGCCGCGG	-430	1791
	CGCCGACCGAACCCAGCTC	-437	1216
	CGGCCGCGGCGGCGCCCGGC	-418	1160
	CTGCTACCAGCGTACTGCCACCACTCCTCCGC	-126	2008
	GACCGAACCCAGCTCCGGCC	-433	1353
	GACCGAACCCAGCTCCGGCCGCG	-433	673
	GCGGCGGCGCC	-413	841
	GGTGCCGCGCCGACCGAAC	-444	1216
	TCCCGTCATCTCCCTCCCT	-92	1216
	TGCCACCACTCCTCCGCTTTCCCGTCATCTCCCTCC	-111	1530
Sb02g031220	GCGCCGCACTGCCCCGCCCCGCCCCGACGTACGACT	-1506	1059
Sb02g031450	GCGCTGTGCTCTCGCGTCCCGC	-88	433
	GGGACGCGAGAGCACAGCGCGGGC	-92	1663
Sb02g031600	GCAGGCCGCCGCGGCGCAGCC	-2467	452
Sb02g031850	CCACCGCACCCATCGGGCCC	-390	358
	CCCACGCCACCGGCACCGCATCCCACGTCCCCACCCACCTCGGC	-71	734
	CGGTGCCGGTGGCGTG	-57	267
	CGTCCCCACCCACCTCGGCGGC	-46	545
	GCGCGGAACGGGGC	-143	1936
	GGGCAGCGCGGAACGGG	-148	930
	GGTGGCGTGGGTGCGCGAGGC	-80	1333
Sb02g031910	AAAATATTCATCTCGCAAATT	-1759	258
	TCTTCTCCCTCAACCCCACCACCC	-386	651
Sb02g031950	GAAGAGCCCGACGAGGAGGGCGGCGCCGGCACGAA	-1808	397
Sb02g032190	ACCACCGTCAGCCTTGC	-247	984
	AGACGCCGGCCTTTCCGTGTGC	-162	785
	ATCCCCCGCTTCCCCGCGGCC	-275	984
	CACATCCCCCGCTTCCCCGCGGCC	-278	828
	CACGCCGCACGTCTC	-214	374
	CAGGAGGAAGGGT	-1863	1340
	CCCGCCCAGTCAAC	-67	681
	CCCGCGGCCGCGGGCCA	-263	555
	CCCGCGGCCGCGGGCCACCAC	-263	984
	CGCTTCCCCGCGGCCGCGGGCC	-269	785
	CGGCCGCGGGCCACCACCGTCAGCC	-259	598
	CGGGCCACCACCGTCAG	-253	984
	CTTGCCTCCGAGCTGCC	-235	984
	GCTTCCACATCCCCCGCTTCCCCGC	-283	627
	GGAAGGGAGAGAGG	-1850	1340
	GGCTCTCGCTTCCACATCCCCCGCTTCCCCGCGGCCGCGGGCCACCAC	-290	1643
	TCACCGCCGAATCACCACCCCC	-332	1866
	TCCACATCCCCCGCTTCCCCGCGGCCG	-280	209
	TCGCAGGCTCTCGCTTCCACAT	-295	1866
	TCGCTTCCACATCCCCCGCTTCCCCGC	-285	1628
	TTCCACATCCCCCGCTTCCCC	-281	984
	TTCCACATCCCCCGCTTCCCCGCGGCCGCGGGC	-281	1318
Sb02g032290	ACCTCTCTCCCACTCCGCCCA	-1586	240
	CCACCAGACGCCA	-1568	1049
	CGTAACGACCTGGGCAGGCCGCCACCTCTCTCCCACTCCG	-1609	1049
	GGGGAGGAATCGGAAGGG	-84	509
Sb02g032600	CCGCTGCCGAACCGCGGGCGGGGCGGGGCGG	-1487	1123
Sb02g032680	CCACCCCGTGCTGCCGCCCTTGCGCCGGC	-2343	1052
Sb02g032710	GTTCCCCGTCTCTTCCTC	-167	1421
Sb02g032750	GGCGGCGGCGGCG	-218	262
Sb02g032940	TCTGCGCCCCGTCTCC	-31	1920
Sb02g033090	CAGCCGCCGTGA	-731	1014
	CTCCCTCTCTTTCTGC	-700	1014
Sb02g033130	ACCGCTGCCCTCCTCCTCCT	-320	1589
	CCTCCCCCTCCTGTCTC	-295	1589
	CCTCCTCCTCCTTCCCTC	-312	807
	CCTCCTCCTTCCCTCCTCCCCCTCCTGTCTCTCTCTC	-309	1542
	CTAGGGCGGCGGCGGCC	-282	304
	CTCCTTCCCTCCTCCCCCTCCTGTCTCTCTC	-305	1558
	CTCTCGCTACCCTCGCGCTCCCAGA	-277	1589
	CTGACCGCTGC	-323	807
	CTGCCCTTCCGTTC	-338	1589
	GTTCGCTGACCGCTGCCCTCCTCCTCCTTCCCTCCTC	-328	1542
	TCCCCCTCCTGTCTCTCTCTCGCTACCCTCGCGCTCCCAGACGACTATTGGGCCGCCG	-293	807
	TCGTCTGGGAGCGCGAG	-266	304
Sb02g033760	CATATGCATGAAACATTAAATATA	-313	256
	CCACCAAACCCCCC	-24	1441
	CCTGGTGGC	-2743	705
	GAGCCTCCGCCTCCGC	-81	1369
	TGAGCAGAGCGGACCACTCCTCCCCTCCCTCGTGGCCTCGTGTCCGTCGGAGCCTCCGCCTCC	-130	731
	TGGCCCTGCCACTT	-1232	1441
Sb02g033810	CCTCCCTCCCTCTCTCTCTCTCT	-528	615
	CTCTCTCTCTCTCTCTCTCTCTCTC	-491	1073
Sb02g033840	CGCTGCGCCCGCGTGGACCTGC	-24	1342
	GCGCAGGTCCACGCG	-34	1490
	GCGCAGGTCCACGCGGGCGCAG	-34	457
	GCGGGCGCAGCGGAGGCAAC	-22	1809
	GCTGCGCCCGCGTGGACCTGCGCTGCC	-40	1872
	GGCAGCGCAGGTCCACGCGGG	-38	1079
	GGCGCAGCGGAGGCAACG	-19	1963
	TGCCTCCGCTGCGCCCGCGTGGACC	-32	1307
Sb02g033950	AACCGCAGGCGCAGGTCTCCACCCCCCTCCCC	-179	1537
	CCCCTCTCCAAATCGCCCG	-151	1536
	CCCTCCCCTCTCCAAATCGCCCGAACCCCAG	-155	1535
Sb02g034000	AAACGCCGCGTGCCCGC	-69	1796
	ACGCCGCGTGCCCGC	-67	1780
	ACGGCGGGCGGCGGCGGGCGG	-22	647
	CCGCCACTGCAACCAAACCCTCGCCGACGGCGGGCGGCGG	-48	1999
	CCGCGCATCCGCCACTGCAACCAAACCCTCGCCGACGGCGGGCGGCGG	-56	1948
	CCGCGTGCCCGCGCATCCGCCACTGCAACCAAACC	-64	1706
	CGCAGTCCAACTGCGCTGACCCTCCGCTAAC	-1477	1101
	CGCCGACGGCGGGCG	-27	1139
	CGCCGCGTGCCCGCGCATCCGCCAC	-66	51
	CGCGTGCCCGCGCAT	-63	1999
	CTCGCCGACGGCGGGCGGCGGCGGGCGG	-29	1706
	CTCGCCGACGGCGGGCGGCGGCGGGCGGC	-29	1850
	CTGCAACCAAACCCT	-42	1780
	CTGCAACCAAACCCTCGCCGACGGCGGGCGGCGGCGGGCGGC	-42	886
	GCAGTGGCGGATGC	-32	1777
	GCCACTGCAACCAAACCCTCGCCGACGGCGGGCGG	-46	579
	GCGAAAACGCCGCGTG	-73	579
Sb02g034080	CACCTCACCTCCGCCGTCGCCTACCC	-265	1281
	CCCCCCAACCCCTCC	-241	922
	CCCCCCCAACCCCTCCACCGGTCCGTTTGACCTTGTCCGCGGCCGGCCCGTTCCCCT	-242	872
	CCCCCGCCCCGCGCCGC	-118	94
	CCCCGCGCC	-112	1157
	CCGCCGTCGCCTACCCCCCCAACCCCTC	-255	1870
	CCGGCCCGTTCCCCTCC	-200	1497
	GCCCCGCCGCCCCCGGCACCAACCACCCC	-414	1946
	TCACCACCCCCGCCCCGCGCCGCCC	-124	468
	TCACCTCCGCCGTCGCCTACCCCCCC	-261	467
	TGTCCGCGGCCGGCCCGTTCCCCTC	-209	468
Sb02g034150	AAAACAAAAAACTAAT	-1060	421
Sb02g034310	AGCGGGCTAGAGGCGGCCC	-556	1332
	CGAAAACCTAG	-578	1332
	CGGCGCCGCGC	-536	1332
	GACGGCGAGGCCACCTCCC	-598	1332
Sb02g034480	GCCGTCTCCCCCTAC	-177	1490
Sb02g034830	CGCCGCCGCCGCGCCCTGGCGC	-1465	1002
	GCGCCAGGGCGCGGCG	-1464	1738
Sb02g034860	ATGGGCCCACCGGCAAGTCCACT	-98	972
	CGCTGCCACGTGCCATGGGCCCACCGGCAAGTCCACTCCGC	-112	1718
Sb02g035080	ACCCGCACCTGCGC	-1577	128
	CCTCCCCCCTAGGCGAGCGCGCC	-1693	1096
	GCTGCACGCCCGACGACGGCTC	-1790	548
Sb02g035150	CCGGCCCTCCTTCTCCGCTACCA	-25	1993
	GCCGGCCGGCCGGGGGGCACGCACGCAC	-52	265
	TGCCCCCCG	-39	1516
Sb02g035390	CCAGTCGCCTCGCGCCCTCGCCTG	-1744	1397
Sb02g035630	GCGAGGCAACCGCCCGCCGGCGCCGCCGTCGTAGCA	-1471	1695
Sb02g035660	GGGACCGTCCAGTCCGAGCCGG	-963	1329
Sb02g035770	CCTCTCTCCCTCCCTGTC	-865	469
	TTTTTGTCTATATTTAATACTTCATGCATGTGCTGCAAGATTCGATGTGA	-1737	255
Sb02g035830	CCCGCCGCCGCGCCGC	-26	1443
Sb02g035890	CGCTCTTGCCGTGGCCTGC	-2907	324
	CTGCTACGACCTCTCACAGTTCCTCCAGTACCATCCATCTGGC	-2892	1176
Sb02g036200	CCACGCGCGCAGCCCTCTTAACCC	-131	1282
	CGTCCGCGCCGCGCCCTTCCTCCT	-1774	1282
Sb02g036310	CCCCTCTTCTCCCCC	-200	1878
	CCCTCTTCTCCCCCGCCTATAAATGCCCGCCCTCTCC	-199	1590
	TCCCCGGTTTCGG	-162	1590
Sb02g036500	CGTTCACCCGCGTCCTCTCCTTCGC	-199	1073
Sb02g036610	AAAAGATCCATCTCATAAATT	-1137	258
Sb02g036640	ACCTCCCCATCCCCGCCCACCCCA	-39	817
	CACCTCCCCATCCCCGCCCACCCCACCGCGTT	-40	2008
	CCCATCCCCGCCCACCCCACCGCGTTGCCG	-34	809
	CCGCACTCCACCTCCCCAT	-48	574
	CCTCACTCCCTCCGCCGCACTCC	-62	1810
	CCTCCCCATCCCCGCCCACCC	-38	99
	CGCACTCCACCTCCCCATCCC	-47	1746
	TCCCCATCCCCGCCCACC	-36	1810
	TCGCATCCCAA	-89	1411
	TCGTCCCCCGCCTCACTCCCTCCG	-72	1746
	TCTCCGTCGTCCCCCGCCTCACTCCCTCCG	-78	1411
Sb02g036710	CGTCCGCCCCCTCCC	-1077	345
Sb02g036750	ACGGATCGCCCCCGTCCCATGCGCCCGCGTGA	-2968	288
	CCGCCTCGCCAGA	-2993	1170
	CCTGCACGCACCAAT	-376	1874
	CGCCCCGCCTCGCCAGACCGCGCG	-2997	1083
	CGCGCGCCCGGACGGATCGCCCCC	-2979	1170
	CGCGCGCGCCGCGACGCC	-361	672
	CTCCGGCCGGACGCC	-2620	392
	GCGGGGGCCCGTGGCCTGGCCGGG	-2792	412
	GGGCTGGCGTCCGGCCGGAGCCGCAT	-2622	1169
	GTCGGGCTCCGTCTCTCTC	-1628	804
Sb02g036760	GGCAGCGGCAACTGGAGGCC	-1021	27
Sb02g037060	CTGCTCACTGCCCACCGACACTCCCCCTCCGC	-35	2008
Sb02g037130	CAGCCCGCCGCCGCCTGCCTCTGACCGCCGCC	-2043	1538
	GACCGCCGCCGCCGGCGCGCCGCCGCACTGCC	-2021	1538
Sb02g037150	CCAGCCCTTCGCCGCCGCCCGCAGTCCCTCACGTCTGCA	-111	891
	GGCAAGCACCG	-117	1332
	GGCAAGCACCG	-123	1332
	GGCGGCGAAGGGCTGGCTG	-136	1332
	GGCGGCGAAGGGCTGGCTG	-142	1332
Sb02g037410	CGGGCTCCGGCGCGCGGCCGCC	-92	433
Sb02g037510	ACGACGCCGTCCCCCGCACTTG	-38	462
	CACTTCCACTTCCCCTGTGCCTG	-144	935
	CCGTCCCCCGCACT	-32	231
Sb02g037700	CCACCATCCCCT	-67	1593
	CCCACCATCCCC	-68	1554
	CCCCAACCCCATCATCATCACCACTCGCCACCCTCCCGC	-55	1593
	GCGCCCGGCACGC	-818	459
	GCGCGACCGACGCCAACGACGACGCCGC	-957	75
	TCCCCAACCCCA	-56	1554
Sb02g037780	CCTCTCCGGTGTACGGCT	-25	816
	CCTGCGCTGACAAGCTCC	-60	816
	CGCCTGCGCTGACAAGCTCCCCCTTTCCCCTCAGCCTCC	-62	1442
	TTCCCCTCAGCCTCCTCT	-38	816
Sb02g037900	CTCGGCGCCGTGCGGCCGACGG	-1032	433
	CTGCCTACTCCATGCTCG	-1346	816
Sb02g037980	AATCCGCCCCGCGTCGCCCGCCACAAATCCAGCTCCGCCTCCGCCTCCCCCTCC	-132	1156
Sb02g038150	CCCCACACCCTCCCCCTC	-46	469
	CCCCCCACACCCTCCCCCTCCGTCATT	-48	678
Sb02g038220	CTGCGGGCCTGCGGCC	-25	483
Sb02g038330	CCCCCTCCCGTCCGTCCTTCCTTCCCGTCTCGGTCTC	-770	1542
	CCCCGCGCCCCGCCCGGTCGCTTCCGCCGTGCCCGTCCCCGCATCGCGCCTCGGAC	-954	878
	CCCCTCGCGCGCCGGCTTCGGCCCA	-656	832
	CCCGCATCGCGCCTC	-917	396
	CCCGGTCGCTTCCGC	-942	239
	CCCTGCCCGGTCACGGCCCC	-891	1120
	CCTCCCGTCCGTCCTTCCTTCCC	-767	1268
	CCTCCCGTCCGTCCTTCCTTCCCGTCTCGGTCTC	-767	1676
	CCTCCCGTCCGTCCTTCCTTCCCGTCTCGGTCTCTCGCTCTCCACG	-767	1433
	CCTCGCGCGCCGGCTTCGGCCCA	-654	708
	CGACGCCCACGGCGACG	-689	1309
	CTCCCGTCCGTCCTTCCTTCCCGTCTCGGTC	-766	1558
	CTGCCCTTGGCCCCCTCGCGGGCGCGGCGCAC	-855	1639
	CTTCCTTCCCGTCTCGGTCTCTCGCTCTCCACGCCGG	-754	1542
	CTTCGGCCCAGCCCCGC	-641	1309
	GCCCCCTCGCGGGCGCGGCGCAC	-846	848
	GCCCCGCCCGGTCGCTTCCGCCG	-948	208
	GTCCCCGCATCGCGCCTCGGACAGCTGGACCCTGCCCGGTCACGGCCCCGCGTGGA	-920	239
	TCCGTCCTTCCTTCCCGTCTCGG	-760	1489
	TCGCGCCTCGGACAGCTGGACCC	-911	1932
	TCGCGCGCCGGCTTCGGCCCA	-652	719
Sb02g038680	CCCCCTTCCGCGTCGCCGT	-269	153
Sb02g038690	CCTCCCCCGATCTCC	-25	922
Sb02g038710	CCCCCCCCCCCCCCCCCCCCCCC	-257	1167
	CCCCCCCCCCCCCCCGAGC	-249	675
	CCGGTCCCCTTGGTGGGGTTGGCTTTTTTTTCCCCCCCCCCCCCCCCCCCCCC	-288	960
	GGAGAGGACGAGGGGCGG	-1836	1211
Sb02g038750	AAAAGATTCGTCTCGTCAATT	-329	258
	AGAGGAGGAGGAGTAG	-49	33
	CGACGGGAGAGGAG	-56	1168
	GACGGGAGAGGAGGAGGAGTAGGCGAA	-55	415
Sb02g038780	CCGCCGCCGGACCCCCCAGGGCCCCAGCC	-2792	854
Sb02g038870	CCTCCCAGTTCCACCTCGCGCTCC	-221	516
Sb02g038890	AGCGCCGCACCCAC	-183	669
	CGGGACGGGACCGCGCCCGGCCGGCCCCCGACTGTGC	-970	458
	CTCCGGTTTTA	-195	669
Sb02g038970	ACGGCGGCGGCGGGAGAG	-26	1122
	CCCCTCCCTCTCC	-34	2
	CGCCGCCGCCGTCG	-21	2
	CTCTCCCGCCGCCGCCGTCGCTCGCCGGGAGGAGAAGGCGCCGCCCCTCTGGTGGTGGTGAGACTCGGTGAGCACGACGGCGCGG	-94	1861
Sb02g039090	TGGCCTCCGACTCGCCCGCTGCCGCCGCGG	-2161	148
Sb02g039190	AACTCGAGCAGTCCAATCGACC	-637	568
	CCCGTCCATCCGCTCCCGCTCGGCGCG	-617	1057
	CGCGCACATG	-523	1761
	CGCGGGCCCCACC	-509	289
	CGGAGATTTGTGCTTGCCCGGC	-54	1329
	CTCCGCGCCGCCGGCTCCAACTCCTCCGCCC	-77	251
	GATCACGAGCCCACCACCGCGCACGACTACTCCCA	-580	1688
	GCGTGGGGGCGCGC	-209	1598
	GCTCCCGCTCGGCGCG	-606	990
	GCTCGCGGGCCCCACCTGTCCCGTCTGGAAGC	-512	1761
Sb02g039500	CCCGCCGCCCCTCTCGCCGGTCGCCGC	-814	1930
Sb02g039530	TCGTCCCCACCTCGTCTTCTTCCTC	-124	1622
Sb02g039550	CCCTCCTCCTCCTTCTCCTCCTCCT	-268	642
	CCTCCTCCTCCTCCT	-252	551
	CCTCCTCCTCCTCCTCCTCTCATCCTACCT	-188	1244
	CCTCCTCCTCCTCCTCTCTCT	-252	981
	CCTCCTCCTCCTTCTCCTCCTCCTC	-267	1622
	CCTCCTCCTCCTTCTCCTCCTCCTCCTC	-267	1069
	CCTCCTCCTCCTTCTCCTCCTCCTCCTCCTCTCTCTCTCTCTCTCTC	-267	1141
	CCTCCTCCTCTCTCTCTCTCTCTCTCTCTC	-246	1244
	CCTCCTCCTCTCTCTCTCTCTCTCTCTCTCTCTCTCTCTCTCTCTCTCTCTCTCTC	-246	1580
	CCTTCTCCTCCTCCTCCTC	-258	153
	CCTTCTCCTCCTCCTCCTCC	-258	767
	CCTTCTCCTCCTCCTCCTCCT	-258	434
	CCTTCTCTTCCGCA	-288	681
	CGCAGGAGATCCCTCCTCCTCCTTCTC	-278	1628
	CTCCTCCTCCTCCTC	-254	82
	CTCCTCCTCCTCCTCCTCCTC	-193	1941
	CTCCTCCTCCTCCTCCTCTCTCTCTCTCT	-254	1850
	CTCCTCCTCCTCCTCT	-251	748
	CTCCTTCTCCTCCTCCTCCTCCTCTCT	-260	1628
	CTCTCTCTCCTCCTCCTCCTCCTCCT	-199	961
	CTCTCTCTCTCTCCTCCTC	-203	153
	CTCTCTCTCTCTCTCTCTC	-213	1141
	CTCTCTCTCTCTCTCTCTCTCCTCCT	-211	961
	CTCTCTCTCTCTCTCTCTCTCTC	-217	1941
	CTCTCTCTCTCTCTCTCTCTCTCCTC	-213	961
	CTCTCTCTCTCTCTCTCTCTCTCTCTCTCTCTCTCTCTCTCC	-231	1475
	CTTCTCCTCCTCCTCCTCCTCTCTCTCTCTCTCTCTCTCTC	-257	888
	TCCTCCTCCTCCTCCTC	-189	1475
	TCCTCCTCCTCTCTCTCTC	-247	804
	TCTCCTCCTCCTCCTCCTC	-255	1216
	TCTCCTCCTCCTCCTCCTCT	-255	767
	TCTCCTCCTCCTCCTCCTCTCTCTCTCTCTCTCT	-255	620
	TCTCTCTCTCTC	-216	748
	TCTCTCTCTCTCTCCTCCTCCT	-204	360
	TCTCTCTCTCTCTCTCCTCCTCCTC	-206	1023
	TGGTTAGCCAGC	-2397	410
Sb02g040140	CTACGTCCGGGGCCAGCGGCGCCG	-1503	1282
Sb02g040430	CACTTCCGCCGCCCGCCGGCGACGGCC	-1375	710
	CCACGCCGCCGTCGACCGCCCTGCC	-1467	904
	CCCCGAGTCCACGCCGCCGTCGACCGCCCTGCCCCGACCGTCGCGGCGTCCGCACTCCCA	-1475	1393
	CCCTGCTGCCGGA	-1415	1945
	CCGCCGTCGACCGCCCTGCCCCG	-1462	1942
	CGAGTCCACGCCGCCGTCGACCGCCCT	-1472	1394
	CGCCCTGCCCCGACCGTCGCGGCGTCCGCACTCCCACCCTGCTGCCGGATCCCCTGCCCCTGCCGTA	-1451	788
	CGGAAGTCAATCCGAGGCGG	-937	30
	CTGCCCCGACCGTCGCG	-1447	710
	CTGCCCCTGCCGTACG	-1398	990
	CTGCCGTACGGTCTGCC	-1392	710
	GCGTCCGCACTCCCACCCTGCTGCCGG	-1430	710
	TCCACCTCCACCAACGCG	-1543	60
	TCCACCTCCACCAACGCGCGCGCCCCGCCTCGTCTCCCTCCAGTCCACCACCAAACC	-1543	1662
	TCCGCACTCCCACCCTGCTGCCG	-1427	1942
Sb02g040440	GCCTCGGCCTCGCCTACC	-39	1899
Sb02g040470	AGCGGGGAGCCGGGAGGG	-55	520
	CAGGCCGAGGAG	-36	520
Sb02g040480	GCGCGGGCGGGCGGGCGGGC	-168	1120
Sb02g040540	AACCAGAAAGGTACCCGCCTTCCCCAATTCCCCATCCCGCCGC	-43	1939
Sb02g040800	AGCGCGGCGGCGGCGG	-982	1832
	AGCGCGGCGGCGGCGG	-982	1833
	CGGCGGCGGCGGCGGCGGCGG	-978	691
	CGGCGGCGGCGGCGGCGGCGGC	-972	1080
	CGGCGGCGGCGGCGGCGGCGGC	-978	1080
	CGGCGGCGGCGGCGGCGGCGGCG	-978	164
	CGGCGGCGGCGGCGGCGGCTCAC	-969	164
	GGCGGCGGCGGCGG	-974	715
	GGCGGCGGCGGCGGCGGCGGCGG	-974	499
Sb02g040820	CCACTCCGCGTCGCCCCACTCTCCCTCTC	-2260	1856
Sb02g040830	AGGGACGGCCGGACGGGGC	-1709	306
	CTGCCGTCCCCCTCC	-1624	922
	TCGCCCGGCTG	-1690	306
Sb02g041150	CAGGCCTCCTTCCTCCTCGCGTCGCGTCGCCTCC	-117	1045
	CGCGTCGCCTCCGCCTATACCTGTCGC	-95	860
	CTCCTCGCGTCGCGTCG	-105	211
Sb02g041170	ACGTCGCCGACTCGCCGC	-1584	816
	ACGTCGCCGACTCGCCGCCGGCCGGACCTGCTGC	-1584	1764
	CCACCGCGTGGGACGACGACGTCGCCGACTCGCCGCC	-1602	1638
	CCGCCGGTGCGCGCGGGG	-1411	1210
	CCGGCCGGACCTGCTGCA	-1567	816
	CGACGACGTCGCCGACTC	-1589	1910
	CGACGTCGCCGACTCGCCGCCGGCCGGACCTGCTG	-1586	384
	GACCTGCTGCAACCAAGG	-1560	1910
	GGCGAGTCGGCGACGTCGTC	-1581	1121
	GGTGCGCGCGGGGACG	-1406	74
Sb02g041320	CCACCCGGGCCCCATCAGCCTGCTG	-2894	2012
	CCGGAGCCTCCACCCGGGCCC	-2903	883
	CGGCCGCCGTACCGTACGTCGTCGTCCCCCCGGCC	-2629	1544
	CGGCCGCCGTACCGTACGTCGTCGTCCCCCCGGCC	-2648	1544
	TGGGGCCCGGGTGGA	-2934	338
Sb02g041420	TTTGCCGCCCCCCGGATCTGCCCTCCCGCCTCCGCCTCCTC	-163	896
Sb02g041470	AATCCCCGCGCCCCCCCGTCT	-115	1354
	CCCCCCCGTCTGAATCCGGCGCGCC	-105	1727
	CCCCCGTCTGAATCCGGCGCGCCCCGCCCCGATCCGTCCGATCCGCGCCGAATCGCCGC	-103	191
	CCCGCCCCGATCCGTCCGA	-81	1611
	CGCCCCGATCCGTCCGATCCGCGCCGAATCGCCG	-79	1727
	GAATCCCCGCGCCCCCCCGTCTG	-116	997
	GAATCGCCGCC	-54	1815
	GACCCTCGAATCCCCGCGCCCCCCCGTCTGAATCCGGCGCG	-123	1816
	GCGCCCCCCCGT	-108	1270
[truncated: 4,712 more rows]
