# Supplementary material for: Discovery of cis-elements between sorghum and rice using co-expression and evolutionary conservation
Source: BMC Genomics. 2009 Jun 26;10:284. doi: 10.1186/1471-2164-10-284 (PMC2714861; doi:10.1186/1471-2164-10-284)
Supplement: Additional file 6 — Motif sites detected by PhyloCon in sorghum derived from YALE-2. Table showes motif sites detected by PhyloCon in sorghum genes derived from YALE-2. The position of sites shown in the third column indicates the distance to the start codon. [file 1471-2164-10-284-S6.xls]

## Sheet: SupplTableS1F.csv
Gene	Site	Position	Cluster ID
Sb01g000290	GCGGCGCTCTCA	-2129	972
Sb01g000400	CCATTAGCTAGCTAC	-51	935
Sb01g000460	GCGGGCGGTGGCG	-35	75
	GCGGGCGGTGGCG	-40	75
Sb01g000730	AGCGGCGGCGCCGGGC	-164	476
	TCCCCCTCCCCTGCAATCGCAAACACC	-191	476
Sb01g000770	CGGATCCGCCCCGCGCTTTGCCGCCGGCAA	-35	605
	TCCCTGTCAGCTCACCGCCCGCCCC	-103	444
Sb01g000810	AGTCCCCCCCTCGGCACC	-34	618
Sb01g001080	TCCACTCCTCTGCTCCTCCTCG	-68	37
Sb01g001280	GGTGAGCAGTGACCACCGCGC	-436	635
Sb01g002060	GCTGCGCCG	-2703	963
Sb01g002130	CGGGCGCTGCTGGCGCGGC	-506	417
	GCGTCCGGCGGCC	-455	75
Sb01g002180	AGACCCGCTCGGA	-2061	479
Sb01g002380	CCGACCACTGGCGCCGCCGCC	-2068	927
	CGGGACGAG	-1806	189
	GACGTCGTGCGGGACGAGCGGG	-1815	971
	GATGGCGGCGGCGCCA	-2071	282
Sb01g002580	TCGCCGCTCCGGCCTCGCGGCGCCG	-1878	1074
Sb01g002660	CCTTCCCTCCC	-24	836
Sb01g002720	GCGCGTGTGGAC	-2559	611
Sb01g002730	TCCTCTCCCCTCCCCCTCCC	-38	356
Sb01g002820	AAAATCCACGACCCACCCTC	-141	962
	ACGACCCACCCTCACAC	-134	1050
	CACCCGTTCCGTTTTGGACGG	-120	962
	CATCTTTTCCG	-99	962
	CCCACCCTCACAC	-130	481
Sb01g003230	CAGATCCGCGCCCGTTTTCCCGATCCACGCGAC	-854	1073
	CTCGCGGCGCGGCGCGGA	-714	78
Sb01g003270	ACTGTCCGCGGCGCCCT	-579	408
	CCACAGGCCGCGA	-435	479
	CCCCCCCCTCCCCGT	-487	38
	CCCTCCCCGTCCCGGTCC	-482	652
	CCCTTCCGCGCTCCCCC	-499	367
	CCTCCCCGTCCCGGT	-481	38
	CCTCCCCGTCCCGGTCCCG	-481	658
	CCTTCCGCGCTCCCCCCCCTCCCC	-498	180
	CGCTCCCCCCCCTCCCC	-491	367
	GACCCTTCCGCGCTCCCC	-501	1058
	GCCGCACCGCGGGACC	-468	74
	GCGCGGTGCGTGTG	-1049	166
	GGTCCCGCGGTGCGG	-469	38
	TCCCGCGGTGCGGC	-467	166
	TCCCGGTCC	-473	180
	TCCCGGTCCCGCGG	-473	166
Sb01g003340	CCCGACGCG	-1671	189
Sb01g003790	GCGGTGCTCGATGGGCTGGCGCCGGAA	-375	673
	TCGTGGAGGGAGG	-302	46
Sb01g003850	GTCGCAATCACCCGCG	-169	922
Sb01g004200	CCCCCTCGGCGCGCCCTCGCGCACGAC	-2003	544
Sb01g004240	CGCAGCCACGGCA	-239	778
Sb01g004350	CCGGGCGCTGCTCCGCCTCCCTCCTC	-247	409
	CCTCGGTCCGTCCCTGGCTCCGCGCG	-208	409
	GCCTACCGCCGCCTCCTCCGGCCAGCCAGTCGCC	-304	892
	TCCGGCGGCCTC	-220	409
Sb01g004440	AACCCAACAGCCC	-988	256
	CCGCCGACCGCCACAAAGGA	-966	1091
	CCGCCGGCTGCCGCC	-19	495
	CCGCGGTCGGCAGCATGCA	-2767	350
	CCGTGGAACGAC	-1279	789
	CCTGAGCGCCGCGCTGCAGCTCGC	-907	793
	CCTTGCAGGTCGCGTCGGTCGCCGCCGT	-860	286
	CGCGCTCGCCGCCGGCTGCCGC	-27	604
	CGCGTCGGTCGCCGCCGTCGGC	-850	604
	GCAGGGCGTGCGTGG	-2158	987
	GCCCGGCGGGCTGCC	-979	987
	GCGGCGCTCAGGGCCA	-894	592
	GCGTCGCGCTGGCTCGCCG	-738	206
	GCTGCCGCCGACCG	-970	116
	GGCAGCCCGCCGGGCTG	-981	157
	GGCAGCCCGCCGGGCTG	-984	157
	GGTAGACCCA	-1289	789
	GTCGCCGCCGTCGGC	-843	665
	TGCTGCGGCGGAAG	-2071	45
Sb01g004530	CGTTCTCTTCTCCC	-81	357
Sb01g005010	GCCGGAGCTCCGCC	-790	254
Sb01g005070	TTTTATTCCGATCGTGCTCCAC	-372	620
Sb01g005470	ACAAGTTGACCCAA	-53	424
	ACACCGCCGCCCATTGCACGCGCG	-2111	884
Sb01g005560	CACCAACCGCGCGCGCGCGCGCG	-2849	196
	CCAGGCGCCTCTTCCTCTGCCA	-890	185
	CCGTTGCCTGCTCCCTTCTCCGGCT	-962	764
	CTCCAGGCGCCTCTTCC	-892	684
	GCCTGCTCCCTTCTCC	-957	1063
	GCCTGCTCCCTTCTCCGGCT	-957	644
	TCCCTTCTCCGGCTCTCC	-951	173
Sb01g005740	AGATGGGGAGGGAGATGAGC	-126	785
	AGCCGCAACTCTG	-1270	778
	AGGATGGAAGCGAGTGGTCGTCAGGCGAGCAAGTGGCGG	-151	257
	AGTGGTCGTCAGGC	-157	879
	CAACGCAGC	-1276	83
	CATCTCCCTCCCCATCTATAAATCCCCCG	-127	233
	CCACTTGCTCGCCTGACGACCACTCGCTTCCATC	-171	929
	CCGCCACTTGCTCGCCTGACGACCACTCGCTTCCATCC	-174	813
	CCTCACCGGCTCATCTCCC	-138	991
	CGCACCGCCACTTGCTCGCCTGACGACCACTCGCT	-178	150
	CGCGGGGGATTTA	-168	778
	CTCCCTCCCCATCTATAAATCCCCC	-124	361
	CTCTGCCG	-1295	561
	GAGATGAGCCGGT	-165	257
	GAGGATGGAAGCG	-116	287
	GATGGGGAGG	-175	257
	GCTCATCTCCCTCCCCATCTATAAATC	-130	1089
	GCTCGCCTGACGACCACTCGCTTCCATCCTCACC	-165	929
	GGGAGATGAGCCG	-137	778
	TCACCGGCTCATCTCCCTCCCCATCTA	-136	1089
Sb01g005860	AGTCGCGTCAACACG	-293	345
	CCCACGGCCCCC	-254	358
	CTCCTCGCCCTTT	-241	358
	GTAGCCCCGCCCGCCCACGGC	-267	503
Sb01g005990	AGCGTTCGTTCGCGCCTGTCCCGGCGGCGG	-2992	973
	CACCCACCCAACCCACCCACACGACCAGAGCTTCCGGAACCT	-213	838
	CCGTGTGTGCGT	-2973	693
	CGCCGAGAGGGA	-2982	693
	GGCCGCCACGCCCTGCAACGCTGCAACCCGTGCCAGG	-409	694
	GTCCCGGCGGCGGACGCTCCCT	-2975	1077
	GTGCGTGCGGTG	-2972	693
	GTGCGTGCGGTG	-2974	693
	GTGCGTGCGGTG	-2977	693
	GTGCGTGCGGTG	-2978	693
Sb01g006030	CCCCGGGCTCCGGCGAGCCGCTGACGAG	-62	1066
	CGGGCTCCGGCGAGCCGCTGACGA	-59	730
Sb01g006360	ACCGGCCGTCCTCCCGACTCAAC	-2367	628
	ACCGGCCGTCCTCCCGACTCAACCCAA	-2367	476
	ACGAAACCGCCGCCA	-23	930
	ACGAAACCGCCGCCACCGCGC	-23	770
	AGCACCCCCCCCCCC	-2341	930
	CAAGCACCCCCCCCCC	-2343	911
	CAAGCACCCCCCCCCCCCCCC	-2343	770
	CACCCCCCCCCCCCCC	-2339	476
	CAGATCCCCCTTCCCAACAGGACGCGC	-55	476
	CAGGACGCGCACG	-38	630
	CAGGACGCGCACGAGACGAAACCGCCGCCACCGC	-38	1100
	CCAGGACCGGCCGT	-2372	533
	CCCACGCGCCCTCCCCCGACC	-105	770
	CCCCCCCCC	-2336	646
	CCCCCCCCCCCCCC	-2337	357
	CCCCCCCCCCCCCTAGGGT	-2335	310
	CCCCCCCCTAGGGT	-2330	357
	CCCCCTTCCCAACAGGACGCGCACGAGACGAAACCGCCGCCACCG	-50	580
	CCCGACCGTTGCACCCCGAAG	-91	770
	CCGACTCAACCCAAGCACCCCCCCCCCCCCC	-2354	532
	CCGCCGCCACCGCGCCCC	-17	538
	CCGCGCCCC	-8	646
	CCTCCCGACTCAACCCAAGCACCCCCCCCCCCCC	-2358	1100
	CCTCCTCCCAGATCCCCCTTC	-63	965
	CGAGACGAAACCGCCG	-27	476
	CGCCCTCCCCCGACCGTTGCACC	-99	628
	CGCGCACGAGACGAAACCGCCGCC	-33	1106
	CGGCCGTCCTCCCGACT	-2365	107
	CTCAACCCAAGCAC	-2350	533
	CTCCCGACTCAACCCAAGCACCCCCCCCCCCCCC	-2357	1100
	GAAACCGCCGCCACC	-21	1070
	GACGAAACCGCCGCCA	-24	911
	GACGAAACCGCCGCCACC	-24	347
	GACGCGCACGAGACGAAACCGCCGCCACCGCGCC	-35	113
	GACTCAACCCAAGC	-2352	310
	GCACCCCCCCCCCCC	-2340	1070
	GCACCCCCCCCCCCC	-2340	930
	GCAGCCAGGACCGGCCGTCCTCCCGACTCAACCCAA	-2376	705
	GCCCTCCCCCGAC	-98	630
	GCCCTCCCCCGACCGTTGC	-98	206
	GGACCGGCCGTCCTCCCGACTCAAC	-2369	463
	TAAGCCCACGCGCCCTCCCCCGACC	-109	463
	TCCCAAC	-44	1106
Sb01g006370	GGATGCCCCGTCGCCAATCCGC	-219	736
	TCCGCAGCGCCCACCTCACTCC	-202	736
Sb01g006710	CGCCACCCGCGG	-326	693
Sb01g006990	CGGCGGTGGTGGCGGTGC	-549	784
	CTGGCAAGGC	-564	1125
	TGACGCCACC	-578	1125
Sb01g007490	CCCTGCGCCGC	-192	1053
	CCGTCGCCCTGCGCCGCCATCACCGCGCCTCCGACCCGGCGCCTCCGTCGTCCCGCTCCGCCGGCCTTGCC	-198	392
	GCCTCGGACGCCAGTTCCGACT	-2908	1077
	GCGGCGCAGGGCGACGGTGGCG	-201	1077
Sb01g007570	GGCAGCCCCACCACACTAAAAATCCACCA	-240	233
Sb01g007950	GGCGGCGACTGGG	-1001	778
Sb01g008040	GCAGCGGCAGCAGGCGGTGCT	-1101	51
Sb01g008070	CCGAGCCGGCCCAGCGGGC	-1384	1032
Sb01g008140	TCGCCCCCCCCATCCC	-1500	169
Sb01g008180	GGCCACCGAGTCGGCCAGCCAGTCCAACGAAG	-1193	72
Sb01g008500	GCGGCGCGCGCCTGCC	-2440	592
Sb01g008600	CCTCCGGCCCTCCCCTGGTTACG	-142	867
	CTCCCGCCGTCCCGC	-118	830
Sb01g008760	CCCTTCCCCCACCGCATAATCACCACCTC	-239	251
Sb01g008920	CCTCCCGTCCCCTGCCGC	-103	227
	CGCCGCAACCTCCCGTCCCCTG	-111	519
Sb01g009030	GCCCATGACCGC	-2656	477
Sb01g009040	CTTCCTCTC	-143	219
Sb01g009320	CCGGCCGG	-2462	422
Sb01g009360	ACCACCGGCGCCACC	-29	384
	CTGGCTCCCTCC	-44	66
Sb01g009390	GAAGCCGCCGGCG	-93	287
Sb01g009710	CCCCCCTGGCCCGTGTCCCTTCCTCGCGCAA	-134	410
Sb01g009840	CGCTTGCTG	-67	1113
Sb01g009960	GCCGTACCCCGCGCCGCCGTAGGGAGCCCCC	-35	1071
Sb01g010320	CGACGACG	-2618	561
	GTCGACGACGACGAG	-2623	27
	GTGGCTGTGGCTTG	-2194	725
	GTGTCAGGCTCGGCGCATA	-2139	790
Sb01g010420	GTCGACGCCCCCCTCCGCT	-2935	659
Sb01g010490	GCGCAGGTCATGCTCGCGCAGCGCCG	-1916	1024
Sb01g010610	CCCACTCCGGGCTCCTCCGGC	-161	927
Sb01g010690	GGGAGAGGGAGAGGG	-63	613
Sb01g010770	ACCGCGTCGCGTCCCCCGCCCCGCCGC	-45	1089
	CCACCGCGTCG	-47	59
	CCACCGCGTCGCGTCCCCCGCCCCGCCGCCGC	-47	188
	CCCACCGCGTCGCGTCCCCCGCCCCGC	-48	1089
	CCGCCGCCGCGGCCGCCGTCGCC	-25	1075
	CCGCGTCGCGTCCCCC	-44	506
	CGCGTCGCGTCCCCCGCC	-43	1075
	GCCGCCGCGGCCGCCGTCGC	-23	506
	GCGTCGCGTCCCCCGCCCCGCCGCCGC	-42	1089
	GGCGCTCCCAC	-54	1075
Sb01g011100	CCGCCGGCATATAAAC	-93	888
Sb01g011540	CCCAGTCCCCACT	-233	1025
	CCCCAGTCCCCACTCCGACCATCCGG	-234	263
Sb01g012510	CAATCGACGAG	-1543	906
Sb01g012530	GCCGCCTTCGTCCT	-532	1000
Sb01g012650	GGCGGTGTGGCG	-949	693
Sb01g012840	CCACCCTCTCCTC	-19	1085
	CCTCTTCTTGCCCCCACCCT	-32	1086
Sb01g013110	CCCGTCCCAAATCGTCGTCTCCTTCCCCTCCCCAGTCTCCACCACTCTTCCCCCTTTGCTTGCCCCA	-119	230
	CGTCCCAAATCGTCGTCTCCTT	-117	519
Sb01g013600	ACCGTCGCCGGCGAGTGCCCGGC	-2962	26
	CGGCCGGCCGCGCGCGCG	-2808	649
	CTCGGCCACGCACACGTT	-2907	964
	GCCGCGCGCGCGC	-2805	555
	GTACGTACGTGCC	-2792	1029
Sb01g015040	CACTAGTGCTGCTGCTGCCACCGCTTGG	-674	794
Sb01g015320	GCTCCGGTGGCCCCA	-385	638
Sb01g015540	CGTCGCACGCGCTCGGC	-144	367
Sb01g015740	GAGAGAGAGGAGG	-76	44
Sb01g015790	AGCTAGCGCGCGCTGCAGCC	-102	1023
	CAGCCACACCACACCACGCCTCGGCCGCCAGCG	-1325	334
	CCACGCCTCGGCCGCCAGCGCACGTGAGTGGCACGC	-1357	1005
	GCCTCGGCCGCCAGCGCACGTG	-1364	1077
Sb01g015920	TCACCTCCTCCACCCGCTTGGCTCGCT	-2196	232
	TCTTGCCCCCACCCC	-80	127
	TCTTGCCCCCACCCCCACGC	-80	707
Sb01g016560	TGGCAACG	-1653	561
Sb01g016680	GGCCGCGGCTCGACGCCCGCGGCGGCGCCA	-2658	423
Sb01g016940	ACATGTATTAATGATAGATTAATTAGTCTTA	-2821	468
	CCGCGTCCGC	-247	896
	CCGCGTCCGCGTGATCGTGA	-241	1023
	CCTTCTGATTCGCATCGAACTGGCTGGCACGGGCCT	-196	103
	CGCGACCGCGTTGCC	-141	27
	CGCGCACGCCGCTATGC	-271	1027
	CGCGCGACCGCGTTGCCTTTTC	-143	1004
	CGCGTCCGCGTCCGCGTGATCGT	-246	895
	CGCTATGCTCCGCGTCCGCGTCCGCGTCCGCGTGATC	-262	623
	CGTCCGCGTCCGCGTCC	-250	979
	CGTCCGCGTCCGCGTCCGCG	-250	1023
	CGTCCGCGTGATCGTGATCCCC	-238	212
	CTCGACCTCGAGGCGGAGGACCTTCTGATTCGCATCGAACTGGCTGGCACGGGCCTGACGG	-216	212
	CTGATTCGCATCGAACTGGCTGGCACGGG	-192	756
	GAGCATAGCGGCG	-239	640
	GCACGCCGCTATG	-268	640
	GCACGCCGCTATGCTCCGCGTCC	-268	679
	GCCAGGCCATGCCCGCGCGACCGCGTTGCCTTTTCG	-156	1005
	GCGACCGCGTTGCC	-140	879
	GCGCACGCCGCTATGCTCC	-270	348
	GGCGCCGAGGAGAGGGAGAGGA	-40	246
	TCCCCCTCGACCTCGAGGCGGAG	-221	341
	TCGACCTCGAGGCGGAGGACCT	-215	756
	TCGTGATCCCCCTCG	-227	896
	TCTCCCTCTCC	-29	836
	TGAGGGCGCCGAGGAGAGGGAG	-31	246
	TGCCCGCGCGACCGC	-147	830
Sb01g016980	CACCTGACCCTCCTCTGCC	-2799	206
Sb01g017310	CCTGCTGCTGGGTGCCTGGGTCCGTGCCGTGCCGTGCCGGCTGGTCC	-1835	534
	CTCGCGCGCGCCGCGCC	-1788	534
	CTCTGCCTCGCGGCG	-1762	601
Sb01g017460	GAGAGAGAGAAGGGG	-962	613
Sb01g017730	GGGCAGCGCAGCGCTCCCCGATCGCATCGCAG	-2873	72
Sb01g017890	CCGGCGGCGGAGGGGGGGGGGGGGGGG	-1159	1129
Sb01g017910	CTCCGCTGGGGCCACC	-2514	198
Sb01g018290	CCCCACCCCATCCT	-69	533
	CCCCATCCTCCGAT	-64	533
Sb01g018760	GAGGGAGCCGATGGGGC	-1482	1121
	GTCGGAGACGAGAG	-1497	1121
Sb01g018820	GTTGCTCCGACGGCCGCTGCGGC	-130	589
Sb01g018860	ATTGGCGCCGAAGC	-865	69
	TGTCTCGCCTCTCGCGCGAGGCAAA	-65	1035
Sb01g019070	GAGGGGAGGAGAGCACCGCCAGGGCCTAGGGGAAGGGAGGGG	-2467	283
	GGAGGGGAGCGAGTGG	-2427	957
	GGGGAAGGGAGGGGAGGGGA	-2439	785
Sb01g019280	CCGCCTCCTCCTCCTCCT	-35	131
Sb01g020210	CTCCCTTCTGCCCTGCCCTGCCGCCGCG	-121	840
Sb01g020520	CGCCTCGCCTCCGCATCCTAGGG	-45	867
Sb01g020830	GGAGCAAGGACGG	-2732	905
Sb01g021020	CAGACGCACCCCGATCCACTCGAGCGCC	-45	460
Sb01g021510	TTGGTAGCGGAGGGGTTCGGGGT	-2101	60
Sb01g021760	CATCCCCCCCACCCACCCCACTCCTCCCTCCCTCCCT	-1011	436
	CCCCACTCCTCCCTCCCTC	-996	622
Sb01g021850	TCCCCCACGACGGCCTACG	-269	328
Sb01g021950	ACACCTGGGAAGCATCCGGCTCCCAGATCTCCCGAAGAACCCTA	-73	1116
Sb01g022770	CCGGTACACCGGCGAGCGG	-2007	417
Sb01g025090	CGACGACGCCCGC	-46	195
Sb01g025880	GCCCCTGCCGGCAG	-2349	1000
	GCCGGCAGGGGCCG	-2353	1000
Sb01g026900	CACCATCGCCATCAAACTTGTGCCTCCTCGAGTCCTCGTGGATGC	-2833	870
	CACCCCTGCTCGCC	-2724	545
Sb01g027790	GGCTCGTCGCG	-135	406
Sb01g028050	CCTTGGCGCCCTCGGCCCCGGTCTCGTCGTCTTCCCC	-213	1096
	TGGCGCCCTCGGCCCCGGTCTCGTCGTCTTCCCCGTC	-210	1096
Sb01g028300	CGCCTCTAGGCCGCGCTGCCAGGCCGCACCGCCG	-2591	748
Sb01g028570	TGCCTCTGCTCCGCGCTCTCGGCTGCGGCG	-56	423
Sb01g028650	AGCGCCCCGTCCGCCCCGTGCTGCACTGCGGCTGCC	-1214	938
	CACCTTGTCGTCCCGCTC	-2430	1015
Sb01g028730	GGGTGATGATGCCGTGATGGTGGGGGCGGC	-138	124
Sb01g029400	CCCCTCTCATCCTCCTCCTCCTCCTCCTCCTCCTC	-269	1080
	CCGGGCCCCGGCGCGGCGCGGCG	-124	1043
	CGGGCCCCGGCGCGGCGCGGCGCC	-123	389
	CTCCTCCTCCTCCTCCAAACACAACCCGCGATTCCGCGG	-246	1109
Sb01g029610	AGCAGCAGCAGCAGC	-59	804
	CACACCCGCAC	-97	615
	CACTAGCGCCCCCTCTGCC	-965	206
	CCCCCCCCCCCCTTC	-1715	363
	CCCCCCCCCCCCTTC	-1718	363
	CCCCCCCCCCCTTC	-1714	209
	CCTACGACTACTGCTCTACGCCGGCGACGGCCAACGCCTCCTGC	-878	660
	CGCACTCCCAC	-91	615
	CGCCGGCGACGGCCAACGC	-871	71
	CGCCTACGACTACTGCTCTACGCCGGCGA	-861	661
	CGGCCAACGCCTCCTGCAAGCCCTGAGCCAC	-892	864
	CTACGCCGGCGACGGCCAACGCCTCC	-875	179
	GAGGCGTTGGCCGTCGCC	-873	875
	GCCGGCGACGGCCAA	-877	804
	GCGACTGCGACCCTT	-524	804
	GCTCTACTA	-1977	465
	GGCATAGAAGGGGGGGGGGGGG	-1723	575
	GGGGGGGGGAGGGGG	-2139	613
	GGTCGCATGATT	-2186	937
	GGTGGCTCAGGGCTTGCAGGAGGCGTTGGC	-892	124
	GTCGCTCCATCTCGCATCT	-135	659
	GTGCTCGAGCTGGCCCCGTC	-164	513
	TAGCGCCCCCTCTGCCGGT	-962	659
	TCACTAGCGCCCCCT	-966	127
Sb01g030250	CTCACCGCCTATGCT	-2163	27
	GCAGCGGCCGC	-38	906
	GCGGCCGCGGCAGATCGATCCCACC	-35	218
	GCGGCCGCGGCAGATCGATCCCACC	-35	641
	TTCGCAGCGGCCGCGGCAGATCG	-41	1043
Sb01g030310	ACCACCACCGCCCGCATCCAAGTCCAAG	-79	1067
	CCCCCGCTCACCACC	-88	760
	CCGCTCACCACCACCGCCCGCATCCAAG	-85	1067
	CGGGCCCCGCCGCGCGCCACCCGCCGT	-2377	1102
	GCTCACCACCACCGCC	-83	74
Sb01g030400	AATGGCCTCTGCCGTGCCGC	-84	923
	CCCCAGCCTCCACTCTC	-81	979
	CGCACTCTCCCCAGCCT	-89	979
	CGCGAAGGAGGGAGCGGAGAG	-64	923
	CGCTGCGGCGAGCGC	-23	109
	GGAGAGTGGAG	-66	39
	GGCGGTGCCGCCGCGTGCTTGCGC	-152	667
	TGGAGGCTGGGGAGAGT	-43	923
Sb01g031120	CGCGCGCGCCACCTGCCGGGCTGCCGGCTGCC	-986	188
Sb01g031340	ACTGCCGCCGCCA	-1651	751
	CCACGGCGCCACTCCCTGTTGCCC	-1627	362
	CCCACGGCGCCACTCCCT	-1628	875
	CCGCCGCTGCGGCCGGC	-1267	800
	CGGCGCCACTCCCTGTTGCCCGT	-1624	751
	GGCCCACGGCCC	-1637	751
	GTCTCCCCGCCACCTCGT	-1603	362
Sb01g031830	CGCAACGTG	-257	189
	GCATGCAGGTCGATCATG	-185	652
	GGCGTCGGGTCGCGCGCGCGCG	-277	971
	GGTGGAGGCGGTCGCG	-229	282
Sb01g032090	ACTGGGGTCTGGCGCGCGGGCGAG	-789	730
	CTGGGGTCTGGCGCGCGGGC	-788	651
Sb01g032100	GCGACGGAGGGGCAGTCCCAGGCTCGGCG	-1560	998
Sb01g032220	CGTCGTTGGCCG	-249	30
Sb01g032700	GCCCCCCCACCTCGTCTTCCTCTCCCC	-935	221
Sb01g032710	CTCCAGTACCCCTCCTA	-1086	438
	TCCTGGCTTCCGCTACT	-884	438
Sb01g033030	TCCTCGCCTTCCTCTTCCTCTTGTGCTCCTC	-190	455
	TTCCTCCCACTTCCTCGCCTTCCTCTT	-201	543
Sb01g033060	CGGACGGTGCCG	-1389	500
Sb01g033130	GCGCACGGCAGGGCGGC	-499	577
Sb01g033200	TCTTCGTCGTCATCAG	-179	696
Sb01g033310	ACTCCTACTCCCCT	-1514	571
Sb01g033570	ACCCCACGCCGCGCCTTCGCCGTCTTCTTCCTCTGCTGC	-101	708
	CCTGCTCTTCTTCGATCTCG	-35	356
Sb01g033910	ACTTCGTCCGAGC	-193	481
	CAGCTCCTCT	-165	514
	CCTCCTCCCCCCT	-2690	481
	CCTCTGGCCGACCCG	-160	603
	GGCCGACCCGGGCC	-155	514
	GGGCGCCTATATAAACACACCCCCCCTGCTGCTTCTACCATAAGCATGC	-141	480
Sb01g034850	CCCCCCATCTCGCGCCGCGCCCTCCGT	-62	324
Sb01g034910	GCCGCCGCCGCCG	-2522	1033
Sb01g035280	TCTCCCCCCCTTCCT	-2184	497
Sb01g035310	GGCGGGGCGCGCGGCACACTCCCCGCCCGCCG	-1406	155
Sb01g035410	CCACCCCCCTCTCGCC	-241	1063
Sb01g035960	ACCAGTGCGTGCC	-495	1029
	ACTCCCCGCACGGTCACAC	-136	828
Sb01g036210	CGTCTCCCTCTCCGGCT	-1364	741
Sb01g036260	CCGCAGCGCGCCG	-466	479
	GCCTGCTGCTGCG	-132	766
	TGCCACCTTCTCCACCCCCACAAATCTC	-117	766
Sb01g036710	GGGCGAGCGAAGAGGACAGCTCACCGTCGTCC	-2419	942
Sb01g037150	AAACTATACA	-1295	469
	ATTAGTTATTATTTTTAT	-1285	469
	CCGGCGGGAGAGCGAG	-47	22
	CTCCCGCCGGC	-55	21
	CTCGCTCTCCCGCCGGCCGCCCGCCCGCCG	-61	267
	GCATCCGCCGGCCCGAGCCCCCCCGCT	-1843	596
	GCTCGCTCTCCCGCCGGCCGCCCGCCCGCCG	-62	410
Sb01g037310	CGCGCGCGTGGGCAACCGCT	-2100	576
Sb01g037330	GCGTCGGCAGCCCAGCCCAGCGG	-700	1120
Sb01g037450	GGGCGGGGGAAGGGGGAT	-1060	14
Sb01g038060	TGTCCGAGCCCAAAATACACCG	-237	519
Sb01g038130	CCCTCCCTCTCCATCGGG	-132	265
	CCTCCTGGCCACC	-1017	102
	CCTCTCCATCGGGTCT	-127	1017
	CGCCTCCTGGCCACC	-1019	601
	CTCGCCGGTCTCGCACTTGGTCACCACGGCA	-77	84
	TCTCGCCCCATCGTT	-114	265
Sb01g038290	CCTCCGTCTCCTCCTCCC	-113	131
	TGTCCCCACCTTCCTCCC	-133	131
Sb01g038410	CCCCGCCGCCTCCGCCTCG	-20	991
Sb01g038490	CTCCCCGGTTCGGATCCAAGCAACCAA	-73	82
Sb01g038780	AGCGCTCCCGCAGCACGCGACTCCGCCACCGCTCCCGACTCGCCGG	-903	493
Sb01g038830	CCCCTTTGCCGCCGCCGCCGCCGCCGC	-71	1102
Sb01g039010	CCTCCACCTCCACG	-2246	571
	CGCGCGCACGCG	-2585	234
	CGCGTCCCCGCC	-109	234
Sb01g039660	CGCGGCCGCCG	-163	859
Sb01g039740	CGCCGCGGCGTCGAGC	-370	198
	TCGCTGGCTCGACGCCGCGGCGGG	-376	145
Sb01g039780	CGAGCGCACGAGCACACGCACACAACCATCACCGGCTTTGGGAGCCGCAGAGAGAGGAAT	-140	439
	CGTGTGCTCGTGCGCTCGT	-135	23
Sb01g039900	CCGGGGGCGAG	-795	406
Sb01g040090	TCCCCTCCCCCTCTCCCCGCATCAT	-334	292
Sb01g040450	CTGCCGCGACGCGCGC	-1201	1019
Sb01g040490	CCGCCGCCG	-1765	850
	GTCCAACCGCCGCCGCCGCC	-1752	767
Sb01g040580	GCCGAGCCCACTTTGCCCTGCGC	-233	159
Sb01g041280	GGCCGGCGATGG	-361	30
Sb01g041360	GGCGCCGGCCGGTGG	-2285	29
Sb01g041480	CCAGACCCCCCCCCC	-2993	268
Sb01g041520	ACCCCCACGGGCTCCGGCCGCCGCCTAC	-417	1067
	CAAACCCCCACGGGC	-420	760
Sb01g041700	CGACTGGCCTG	-1544	491
	GCCTACGGCCTACCCCTGCGCAAACCGGCGGCGTCCGGTGCCGCCGCCCGC	-1595	491
	GGCGCAGCGCGCGCGATG	-1498	866
Sb01g041830	CCCCATCTCGTCTC	-293	310
	CGTCCCCCCCCTCCGCCTC	-279	310
Sb01g042170	CGTCCTCGCCATCGAGCAGCGCCTCCGC	-2158	1066
Sb01g042340	ACCCCTCTCTCTGCCATC	-1839	753
Sb01g042760	GCCTCCCTG	-2298	963
Sb01g042890	CACTCACCCGCGC	-312	754
	CCCACTCACCCG	-314	412
	CCCCGGCCTGCTCCCTTTCCC	-2074	249
	CGGGCGCCGCCGCGC	-318	1130
	GCGGGGGCGGGCGCC	-315	201
	GGGGGGAATAGAGAC	-2661	855
Sb01g042990	CCTCGCACCGCC	-1973	693
Sb01g043140	TCGACCACCACTGCCATCGCA	-44	927
Sb01g043410	CGCACTGCGCGCTGCC	-483	167
	CGCTCCACGCTAGGC	-508	167
Sb01g043540	CGTGATCCGCCCCACCCCCACCCAACCCCCAAGAACGTAGTAGTGCACTCCTACTCCGC	-1383	788
Sb01g043600	CGTACCACCGG	-993	834
	GAGCTGCGTGCGCGCG	-982	834
Sb01g043810	CCCTGGCCGCCGC	-322	555
	CGCTCCCTGGCCGCCGCC	-323	649
Sb01g043850	CCCGGCTCTCCC	-104	396
	CCGGCTCTCCCAC	-103	195
Sb01g043870	GCCCGTCTGGCGAGGCGCCCCCGCTCCGGCTCCGCCGTTGCCCCCC	-536	712
	GGGGGGCAACGGCGGAGCCGG	-512	1122
Sb01g043950	CGGGCAGTCCCCGGCGCACCGAGCTTCCTCGCTCCACCTCCGATCCACG	-49	809
Sb01g044390	GGCGCAGTCTCGGAGCAGG	-2195	790
Sb01g044410	CCGAAACCAACTCCC	-187	345
	CGAAACGCGGCTGCAAGCGCTCGTGCTCA	-1943	663
	TCTCTCTCTCCGCGC	-1958	663
Sb01g044450	GCCCTCCCAGCGGC	-346	839
Sb01g044510	GCGGCGCGC	-1879	637
Sb01g044620	CTCTCTCCCCCTCTCCTGCAGCT	-251	627
Sb01g044710	CCGCACGGGCGCGCGCTGCTGCA	-893	1075
	CCGCGGCCCCGCCTGGTT	-912	1075
	CTCCCCCGGCC	-923	1075
Sb01g044910	GCGGGCGGGGCGCGCCGCGGCCACC	-2082	218
Sb01g045070	CGAACACGAGACCGACCGTGCCG	-159	518
	GACGACGAACACG	-164	1033
	GAGCTACTG	-1765	465
Sb01g045090	CATCCCATCC	-1235	565
Sb01g045100	GCTGCGGCGGCGCGAGGAA	-37	200
Sb01g045310	ACCCCGACGGCGGCGCCGGTGC	-2913	1004
	ACGCAGGCCGCGGTGCTGG	-2683	348
	ACGGCGGGTTCGTGTCCTACTGGCTGGCGCGCGCCG	-2601	103
	CTCCACTCC	-2844	458
	CTCCCCGCCGAGCCCGCCGCGCTGCGGAAGCTCCTGGAGCTGGCATCCTACCGCCCGCCGC	-2443	212
	GAACGCCGTCACGCTCCCGTACC	-2933	679
	GAGCTGCCGCCGAAG	-2717	896
	GCAGGCCGCGGTG	-2681	640
	GCGCCGTCTC	-2737	896
	GCGGCGCCGGTGCG	-2904	879
	GGCGCCGGCCTCCACCAGAACGC	-2950	895
	GGCGGCGCCGGTGCG	-2905	27
	GGGGCGGCGTGGACGAGATCCT	-2466	212
	TCCACCAGAACGCCGTCACG	-2940	1023
Sb01g045320	CACTCTCTCTCCCCTCTTGCTCCCAGACGACTGTTGGGCCGCCGCCGC	-349	579
	CCCTCCTCCTTCTCTCT	-378	579
	GCCGCCGCCGCCCTAG	-312	911
Sb01g045500	CAAGGGCGGCGGGCTGCCGGAAGG	-28	793
	GAGGCAGCAAGGGCGG	-35	592
Sb01g045550	ATCAGGGCAAGCACGGCTGCGCGGAC	-82	1119
	CGCCGAAGCG	-179	269
	CGGCCGGCGGGAGCTGAGCAGGAT	-168	269
	CGGCGTCGATGATGACGCCG	-130	1119
	GGGAGCCAGGCGGGGGTTG	-102	1119
	GGTGAGGGG	-54	1119
Sb01g045920	CTGCGGCCGGGCCGGGTAGGTAGACGACGAACCC	-434	178
Sb01g046490	GCACACATGTCCCTCCTCGAGCTCC	-214	824
Sb01g046560	ATCCCCCCTCATCACACTCTCC	-46	541
Sb01g046730	CACAGCATCAG	-252	284
	CAGCCCCTGCGCAACGCTAC	-283	1091
	CCTGCCAGCGAC	-517	789
	CGGCGGCGCAGCTTCTGCTC	-45	576
	CTGCGCAACGCTACCAGCCAGTCGACACAGC	-277	680
	GCCCCACCTGCCAGC	-523	495
	GCCGCCGTTGCAAG	-24	45
	GGTGGGGCCACAACAAAGAGGCTGGACCGCTGGACGGAC	-555	1045
	GTTGTGGCCC	-529	789
	GTTGTGGCCCCACCTGCCAG	-529	1086
	TGGCCCCACCTGCCAGCGAC	-525	767
Sb01g046780	GGCAGAGGCACCGGC	-167	665
Sb01g047110	CACCCCTCGCTCCTCGCACGCATCCCC	-585	931
Sb01g047270	CGATCCGGTTTCC	-191	290
Sb01g047350	GGCTCGCCGGCCGGC	-138	184
Sb01g047650	ATCGCGGCGACGGGACGGAGGATCCGG	-2481	781
Sb01g047730	AGGAGGCAGGCGAGAGGAG	-1429	32
	CACCGCCCTCCTCTCG	-1426	101
Sb01g047750	CCGCCTCCGCCTCCGCTCCCCTC	-81	627
	CGGCCGCCGCCTCCCTCCACCGT	-1581	627
Sb01g047970	GCACCCCCTCAGAGACA	-2408	1021
	TAAGCTTCCG	-2418	1021
Sb01g048070	GCCTACGCGCTCGGCTCCGCCG	-186	1077
Sb01g048160	CTCTCCCCTCCTCCCCTGCTCGGCTACTCGTCAAGCCAGGGGAAGAACCCAGCCC	-115	999
Sb01g048260	TCCGCCGCGTCGCTCGCGCTCCACG	-92	1074
Sb01g048340	CCGGCCTTCGCGCC	-761	851
Sb01g048370	CGCCAGTGGGGTGCACGGTTCGCATCTTGCG	-234	7
Sb01g048430	CCACCCGGCCCCCGC	-367	38
	TCCTCCTCCTCCTCCTCC	-436	652
Sb01g048510	GGGACGCCGCCGACGCG	-90	889
Sb01g048690	CGCTCACCCACCGCAACCGGCGTGC	-970	49
	CTCCCGCGACCGACCCGACCTGACCT	-408	1060
	CTGCCCCGGGTCGCCAGGAACGCACATCC	-384	1060
	GCCCCGGGTCGCCAGGAACGCACATCCGC	-382	1060
	GCCTCCCGCGACCGACCCGACCTGAC	-410	1060
	GTGCCTGCGCCGTACTCCC	-991	49
	TCGCTCACCCACCGCAACCGGCGTGC	-971	456
Sb01g048790	CTCTCCTCGTGCGGTGCCGCCTCCTGCCCC	-100	306
	GCCGCCTCCTGCCCCGTC	-85	594
	GCCTCCTGCCCC	-82	123
Sb01g048910	CCACGCCACCCGA	-198	630
Sb01g049220	CGCCGCCGCCGCCCTAGGCCAGGCGCTGAGGCTGTCC	-628	969
Sb01g049240	GGAGGGAA	-355	422
Sb01g049420	CTGCTCACCAGTCACCAGT	-25	659
Sb01g049460	CAGTCTCCGACGACTGGTAG	-534	710
	CTTCAGTCTCCGACGACTGGTAGCTCGCCGCC	-537	942
	GCAGCGACGGCCGACGGAA	-595	200
	TTCAGTCTCCGAC	-536	193
Sb01g050290	CTCCCTCCC	-20	850
Sb02g000640	TCCCTCCCGTC	-2136	836
Sb02g000870	CGGTGGCGGTGGCGG	-27	12
	GCCGCCACCGCCAC	-20	116
	GCGGCGGTGGCGG	-29	46
	GCGGCGGTGGCGGTGGCGGCGGCGGTG	-28	854
Sb02g001140	ACCTCTCCCTCG	-2389	412
	CCGCCGCCGCCAGCGCC	-2649	798
	CCTGGCGCTGGCGGCGGCGGC	-2652	918
	CGCCAGCGCCGCCGCCGCCG	-2676	114
	CGCCGCCAGCGCCAGGAACGCCAGCGCCGCCGCCGCCGCCAAAAG	-2682	940
	CGCCGTCGACGCCGTGCCGCGGTGCCG	-2340	904
	CGCTGGCGTTCC	-2662	30
	CGTGCCGCGGTGCCGCAACC	-2328	941
	CTCTCCCTCGCC	-2387	160
	GCGCCGCCGCCGCCGCC	-2681	798
	GCGGCGGCGGCGGCGCTGGCG	-2675	608
	GCGGCGGCGGCGGCGCTGGCGTT	-2675	589
	GGCGCTGGCGGCGGCGG	-2649	1121
	GGCGCTGGCGTTCC	-2664	1121
	GGCGGCGGCGGCGGCGC	-2676	588
	GGCGGCGGCGGCGGCGCTGGCGTTCCTGGCGCTGGC	-2676	405
	TGGCGTTCCTGGCGCT	-2659	588
	TGGCGTTCCTGGCGCTGGCGG	-2659	526
	TGGCGTTCCTGGCGCTGGCGGCGGC	-2659	954
Sb02g001890	ACCCACCACCACAGCGCACCGCGGCCGTT	-92	950
Sb02g001940	ACTCCCCAAA	-71	387
Sb02g003010	AAAAACTAATTGCACATTTTACGTGTAATTTGTGAGA	-2100	243
	CCTCCCCGCCTCCCTCCCTTC	-193	222
Sb02g003150	TGGAGTTGGAGACGTGG	-802	245
Sb02g003310	CCCCTTCCTCCTCC	-1927	571
Sb02g003850	TCCTCCCCCTTCCATC	-71	1018
	TCGCCGAAACCCTA	-54	1018
Sb02g003940	CCGACGAGCCGGCCGTGCA	-104	991
	GCGGCGGCGCGCGGTACCGCGCCG	-2967	475
Sb02g004230	CCGCCTCCTCCT	-841	994
Sb02g004370	CCCCACCCGCCCGCACCA	-667	875
Sb02g004900	ACCTGCGCTCGCCCCGCCG	-1026	773
	CAGCCGCGACATCCCCCCGCGCCTT	-794	1112
	CAGCTGGAGCCACGCCTCCG	-997	941
	CCTGCGCTCGCCCCGCC	-1025	800
	CGTACGTGCAGCAGCCGCGA	-805	651
	CGTCGGCCTGCGTAC	-815	1112
	CGTCGGCCTGCGTACGTGCAGCAGCCGC	-815	1066
	GCCGAGGCTGGCA	-1011	778
	GGAGCCACGCCTCCGCCGCACTGCACGGCC	-992	524
Sb02g004930	GCGGGTGGC	-2762	960
Sb02g006350	GCCGAGAGACGGCGAGG	-2748	792
Sb02g006620	CTGCAGGCCGGTGGTGTGC	-1640	1110
	GGCATTGGCGCG	-1662	772
	GTGCCCGTGCGGCCGTGCGGACGGCC	-1688	772
Sb02g006970	CACCGTCTCCGGCGAGCGCCGGCACGG	-1010	904
Sb02g007150	ACGGCGGAGCTAGAGCAGCACCGGGGGCGGGGGGTGACGGCGGCGGG	-1498	1118
	AGCTAGAGCAGCACCGGGG	-1491	328
	GCCACAGCCGAG	-1842	372
	GCCACGACCTTCCCC	-1830	372
	GGGCGGGGGGTGACGGCG	-1474	633
	GGGGCGGGGGG	-1475	1127
	GGGTGACGGCGGCGGGGACGC	-1467	635
Sb02g007340	CCCCTCTCCTCCTTCCTCTTCG	-1371	774
	CCTCGCTGCGTCTA	-1388	535
	CGGCCGCATCTTC	-1351	256
	TCCTCCTTCCTCT	-1365	102
Sb02g007610	GCTGGAGCCAGGCGCTGCTGC	-526	65
Sb02g007670	ACCAAATCTCCAGTTCCCCATCTCCATTCCGCGGCG	-93	274
	GTCGCCGTCGCCACGCGGT	-2508	790
Sb02g008110	CCTCTTCTCCTGCCGCCTC	-28	133
	CCTGCCGCCTCCATC	-20	363
	CGGCGTGATGGAGGCGGCAGGAGAAGAGGGCGCC	-34	178
	CTTCTCCTGCCGCC	-25	1010
	GGAGGCGGCAGGAGAAGAGGGCGCC	-34	1111
	GGCGCCCTCTTC	-33	972
	GGCGGCGCCCTCTTCTCCTGCC	-36	508
	GGCGGCGCCCTCTTCTCCTGCCGC	-36	667
	TTCTCCTGCCGCCTC	-24	109
Sb02g009110	CGCTCGCTCGCCTTCT	-169	454
	GCCGCACGCTCGC	-175	1094
	TCGCCTTCTCCGA	-162	1094
Sb02g009230	AGAGAGGGGCGGCGCTGGCGGCCGGAAGGGGGAGGGGAGACGGC	-2618	720
Sb02g009320	CCCCGTCACGGG	-857	370
Sb02g009450	CTAAACCCCCATCCCAAACCTTGACGCCGGCGATCTCCGCCGCC	-55	450
Sb02g009480	CCCCGAGCCCCCATTTTCACCGCCAGATT	-173	899
Sb02g009520	CTTCCTTGCTGCCGGCGG	-255	636
Sb02g009790	AACCCACCTCACCCGCCCCCTCGACCAGCCCACCCACCGACA	-319	838
Sb02g009870	GACGCCGACGCCGAC	-2794	384
Sb02g010060	AGCGGAAGCGGAGGCGGAGGC	-53	1022
	CAAACCACACCGCGGCTGC	-106	323
	CCAGTGCAGCCG	-30	1022
	CCGCTACCACCAACGCGGACGGCCGCCACGCGC	-58	817
	CCTCCGCTTCCGCTTCC	-73	1021
	CGATGCTCGCCAGCC	-139	603
	CGCGCGCGTGGCGGCCGTCCGC	-45	604
	GATGCTCGCCAGCCGCCGCCTC	-138	604
	GGCCTCTCCCGAGCGCGCGCGTGGCGGCCGTCCGC	-103	1022
	GGTCGCCTCC	-84	1021
	GTTGGTGGTAGCGGA	-68	1022
	TGCTCGCCAGCCGCC	-136	603
Sb02g010190	CTCACCCTCACTCTCTCTTCCC	-80	736
Sb02g010220	GAGAGAGGGGAAG	-309	44
	GAGGGAGGAGGAGGAGAGAGGGGAAGAAGGGG	-322	43
Sb02g012360	CCGCCGCCTCCTCCGCCTCCGGCCC	-51	1108
Sb02g013010	CCGCGGCGCGGCGCGGCGC	-517	1032
	GCGAGGCTGGTGGCCGC	-2150	727
	GTCCGCCACGAGCCGCGCCTACGCCG	-2178	727
Sb02g013040	AGCGGGGGGCTGGGG	-2744	613
Sb02g016600	CCTCTGTAGCCCCCGAACTAGGATCACCGGCA	-215	934
Sb02g016800	GGACCAAACGCAGGCGCCAGGCCGCGCAGGCGCGTGTAGCAGCG	-213	430
Sb02g018570	GCAGGTGA	-178	371
	GCCACGGTGGCGGCCTTGGG	-150	119
Sb02g018910	CCGCGGCTCCGCCGGGTCCTGACCGATCGCAGA	-405	138
Sb02g019520	ACCCCTCCCGACATCCTTCCGACACATCC	-304	950
Sb02g019610	CTCCCTCCG	-140	850
Sb02g020800	CGCCGCCTCTCTTGCCTCCGCTCCCGTTCGCGGCCCC	-191	623
Sb02g021150	CCGCAACCACCCCAGCCCAAC	-1739	1014
Sb02g021790	ACCGCACCTGCTCGCCCGATCACCCCGGCGGTTTCTTC	-905	813
Sb02g022080	ACCTCACCTGGGCATA	-2616	22
	ATGGGTGACAGGGAG	-2563	1130
	CGCGGCAACGCCGCGC	-1878	198
	GCTCGATCCGGCTACCTC	-1239	618
Sb02g022630	AAGTGGAGGGATG	-2177	46
	CCGCGCGCCGCTG	-736	1085
	CCTACTCCTCCCGCGCGCCG	-743	1086
	CGGGAGGAGTAGGCGCGC	-734	784
	GGAGTAGGCGCGC	-729	46
Sb02g022770	CCTTCTCTCTCG	-85	412
Sb02g023440	GCGATACCCCCGGCACCACCC	-802	770
Sb02g023550	AACTCGAAGCGCAGCGCC	-77	618
Sb02g023620	CTGTCAGTGGCC	-48	331
	GCCGCCGTCGCCG	-39	1033
Sb02g023710	TCACGACCCACCAACCTGCCTCCTCGTCCCTGCCTCCGTCTCCGTCGCTCCCTATCCA	-161	346
Sb02g023990	CCCTCTCTCTCTCTC	-326	184
Sb02g024320	AGCAGCACCTC	-121	17
	GGGCCGTCGGGCGTG	-35	804
Sb02g024520	AGGGTTTTGGCCT	-55	287
Sb02g024780	CGCTCCGCCGCACGGG	-2879	521
	CTGCTCCATCGCGGGCAAGTGCCTCCG	-2863	521
Sb02g024890	AGAGAGAGGCAGAGGCCGCAGGGGGAGGGAGAGGGGTATTGGGA	-678	720
	CCTCTTCCTCCTCCCCTGCTCGT	-349	867
	CGCCCGGCCGGCCGA	-37	830
	CGCTCGCCGTCCCGA	-326	830
	GAGGCAGAGGCCGCAGGGGGAGG	-673	721
	GGCGCGCGCGCAGGAGCCCAGCCGCGCCCG	-61	973
Sb02g025090	GCGCCGCCGCCGCCGGC	-885	800
Sb02g025700	CCGCACCAGTCC	-192	66
Sb02g026140	CCTCCGTCCCT	-666	836
Sb02g026370	GCAGGTGGTGGTGCGGCAGGAG	-277	717
	GCCGCCACCCCGTC	-235	197
Sb02g026380	ACGACCCGACG	-246	967
	AGGGAGAAGGGCGGA	-261	967
	CCAACTCCTCCCACC	-289	928
	GACCTCTCCTC	-301	928
	GCCTGGCGAAT	-108	859
	GGTGGCGGCGCTTG	-80	587
Sb02g026970	TCCAGCCGCCCCCTCGGAGGACC	-1933	628
Sb02g027430	AAACTAATCATGCC	-1011	241
Sb02g027840	CGCCTGCCCCCACCGGAAAGCGGCCGCCCCCTCTCCCGTCTCTCCCCCTTCCCCCCTCCCCTCCGT	-114	1124
Sb02g027980	CCCCCTTTC	-2144	219
Sb02g028000	AGAGGCGTAGGTGG	-2829	587
Sb02g028120	GCGCGCGGGCACCAAC	-1075	1063
Sb02g028210	CGCGAGCCG	-2481	1113
Sb02g028240	AATAAATATACAAATATA	-2473	239
	AGCTTAATTAATCTAGGTC	-2436	240
	CCGCCCCGCCCCGCC	-333	363
Sb02g028280	AGGGAATAGAGGGGGGGCGGG	-1570	1122
	GTCGCCGAGAGCGA	-1460	1038
	GTGAGAGAGAGGGAG	-1446	1038
Sb02g028400	ATGCCGGCAGCGCCGGCGGGGCTC	-2717	629
	CCTGCGCCACA	-2727	709
	GCCCTGCGCCACATGCCGGCAGCGCCGG	-2729	377
	GTCTCGCGGGAGCCCG	-2482	888
	TGCAGGCCACCGGCGG	-2521	888
Sb02g028700	CCGCGGCAATGTCCGTGTG	-865	23
Sb02g028720	TCGGCTGCTCGCTCTC	-1785	696
Sb02g028770	CCTCCCGTCGTCCGTCGGC	-249	446
	CGACCGCCCTCACCCTCGCCGGCGCCGACTA	-2616	48
	GCCTGCACCCGCAAGTCGGCTCG	-2188	867
Sb02g028780	CCCCGTCCCCAGCCCC	-973	476
	CCCCGTCCCCAGCCCCAGAGCACCCCA	-1001	476
	TCCGTCCCCGTCCCCGTCC	-1012	206
Sb02g028940	CTCCTCCATTCTCTTCC	-2429	1050
Sb02g029030	CGCGGCATCACC	-304	863
Sb02g029060	CCAAACAGC	-1864	83
Sb02g029080	TCCTTTCGCTCTTCTCTCTGTCGCGCGCGCG	-2796	455
Sb02g029800	CTCTGGCCTAGC	-105	863
Sb02g029810	CGCCGCTCGCCGCACGTCGGCCA	-965	628
	CGCTCGCCGCACGTCGGCCACGTCCGCCTCCGCC	-962	1100
Sb02g030420	GCGGGCGCGGCCGCCGCGCACGTAGA	-224	949
Sb02g030440	CGCAGCCCGCTCCTGACCCCTCCGCTCCGCG	-58	1055
Sb02g030700	CAACGACCCAACCGGAAACCGGATCC	-347	759
Sb02g031170	AGCAGGGTGAGCCGACGATACCGGCGCGGCCG	-211	155
	CGCGATCTACCACGAATGGCACCGATGAGCATGGCCT	-91	593
	CTAGCTCTCACGAGACGAG	-36	947
	GGGTGAGCCGACGATACCGGCGC	-207	1120
Sb02g031210	AAACTGTATA	-2841	469
	TTAGTTAATTCTTTTATC	-2830	469
Sb02g031450	GCCCGCGCTGTGCTCTCGCGTCCCG	-92	900
Sb02g031660	CCCATCAACGCCCTCCCGTCTC	-900	300
Sb02g031850	CCACCGGCACCGCATCCCACG	-65	1014
	CCCACCCACCTCG	-42	195
	CCGCATCCCACGTC	-56	1010
Sb02g031910	GGGCGCCCACTTCCGGCGGCCGGCCGGTCGCGCCGGCCAGGGAACAGCC	-787	1065
Sb02g031960	CTCCCTCAGCCTCGGTCTCTCA	-733	522
Sb02g032180	AAAAACTAATTACACAATTTGTCTATAAATCACGAGA	-875	243
	TCCTTCTTCTTATCC	-2428	540
Sb02g032230	CGTCGCCG	-2594	561
Sb02g032280	AGGCCGACGGCTGGATCCG	-338	1119
	CGCGGGTATATAAAGGGAGG	-366	1119
	CGGATCCAGCCGTCGGCCTCCCTCCCACCT	-325	267
	CGGCTGGATC	-348	269
	CGGGGCCGCGGGCTACGGACGGCT	-338	269
	GCCGTCGGCCTCCCTCCCACCTCC	-317	852
	GGGCCGCGGGCTACGGACGGCTCAGA	-319	1119
	TCGAGCAGG	-293	1119
	TTTATATACCCGCGTACCCCCTCTGCCCCGT	-292	852
Sb02g032330	CTCCCGTTCTCCCCTCCCGGACCCCGG	-1087	324
Sb02g032720	CCACCCGCCGCCGCCGCC	-17	618
Sb02g033040	ATCGGCCACGACGCCCG	-1455	54
	CTGTGCCGCAGCGCGGC	-1474	54
	TCCCCGCACTGCCGCTTCGGCGGCTCCGCTCCCCGGCATCGGGCG	-1522	54
Sb02g033090	CTCTTTCTCCCT	-706	370
Sb02g033120	GTGCTCGTCGCCGGC	-952	184
Sb02g033340	AGCTCCTCCTC	-58	17
	CGACGTCGGCAGTTC	-28	804
	CTCCTCCTC	-56	458
	TGGATAGAAAGAGAG	-1514	613
Sb02g033390	CCCCCCCCCCCCC	-104	327
Sb02g033430	CGCCTACTCCTCCCGCG	-578	656
Sb02g033680	CAGCACCGCACCGCAC	-200	888
	CTCGCGGTCCGCACCGTCGCCCCGAGAACACCATTAAGGACGGACGCG	-141	909
Sb02g033790	TGGGAGTTGCTGACACGATGTGGCATGCTGCAAGT	-410	822
Sb02g033830	CGCCCCGCTGCTCACCTAGCCCG	-1131	751
	GCCGCCACCACTG	-1156	751
	GGGAGTAGGCCC	-1143	751
Sb02g034080	GGTGGTTGGTGCCGGGGGCGGCGGGGCT	-411	1044
Sb02g034370	CTCCGGTCTCCGGCGGAAAGGCTAGCGGCGCGCAGACGCGAC	-1899	1030
Sb02g034740	CGCCGGCAAGGGCACACTC	-717	71
Sb02g035070	ACAATTCACAACAACAAATACATTAGGTTTA	-1089	468
Sb02g035150	CCCCCCGGCCGGCCGGCCCTCCTTCTCCGCTA	-37	164
	CCCCCGGCCGGCC	-36	1029
	CGGAGAAGGAGGGCCGG	-25	245
	CGGCCCTCCTTCTCCGC	-24	208
	CGGCCCTCCTTCTCCGC	-24	656
	GCACGCACGCACTT	-21	725
	GCCCCCCGGCCGGCCGGC	-38	649
	GGAGAAGGAGGGCCGGC	-45	245
Sb02g035270	CGCCGCCGCGC	-39	558
Sb02g035680	GCCGTGACGGCGTGAGGCGGAGCG	-2502	90
	GCGACGCGGGAGCGCTGACCGTCCGGAGGAG	-2537	90
Sb02g035800	CGGGAGGGAGGGACTAGGG	-65	1002
	CTCCACCACTCGCTC	-32	265
	CTCCCTCCCGCGCCCGCG	-51	265
Sb02g036020	AACGGCGGTGAGT	-708	1033
	AGCGGCGCATGCGTGC	-2258	198
	CACCTGATGCC	-160	59
	CAGCGGCGCATGCGTG	-2259	888
	CCAGCAGCGGC	-2263	689
	CCAGCAGCGGCGCATG	-2263	22
	CCCTCCAATCCGTGC	-71	760
	CCGTGCGCACACTGCGTC	-62	227
	CCTCCAATCCGTGCGCACACTG	-70	519
	CGCATGCGCCGCTGC	-2266	109
	CGCCGAAAGCCCGAAGCC	-181	344
	CGGCCGGCATCAGGTG	-163	888
	CGGCGCATGCGTGC	-2256	340
	CGTACAGGCACGCATGCGCCG	-2260	65
	CGTGCGCACACTGC	-61	758
	CTAGCTGCTGCTACCAGCGCACTTCGAATTCGACGCAGTGTGCGCACG	-62	909
	CTCCCTCCAAT	-73	615
	CTCCGGCCGGCATCAG	-163	888
	GCGCATGCGTGC	-2254	477
	GCTCCCTCCAATCCGTGC	-74	618
	GGCATGCATCCACTCGTACAGGCACGCA	-2260	460
	TCCCTCCAATCCGTGCGCACACTGC	-72	444
	TGCGCACACTGCGTC	-59	540
Sb02g036450	CCTTCCCCAAC	-280	615
Sb02g036690	CCCCCCCCCCCCCCCCCCC	-2786	625
	CCGCCTGCCGGCCGGCAGCGGTGGTA	-44	955
Sb02g036910	TCCGCACGGAGCCAAGGACGCACCTCACCATTCCTTCCAAGTCCACCACCCTCATCTT	-84	944
Sb02g037120	CCGCCGCCGCCCCGGGCGCGGCGGCC	-2230	509
Sb02g037480	TCCCTTTTCCTCTCGGCC	-161	833
Sb02g038050	CCCACCGCGTTACGCTGCAG	-140	941
Sb02g038060	ACGGAAAGAGACCACCACATC	-143	281
Sb02g038160	TCTCCGTCCTCTCC	-1405	758
Sb02g038850	CCACTTCCCCGGAAACCGCACAGC	-2983	55
	CCCACTTCCCCGG	-2985	1025
	GCCAATTGGCCATGGATGACCTCGCA	-401	943
Sb02g038890	ACCGCGCCCGGCCGGCCCCCGACTGT	-961	759
	ACCGGGGGCCCAT	-291	778
	ACGCACGGCTGCACGGGACGGGACCG	-983	772
	AGCGCCGCACCCACCGCCCCCTCTGTCATCC	-183	298
	CCCCACGCGCACGCACACG	-122	773
	CGCACACGCACACTCCTGCG	-111	936
	CGCCCGGCCGGC	-957	772
	GCGCACGCACACGCACACT	-116	773
	GGGCCACCGACGCATGGGCCCCCGG	-298	1074
Sb02g039120	CGGCACCGCGGCCGCCCGGCGCG	-2077	867
	GCGGCCGCGCGT	-2140	477
Sb02g039190	CGCGCCGCCGGCTCCAACTCCTCCGCCCGCC	-83	702
	CGCGCCGCCGGCTCCAACTCCTCCGCCCGCC	-86	702
Sb02g039390	GGCCCTGGCCGTCGCACCGGC	-278	918
Sb02g039530	CCCGTCATCGTCCCCACCT	-131	1110
	GCGTCGCGTCGCGTTACAGCGGGCAGCCAGGGCGCGCGGCCCCGAGAGAAGAC	-84	28
Sb02g039630	CAGGGGTTGTGGGC	-2815	879
Sb02g039640	CCCCTCCTCTGCCCCCACCGCCCGCTTCCTTCTGCCTTG	-232	1109
Sb02g039750	GCATGCAGCGC	-1225	1034
	GTCCTTGGGCCACGGCAAGCAACACTAC	-1255	1034
Sb02g040210	CCTGGCCCTCCACCGA	-203	1017
	CTCTCCCTCTCATCTCCCTTTC	-176	300
Sb02g040340	CCCCCCCCCCCCCCCCAC	-2212	1051
Sb02g040460	GAGAGGGGAGGGAA	-2131	959
	TGGGGAGGCC	-2116	959
Sb02g040530	CGGCGGCGGCGG	-23	30
Sb02g040830	CGGGGCGGCTGTG	-1462	634
	GCTGGCTGGTGGTGGTATGGTGCGGCCCGCGGCG	-1497	634
Sb02g040980	CCATCCCGCTCCC	-1151	195
Sb02g041050	CCCCCGCGTGGCCACGTCGCTCGCCAC	-181	544
	GCCCCCGCGTGGC	-182	1029
	GCGTGGCCACGTCGC	-176	38
	GGCCCCCGCGTGGCCACGT	-183	828
Sb02g041150	GCAACAGGCCTCCTTCCTCC	-121	936
Sb02g041170	GCCCACCGCGTGGGACGACGACGTCG	-1604	1024
Sb02g041610	GCAGGAGAACCGCGCCGCC	-1582	63
Sb02g041680	CGCCACCGCCGCACGAAGCGAGGAGCCGAAGCCAG	-100	453
Sb02g041950	CCGCCGCCATCTGC	-2198	69
Sb02g042220	CCAACGCGCGCGCCGCGGCCA	-197	927
	GGGGGCGGGGGCGGGGGCTCA	-251	927
Sb02g042480	TGCTCTGCGCCGGCCGGCCGGCTGCCC	-199	1081
Sb02g042500	CCCGGCAGCCCGCCACGCCGTCCACCC	-112	543
	CGAGGCGCCCTG	-517	986
	GCTCTGTCTCTCTCTGTCTG	-49	1114
Sb02g042590	GGCCACGTCGCGAAC	-1451	1070
Sb02g042700	TGGTGGTGGTGG	-391	30
Sb02g042760	CACCGCGGCGCACTCGACAGCC	-232	774
Sb02g043140	AGGGAGGAGCGCGTCCGCGTCCGGG	-266	719
	CCTCCCCTCCCCTCC	-246	268
	GCGCTCCTCCCTC	-264	739
	GGGGAGGGGAG	-238	1127
Sb02g043300	CGCAGCCCATCGATCC	-32	599
Sb02g043450	GCGCGAGGGACGGAGGCGT	-333	1002
Sb02g043730	TCATGCGGACGCGG	-447	587
Sb02g043860	ATATTATCCAATTATAGACTAATTAGGATCAAAAGATTCGTCTC	-1768	467
Sb02g043880	ATGGAGGGGAGGGGAGGGG	-263	958
	CTCCATTAGTCCCTCCCTCGC	-254	249
Sb02g043990	GACTGCAGGAG	-316	39
Sb02g044090	GGCGTGGCCAGGGGCG	-2274	599
Sb03g000280	TCCGTCTCTTCTCC	-1387	851
Sb03g000660	ACGCTCTGAGTAAGATTGAT	-1066	923
	ACTCATCTCCCTGTA	-1145	665
	AGGGTGAATAGGAGCGG	-1022	923
	CCGACATGGAGGAGGTGGAGG	-1045	923
	CGCCTTCACCT	-1135	914
	CGCTCCTATTCACCCTCGCCT	-1035	503
	CGTGCCGCGGAGAAGGTGAAGGCG	-1118	18
	GAAGGCGACCGCTCCGCCGTGC	-1306	508
	GACATGGAGGAGG	-1043	44
	GACGCTCTGAGTAAGATTGATGCC	-1067	667
	GCATCCAGGCGTGCACGGCGGAGC	-1312	18
	GCGGAGCGGTCGCC	-1295	254
	GGAGGGCATCCAGGCGTGCACGGCGGAGCG	-1317	973
	GGCGCTGGAGCTTGC	-1098	665
	GGCGGAGCGGTCGCCTTCCCACGA	-1296	667
	GGCGTGCACGGCGGAGCGGTCGC	-1305	1043
	GGGCATCCAGGC	-1314	693
	GTCAGCATCGCGGAGGGCATCCAGGCGTGCACGGCGGAGCGGTCGCCTTCCCAC	-1328	666
	TCTCCGCGGCACGGGCCT	-1124	914
	TGGTGGTTCTGAAGGTGG	-964	821
	TTCTGAAGG	-958	677
Sb03g000970	CGCGGCGCGCACA	-100	120
	CTTCTCCTC	-75	120
Sb03g000990	CCGCCGCCGCCACCCTGCGCCAGGTGCCGAGGCTTTCGCCTATCTCTTCGCCG	-94	1093
Sb03g001100	TATCCGCCATGGGATGAGGCTGCTGCAGCGTGTGGC	-1960	956
	TGGCCAGCTCCCTCCCCCTGCG	-1928	621
Sb03g001240	GCCGCCGCCGGCGACCAGATCAC	-61	1092
Sb03g001460	CAGCCCGTGCCGCC	-2673	1010
Sb03g001850	CTGGAGTAGCCGAGCTCGAGC	-350	968
Sb03g001890	CCGCCCGCCATCCCGACGGAAACC	-323	180
	CGCCCGCCATCCCGA	-322	515
	CGGAAACCGCCCTGCCGCTGCCGGCGCCCGGC	-307	515
	CTGCCGCTG	-296	180
	GCCGGCGCCCGGCGGC	-288	74
Sb03g001930	ATGGTGGTGGTGGG	-2958	725
Sb03g002160	ACCGCCGCCGCCGCC	-63	603
	TCCACCGCCGCCGCC	-66	603
Sb03g002240	CCCCCCCCCCTCTCCC	-2083	1063
	CCCTCTCCCCGGC	-2076	754
Sb03g002380	CCCACCATCCCC	-146	330
Sb03g002480	CCCCGCCCCGCCCTCCC	-868	585
	GTGCGGCCGCCGCTGCCTG	-887	585
Sb03g002620	GCGATCGACTTGCCTGCCGCTGCTCGCCCGCCTCC	-176	73
Sb03g002630	CGGCGCGGGTCTCCGATCCGATCCCCTGTCGTGTCTCC	-292	697
Sb03g003030	CCCGTCCCCCGCGCG	-217	27
	GGACGACG	-215	561
Sb03g003070	ACGACGACGCCGACGCCGGTGCTGGTG	-786	854
	CTCCTTTCCCTCCTGCTGCTACCC	-483	255
	GGAGGAGGAGGAGGA	-1939	12
Sb03g003080	AGGCGGAAGGAGAGG	-56	1130
	GGGGAGGAGCCAGCGAAGCCAAGGCAAGCCAGAACCAGGCCACAGCGGC	-137	91
Sb03g003180	CGGAGAGGCGCGCGCC	-2594	599
	TTTTATTCCAAACCCGCTCCTC	-215	620
Sb03g003380	CTCGAGCCTTCGC	-75	481
Sb03g003400	ACCGGCACAGCGCAGCCCC	-396	126
Sb03g003590	GCTCTACACCCCCACC	-773	499
Sb03g003660	CCCCCGCTCCATCCGCGCGCTCGCG	-459	1112
	CTCCCTCTGTCGCGC	-478	1112
Sb03g004000	GGGGCATCGGATCCAGCC	-1595	880
Sb03g004160	GCGGACGCAATGGCCG	-2462	592
Sb03g005110	CACATGGGT	-663	637
	CAGCGAGCGCTGGCGGTGGGGCAGGGTTGG	-2032	156
	GGAGGTGAGGAGGCGGGC	-1902	880
	GGTAGAGACGAGCC	-2047	156
	TAAGCGCAGGAGCTCGAC	-1927	880
	TCTCGGGCCGCACGGGGCG	-2074	156
Sb03g005760	TCGCCGTCGCCCTCGCAGCAGCCAC	-570	919
Sb03g006120	CGGGGGCGGGCGATCGG	-48	923
	GCTGATTCGGCGAGGCTGGGG	-71	923
	GGCGCAGATCCCGCGGCGCGAAAC	-171	667
	GGGGGCGGGCGATCGGGACACTGG	-47	667
	TCGCCGCGGCTCTGTTGGTC	-92	923
Sb03g006180	CCAGCTCGCCTCTCTCCTCTCCTCTCCTCACC	-64	366
	CTCCTCTCCTC	-51	709
Sb03g006420	ATCTGCATCAG	-773	284
	ATCTTCTTCTCCGGC	-1178	184
	CAAGCCAGC	-1229	83
	CAAGGCGTCCAATCCTGCGCGGC	-1118	6
	CACAGCCAC	-1287	83
	CACAGGACACCAGTCG	-1137	933
	CACCAGTCGGGTCAAGGCGTCCAATCCTGCG	-1130	7
	CACGGCGCCAGC	-900	863
	CCGCAGGGAGCGCCG	-1193	374
	CCGCTCGTACGCACC	-822	268
	CCGGTCCTTCCACAGCCACC	-1297	426
	CCTGATTCCGTCCTGCCATGGCATCTGCATCA	-795	934
	CCTGCGCGGCCGAGCTTTGCCCAG	-1105	99
	CCTTCCACAG	-1292	337
	CGAGCGGCCTCCTCGC	-814	696
	CGCACGGCGCCAGC	-902	69
	CGCCTACTTCTACTTCGTCTTCTTGTTG	-934	158
	CTCCCTGCGGC	-1186	332
	CTCCGGCGCTCCCTGCGG	-1193	636
	CTCCGGCGCTCCCTGCGG	-1194	636
	CTTCCACAGCCA	-1291	275
	CTTCGTCAGTTC	-699	66
	CTTCTTCTCCGG	-1176	370
	CTTCTTCTCCGG	-1183	370
	CTTCTTCTCCGG	-1191	370
	CTTGTCCTCTCTCCGGGT	-2278	1015
	CTTTTGGTGGC	-1281	104
	GAGAGGGATCTTCTTCTCCGGCGCTCCC	-1189	158
	GAGGGATCTTCTT	-1188	750
	GCAGCAGGTGCGTACGAGCG	-828	119
	GCAGCCATCA	-1017	387
	GCAGGTGC	-825	371
	GCCTCCTCGCCTTC	-808	851
	GCCTTGTCCTCTCT	-2280	851
	GCTAGTCGCCCGGTCCTTCCACAGCCACC	-1306	52
	GCTGTGGAAGGACCG	-1298	384
	GGCGAGGAGGCCGCT	-823	384
	GGCGAGGAGGCCGCT	-824	384
	GGTGGCCTCTGGCGCGTGGGGCCTT	-1348	1035
	GTCGCCCGGTCCTTCCACAGCCACCAA	-1302	82
	GTGGCTGTGGAAGG	-1290	725
	GTGGGAAAGAAAG	-1036	44
	GTTCTTGGTGGCC	-993	75
	TAGCCGCAGGGAGC	-1196	403
	TCACTCACCG	-1387	337
	TCCGGCGCTC	-1174	750
	TCCTTCCACA	-1293	387
	TCTGCTTCGTCAGTTC	-703	696
	TCTTCTTCTCCGGCGC	-1184	696
	TCTTCTTCTCCGGCGC	-1188	696
	TGATGCAGATG	-771	39
	TGCAAATATGC	-64	17
	TGCTGATGCAG	-772	284
	TTGCTCTCGGCGTGGGTTGGGTT	-655	60
Sb03g006610	AATCCGCCGCCTCCACCAGCTCCCCCACCC	-98	841
Sb03g006790	GGCACGGCGTCCGC	-1386	69
Sb03g006880	ATACCCAGCCACGCATAGAGTTGCAACCCAC	-138	462
	TCCACCGCCACTTGTTGCC	-2017	622
Sb03g007020	GCGCTCGCGCGC	-481	477
Sb03g007040	CCTCCTCCTCGCCGTCTCCTTCATCTCTAGTCA	-1596	1013
	GGAGTTGTCGAAGCTGGA	-1629	880
Sb03g007170	CCATCTCTCTCTCTC	-1098	713
Sb03g007510	CCCGCCGCCTCTTC	-245	758
	CCGCGGCCGCAGGCGTCGTTCCC	-266	1092
Sb03g007800	CCCCCCTCCTC	-438	457
	GCACCCGCCCCCGCGACACCCGGA	-470	457
Sb03g007830	ACGCCGATCCATCCGGCCCTCAGCCC	-2407	837
Sb03g008010	GTGGGGGGGCTCGGCGTCCGG	-2433	1122
	TCACCTCTGCCCCACTCGTCC	-2497	1014
Sb03g008320	CCTAGCCTCCCTCGC	-34	930
Sb03g008330	GTCTTTGCCTCCA	-2348	339
Sb03g008700	TGCCGCCCGACCCAGCCGCTGCCGCGGCCCACCC	-1161	929
Sb03g008730	CGCTCCGCCACT	-2260	412
Sb03g009260	CTCCTCCCA	-1992	458
Sb03g009710	CGCCGTCGTGGACCGTGGTGGTGGTG	-515	955
	TACGCATCCACCCCCGCCC	-178	625
Sb03g009840	GACCTGCGGGAGTGGAGGAC	-2207	783
Sb03g009900	CTCCCTCTCTTCCTCTCTCGCGTG	-275	130
Sb03g010130	CCTCCTCTCCTCC	-1441	195
	CTCCGCTCCCCAGCAGGACCCGCG	-1562	389
Sb03g010200	CGCCGCGTC	-17	365
Sb03g010230	AAAAGCAAC	-149	83
	AAAGCAAAGCGTACGGCAGC	-1661	119
	AAGCCGCAGCAG	-1534	275
	AATCCGGCGCGGCCTTTAAACGCCGGACGC	-1630	841
	ACAGAGTGTGGCAGCGA	-2656	731
	ACAGAGTGTGGCAGCGA	-2658	731
	ACCGAAAAATCCGGCGC	-1637	731
	ACCGAAAAATCCGGCGCG	-1637	618
	AGCAGCTGGTA	-1527	39
	AGGGTTTAGGCAG	-221	287
	ATATCATGTGCTGCCTTGCG	-1812	119
	CAACGCCG	-1723	561
	CAGCAGCTGGTAGC	-1528	403
	CAGCAGCTGGTAGC	-1528	505
	CAGCTGGTAGCC	-1525	331
	CAGTGGAATCA	-74	816
	CCGTTGCTAGCAAAG	-1672	374
	CGAAAAATCCGGCGCGG	-1635	731
	CGACCGAAAAATC	-1639	750
	CGCGGCATCAGC	-2628	863
	CGCGGCATCAGC	-2635	863
	CGCGTGCTTCCTTGACGGC	-2623	417
	CGGCAGCTGCGACCGAAAAATCCGG	-1648	373
	CGGCGCGGCC	-1626	750
	CGTACGGCAGCTGC	-1652	69
	CGTACGGCAGCTGCGACCGAAAAATCCGGCGCGGC	-1652	150
	CGTGACTCGGGATCATGCTGATGCCGCGTGCTTCCTTGACGGCGA	-2647	352
	CTCGCTGCCACACTCTGTTGGTCC	-2670	225
	CTCTGTTGGTCCGTGACTCGGGATCATGCTGATGCCGCGTG	-2658	111
	CTGCATCACTCC	-82	66
	CTGCATCACTCC	-83	66
	CTGCATCACTCC	-86	66
	CTGCCACACTCTGTTGGTC	-2666	226
	CTTCCTTGACGG	-2617	370
	GACATGCGACAGTGGCAA	-188	466
	GACTCGGGATCATGCTGATGCCGCGTGC	-2644	794
	GATTCCACTGCATC	-78	851
	GCAACGGC	-1670	371
	GCAACGGC	-1677	371
	GCACCCAGATCGAAGC	-1546	419
	GCAGCAGC	-1529	371
	GCAGCTGC	-1641	371
	GCAGCTGGTAGCC	-1526	75
	GCAGTTGC	-1152	371
	GCCGACAACGCCG	-1728	1033
	GCCGCAGCAGCTGGTAGCCGT	-1532	51
	GCCGCGCCGGA	-1626	104
	GCCGCGCCGGA	-1633	104
	GCCGTCAAGGAAGCACGCG	-2626	63
	GCCGTGGCTAGTGTT	-1562	384
	GCTGCGACCGAAAAATCCGGCGCGGC	-1643	351
	GCTTCCTTGACGGCGA	-2618	696
	GGCAGCTGCGACCGAA	-1647	922
	GGCATCAGCATGATCCCGAGTCACG	-2644	900
	GGCCGCGCCGGATTTTTCGGTCGCA	-1653	900
	GGCCGCGCCGGATTTTTCGGTCGCAGCTG	-1646	899
	GGCGCGGCCTTTAAACGCCGGA	-1625	285
	TACGGCAGCTGCGACCG	-1650	402
	TCTGTTGGTCCGTGACTCGGGAT	-2657	60
	TGCTGGTGCAT	-1920	284
	TGCTTCCTTGACGGC	-2619	184
	TGTGCTGCCTTGCGTGACG	-1806	118
	TGTTGGTCCGTGACT	-2655	384
	TTGCTTTGCTAGCAACGG	-1673	636
Sb03g010250	ACCCGGGTGCCTGCTGCATCTGATCCCA	-195	460
	ACCGTCCCCTGCTCC	-168	540
	ATCCCACCGTC	-173	615
	CATCTGATCCC	-179	59
	CATCTGATCCCACCGTCCCCTG	-179	519
	CCACCGTCCCCTGC	-170	758
	CCCACCGTCCCCT	-171	195
	CCCACCGTCCCCTGC	-171	760
	CCCACCGTCCCCTGCTCC	-171	171
	CCCACCGTCCCCTGCTCC	-171	227
	CCTGCTGCATCTGATCCCACCGTCCCCTGCTCCAAACTAACCCTCCTTTTCTTACATGCACTACACC	-186	230
	GATCCCACCGTCCCCTGC	-174	618
	TGCATCTGATCCCACCGTCCC	-181	65
	TGCATCTGATCCCACCGTCCCCTGC	-181	444
	TTACATGCACTACACCCACTTCCTGCGG	-135	460
Sb03g010280	AACGAAAAGCGGGGGGGCTGG	-2275	1122
	ACGCCTCCCGCGCACGGC	-2120	649
	AGCGCTGACGTCACACGCGCGGC	-2207	26
	CACGGCGCCTCTCCCGG	-2108	656
	CAGCCACGAAAACT	-2148	725
	CCCGCGCACGGCG	-2114	555
	CCGATGACCTGGACGCCAG	-2144	1101
	CGCCGTGCGCGGGAG	-2101	1038
	CGGGGGGGCTGGTGGC	-2266	41
	CTCCCGCGC	-2116	1113
	CTGACGGCCGCCC	-2160	1029
	CTGCGACCGGGAGA	-2117	1038
	GCACGGCGCCTCTCCCG	-2109	616
	GGACGCCAGCTGTCACG	-2134	402
	GTCACACGCGCGGCCTTCCCAGCCACG	-2198	799
	GTCACGCCTCCCGC	-2123	616
	TCGCAGTCTCGCA	-2091	616
	TGCGACCGGGAGAGGCG	-2124	245
	TTTTCGTGGCTGACGGCCGCCCGCG	-2169	799
Sb03g010320	CTCCACCTCCGCCTCCACGC	-2048	478
Sb03g010380	ACGGCGGCGGCCGACGGGGC	-144	244
Sb03g010870	GGTCTTATCCGCACTCCGACCGGCGCCACCTCCC	-85	253
	TCACTTCATCCC	-1793	275
Sb03g011420	CACGCCGCGCGG	-703	372
	CCCTACCCTTTCCCC	-691	372
Sb03g011620	CAGCCTGCTCTC	-58	123
Sb03g011850	GAGCACGACGTGGCGGC	-1325	577
	GCCCGGCCATGGCCACCTCTGCGTATACCGCG	-1038	299
	GGCCTTCACGC	-966	558
Sb03g012550	AGACCCAGGGGC	-353	390
	AGGTCCCCCAGA	-365	390
	CACACCCGGCAGAGC	-226	29
	CACATCCGCAC	-2229	615
	CCCCAGGGGTGCACGTAACGGCGAGGGCCCCTGGGTCTTCTGGG	-405	1135
	CTCCTCCTCGCTCTCCTGTC	-60	707
	GGCCTGACACGTGG	-380	390
Sb03g012630	CGCTTGCGTCAGTGAGAGAG	-68	1023
Sb03g013530	CATCGGCAGTTGGGCGCAGCCT	-1516	470
	CGCGCGCGCGCTC	-196	555
	CGCGCGCGCTCTCTCTC	-194	129
	CGCGGGGG	-1047	422
	GCCGCACGCGCGCCG	-116	948
	TGCGGCACCGTCGCC	-117	948
Sb03g013760	ACCACACGC	-89	83
Sb03g013780	CCTCGCCGAGCCGCGCC	-2081	402
Sb03g014480	CTGGGTGAGAGAGGGGGA	-2784	14
Sb03g015000	CGTGCCGAGCCGGCT	-28	1070
	GAAGCCGCCGCCCACGCCGCGAAGC	-149	463
Sb03g019750	CAACGACGCCCGGCAACGGCAAG	-61	196
	GCCTTCCGCCACGGCCACAT	-87	644
Sb03g022970	AAAAACTAATTGCACAGTTTACCTGTAATTTGTGAGA	-455	243
	ATCTCTCCG	-940	850
	CACCGCCGCCAGCGTCGGCT	-980	941
	CAGTCCTCGACACCGCCGCC	-990	325
	CCTCACGGCCTGCGCATCTCT	-955	1103
	CGCGCATCACTGAGTCTGCTT	-823	222
	CGTCGGCTCCGCAC	-968	325
	CTCACGGCCTGCGCATCTCTC	-954	222
	CTCACGGCCTGCGCATCTCTCCGGCAGCC	-954	847
	CTCCCCGGCCGCACCGGATTT	-79	222
	CTGCCCTCCCTG	-755	994
	CTGCGCATCTCTCCGG	-946	325
	CTTGCTACT	-779	850
	GAACAGGCCAGCAGACACCCCCGGCCGGCCAGC	-2873	1104
	GCCAGCAGCCATCCCT	-2846	499
	GCCTGCGCATCTCTCC	-948	414
	GCGTCGGCTCCGCA	-969	1103
	GCTCCTCGATGCCCACCGCCGCGCGC	-844	759
	GCTGCTCCTCGATGCCCACCGC	-847	825
	GGAGCCGACGCTGGCGGCGGTG	-972	1006
	TCCTCGACACCGCCGCCAGCGTCGGCTCCGC	-987	115
Sb03g023990	CGGTCGTGCGTGCTCG	-2098	888
	GGGCGTGGGGCG	-2399	609
	GTCGGTCGT	-2408	609
Sb03g024870	ATGAGGTGGAG	-2026	39
Sb03g025240	CCGCCGCCATCGCTGCCACGC	-1127	965
	GCCGCCGCCGCCGCGA	-84	911
Sb03g025440	AACCCCTCCGTCCTTCCTTC	-75	962
	CCAACCGACTCCCAATTCCAC	-55	962
	CTTCGCGTCTC	-33	962
Sb03g025470	CATCCCCAGCCCACCCAGCAATGCCCTCCTCCTC	-164	1100
	CGCGCACCAGCAACCACA	-303	347
Sb03g025490	TGGCGGCGGCAGGCAC	-2231	41
Sb03g025650	TGCCGCGGGTGCGATA	-2857	198
Sb03g025820	GCCGCCACCGACCA	-154	116
Sb03g025850	CGAGGGTGGAGA	-782	500
Sb03g025880	CCCACGCCCTCG	-117	412
	CCCTCTCCCTCCTCGCCCCCGC	-97	37
	CGCACCAAGCACCACGCGCCGACCTGTCCCTGGACCTGACCCAG	-70	728
	CGCCCCCGCCCACCCGC	-84	1050
	TCACAGCTGCACGCCCACGCCCTCGCCTTGTCTCCCTCTCCCTCCTCGCCCCCGCCCACCCGCACC	-130	1124
	TCCTCGCCCCCGC	-88	195
Sb03g026010	CGCCGCTCCCGA	-2901	370
	CGCCGCTCCCGA	-2923	370
Sb03g026170	ACACGGTCGTCCCAC	-559	497
	ACGGATGGCGCGGCCCG	-260	408
	ACGGATGGCGCGGCCCGGAGCGCACTGCG	-246	897
	ACGTCAACCCTATCGCC	-372	367
	CACCGATCGAGCTCCGACGGATGGCGCGG	-262	153
	CATCCGTCGGAGC	-255	479
	CCCCGCGCCACGCC	-322	166
	CCTCTGCCACCGATCGAGCTCC	-269	897
	CGCACACGGTCGTCCCAC	-567	652
	CGGCGCCGTGGCACCCGTAGCACGGGCCG	-518	146
	CGGTCGCGCATCC	-356	479
	GACCGGCGATAG	-370	500
	GCGCTCCGGGCCGCGCCA	-271	866
	GGCCCCGCGCCACGCC	-326	74
	TCGCCGGTCGCGC	-360	479
	TCTTCTGCCTGCCGCACACGGTCGTCCC	-562	858
Sb03g026240	CGCCCTCCG	-121	1113
Sb03g026390	CCGTCTCCCGCGCCGC	-51	696
	GTTACCCAACGG	-168	370
Sb03g026870	GCCGCGGCGCCGGAC	-19	987
Sb03g026990	TCTCGATCTCACCTCGCG	-203	131
Sb03g027230	GAGAGAGAGAGCGCGGGTTCTTCGA	-442	954
	GCGCCGACGCCGTCCTACGCCAGGTGCCCAGGTCTTCGTCGGGCCCTTCGCCA	-319	1093
Sb03g027630	GCGCTCCTCCCACGCT	-1651	414
Sb03g027710	GCACGGGCGGCT	-283	986
Sb03g027730	TCCTCCTCTTTTCCCCTTCGCTTCGGGC	-904	1067
Sb03g027790	CGGGGTCCACTTCGCC	-2281	599
Sb03g027810	CAGCAGCAGCCGCGGCCGGCCCG	-1234	867
	CCGCCCCGGCGGGGG	-1545	1130
	CCTCTCCTAGTCTCCTGGT	-98	446
	CGCGGCCGGCCCGCGCCAAACGAAACGAAA	-1224	605
	CGTGCTCCTCCTCGCCTCCTCGTGCTCGCGG	-1183	48
	GCCGGCCCGCGC	-1220	477
	GCGGAGGAAGCAGCAGCAGCAGCAGCAGCAGCAGCCGCGGCCGGCCCGC	-1259	91
	GCGTGCTCCTCCTCGCCTCCTCG	-1184	867
	GTGGGGGGTGGGGGG	-801	1130
	TCAACCCACCCCCCCCCCCCACCCC	-810	444
Sb03g027900	CCGCCGCCGCCACCGCCACC	-392	426
	GCCGCCGCCGCCACCGCCACCGCCGC	-393	351
Sb03g028610	CGCTCAAGCCA	-2913	284
	GGACAGGTTTCGGGTGC	-1839	731
Sb03g028810	TCACGCGCCACGGCACGGGCGGCGGCATCG	-205	423
Sb03g028860	GGACACCACCACTCA	-272	109
Sb03g028910	CACTGCCCAGCACGCTACC	-659	625
Sb03g028930	CGCCAAGGCGCCGCCGGGCAGCAGCAGGGCTGCTGGCTCTCGTCGCCTG	-95	809
Sb03g029390	ACGGCGCCGCCGCCG	-2635	1138
	AGGCAGTGGAGG	-2680	1138
	CAGTGGAGGAGGG	-2677	46
	CAGTGGAGGAGGGGGCGG	-2677	784
	CCACCGACACGGGAGAGGTG	-2656	1138
	CCCTCTCCCTCTCGGTTCCAACGCCA	-2759	566
	CCGGGCCCCTCTC	-2729	1085
	CGCCCCCTCC	-2691	1125
	CGGGGGTGGAAGA	-2731	46
	GAGCTCGCAGGCCCCAGGCCGGATGCAGATCGAGGACTCGGCG	-2804	1131
	GAGGAGGGGGCGG	-2672	46
	GCCGGTGGCAGCGCGGA	-2624	674
	GCGGAGGAGAAGGGGAAGGCAGTGGAG	-2696	673
	GGAGGAGAAGGGGAA	-2694	12
	GGCGGAGGAGAAG	-2697	1138
	TCCACTGCCT	-2681	1125
	TCCGCCTCCGTCTCCTCACCTTCCCCTTCTT	-2722	680
	TCCGCCTCCGTCTCCTCACCTTCCCCTTCTT	-2735	680
	TCCTCCTCCACCCCCGTCCC	-2826	1086
	TGGAAGAAGGGGAAGGTGAG	-2725	785
Sb03g029470	CCCCTCGCCCCCGCCC	-185	647
	CCCGCACCGCACCCACCCGGTC	-172	774
	CGACGGACCTCCCTCC	-212	647
	CTCGCCCCCGCCCGCA	-182	647
Sb03g029540	GCTTGAGTTGGGGAG	-61	855
Sb03g029590	GCACGGCAC	-440	963
Sb03g029640	AGGGGCTCAGGGGAGCA	-2085	724
	AGGGTTCGAGTTGGCTGTTGA	-2064	1122
	CAACAGCCAACTCGAACCCTCCACTGCTCCCC	-2077	366
	CCACCCCCATTTCTCACCCCC	-1186	1014
	CTTGCCACCATCA	-2390	339
	GGGCGACCAACACC	-1247	745
	TGCACGGGGTTGC	-2098	724
	TGCAGGGGCTCAGGGGAGCAGT	-2088	147
Sb03g029680	CACGGCCGAGGCGTGGCGC	-2162	1032
	CCCCTCACCCCACCGCGCCACCGGCG	-2336	727
	CCGGCCGCCTCCTGTCGCCGGTGCCGCGGC	-2115	306
	CGCCGGTGCCGC	-2100	123
	GCAGGAGGCGGCCGGCC	-2310	727
	GCCGCCTCCTGCCGCCGG	-2325	594
	GCTGCGACACCGGCCGGGGGA	-2281	1001
Sb03g029710	CGCCGCCGCCGCTGCCCGG	-513	991
Sb03g029810	ACCGGCCCGGCCTCCCCACGCTCGCAGGCGAAGGCCCCCTG	-230	111
	CGCGCGGGGGA	-148	104
Sb03g029860	GCCCTCGCGCTCCCCTCTCC	-126	172
Sb03g029880	CCCCATGTCAGATGGGCCCGCGCCCGC	-212	190
	CCCGCCGTCCT	-184	190
	CGAGCTTTGGCGGCTTGGCCACCCAACATCACCCACCCGGAGTCCCGGATACCCACG	-269	190
Sb03g030090	ACCGGCCGGCGA	-813	409
	ACTGCGTACGCACCTCCCTGTCCCCT	-800	409
	CCTCGCCACCGTCCTCCGCTCACCGGCCGGCGAC	-834	892
	CGCACCTCCCTGTCCC	-792	1017
	CGCGCCCTCGCCACCGTCCTCCGCTC	-839	409
	CGGCCGGCAGGCAGCG	-720	957
	CGGGCTCTCAGGGCTT	-904	454
	CGTACGCACCT	-796	836
	GCGGCGCTCGGGA	-918	1094
	GCGGCTCCCCCTCTCACCGGTCGCCTCGCGCCCTCGCCACCGTCCTCCGCTCACCGGCCGGCGACACTGCGTAC	-865	829
	GGCTCCCCCTCTCACCGG	-863	652
	TCGCCTCGCGCCCTCGCCACCGTCCTCCG	-845	1057
	TCTCAGGGCTTTC	-899	1094
Sb03g030190	CAGAGAGACGACG	-24	44
	CCACTTCGTCCTCG	-1400	209
	CCCAAACCAATCCCC	-111	345
	CCGACGCCGCACCTGTCTTAGCCGTT	-137	509
	CCGCGGCCACT	-1406	914
	CCGCGGCCACTTCGTCCTCGG	-1406	503
	CCGCTCCTCCGGGTCCGCGGCCACTTCGT	-1420	661
	CCTCTTCCCCAGTC	-98	209
	CGTCCTCGGCGCCGCCGC	-1394	914
	CTCCGCTCCTCCGGGTCCGCGGCCACTTCGTCCTC	-1422	1080
	GAGCGAGACGCGGCGGCGCCGAGGACGAAGTGGCCGCGGA	-1408	484
	GAGGCCGGGAGGGAG	-1333	613
	GCCACTTCGTCCTCGGCGCCGCCGCGT	-1401	1081
	GCCGCGTCTCGCTCGCCT	-1381	618
	GCGAGACGCGGCGGCGCCGAGGACGAAGTGG	-1401	723
	GGAGCGGAGGCCGGGAGGGAGG	-1339	575
	GTCCCCCTTGTCGTTTGCGC	-80	1091
	TGCTCCGCTCCTCCGGGTCCGCGGCCA	-1424	1081
Sb03g030340	CCCGACGAG	-1483	189
Sb03g030560	CCACCGGTTCG	-52	59
Sb03g030610	CGTCCTGCGTCCCAA	-63	497
Sb03g031190	CCGCCGTC	-308	561
Sb03g031310	GGCAGCGGCCGCGGCGCGGGGCCGC	-2975	1111
Sb03g031480	CCCGCCCCG	-308	427
	CGTCCCCGCCCCG	-312	102
	GCCCGTCCCCGCC	-315	193
	TCGCATCACCTCGTCCCGGCGACAGTCCGCCGCCCGTC	-346	427
Sb03g031570	GCCGCACCGCAAC	-213	905
Sb03g031620	CCGCAGCACCGGCCGCCGGGAGCCCGG	-1387	562
Sb03g032190	GGGGGGCGAGCGGTGG	-694	41
Sb03g032340	ACCCCCACCCCCACCCCACCTC	-169	415
	CCCCACCCCCAC	-167	972
Sb03g032420	CCACGCCCCCCC	-382	358
	CCACGCCCCCCCCCC	-382	345
	CCCCCCCCCCCTT	-370	358
	CGGTGCAGCGAACCCACGCCC	-395	503
Sb03g032520	AAGGGGAGAGAGAGAGAG	-1324	1141
	TCTCTCTCTCT	-418	836
	TGAGAGAGAGAGAGAGAGAG	-409	785
Sb03g032530	GGGGCGAGGCGAGGAGGAG	-26	958
Sb03g032630	GGCCCAGCCCAGACAGCCCCCGCTC	-184	641
Sb03g032850	CGTGCGGCGGCGCA	-2922	424
	GCAAAGGAGCGATGCG	-1610	957
	TGTCACTGGGGTAGTGGGG	-1159	1128
Sb03g032910	CCGCGTCGCAGCCGTGG	-328	245
	CCGCTTCTG	-338	1113
	CGCGGCCACGCCCACGCC	-343	964
	CGCGGCCACGCCCACGCCC	-343	126
	CGGCTCGCCATCTCCTC	-40	656
	GCAGCCGTGGCAGAAGCGGG	-321	244
	GCGGCCACGCCCA	-305	616
	GGCCCAGCCGCCCG	-338	616
	GGGCGTGGCCGCGTCGC	-336	245
	TCTCCCGGGCTTCCGGCTCGCCATCTCCTCTC	-53	164
	TTCTGCCACGGCTGCGA	-323	616
Sb03g033390	CCGCGTGCACGCGCTCGGGCGCCGC	-666	786
Sb03g033590	CCCCACGCCCCACGCGCC	-222	171
Sb03g033640	CTCCGCCG	-2522	561
Sb03g033930	TTCGCGCCCGCTGCACAGCCGCCGCA	-2032	908
	TTGCATCGGGCGGC	-1968	487
Sb03g034010	GCAGCCGCCGCTTCT	-103	495
Sb03g034030	CCCGCGGCCCCGCCCCACCCGCCC	-35	181
	CGGCCCCGC	-31	850
Sb03g034090	CCTGGCTCGTAGCTGGATCGCGCG	-1809	18
Sb03g034110	GCGCCACAGGGACGGACGACG	-295	806
	GCGCCACCGCCAGCGCCACAG	-274	806
Sb03g034310	CTCACGTCGATCCGCCTCCCGCATTGCCTTGAAGCCTCTCGATTCGGGCGGACCCGAGCTGCCCCG	-137	211
	CTCTCCTTATCCCTCCTCTCGTCCTCCTCGTGC	-202	375
Sb03g034350	GCGACGGGTCGGAAGG	-146	41
Sb03g034700	CGGCCGACCCGGCGCCGCGCCCCCCGT	-1572	324
Sb03g034750	CCCCTGCGCGCACGCGCT	-83	187
	CCCGCGCCGCTTCGACCGTTGCCG	-110	475
	CGCTCTCCATCTCGCGATCCCC	-69	289
	CTCACCGGACCCATGCGCA	-2418	991
Sb03g035080	GGCTTTGCAGCTGCGCGTAGAGAAT	-619	271
Sb03g035120	ACACGGCCACGCCAGCACC	-363	49
	GCCCGAGTCACCATCCCGGCGCCGC	-344	49
Sb03g035310	ACGACGGCGGCGGC	-1682	69
Sb03g035330	CTGCTCCGGCCGCCGTCGCCGCCGG	-455	373
Sb03g035340	CCCGCGCGAGCCGG	-72	587
Sb03g035770	TGGGGCGGCGCAGC	-228	545
Sb03g035800	GGGCGCTGGAG	-1919	39
Sb03g036010	CATCCTGCCGCTGCCACG	-1305	473
	GCCGATGTTGCCGCCTCG	-1223	473
	GCTTGCCCCTGCC	-1278	290
Sb03g036290	CACTTGCACTTGTCGATGTTCTAGATGTC	-1646	404
Sb03g036370	CTTCCGCGGCTGAACTGGCCCC	-40	604
Sb03g036580	GCGCACGCGCAG	-2912	670
Sb03g036660	CACAACCACCCCCGCT	-70	1017
Sb03g036710	CAACCGCCGGAATCCCC	-2849	798
Sb03g036720	CCGCGGGCCGT	-30	689
Sb03g036760	CAACCTACC	-235	850
Sb03g036790	GACATAGGAGGCG	-721	1033
	GCCGACGGTGATG	-1375	1033
Sb03g036810	CGTCCACGGCGG	-2762	500
Sb03g036890	GGAGAGGAGGGCGGCGGCGGCG	-494	1006
Sb03g036940	CGTCGGAATCTGGAACCCGCCTCCGCCT	-324	648
	CTCCCTCCTCCCCGGCC	-195	741
	CTGCACGCCA	-334	648
	GGGAGGAGGGAGGCTG	-193	41
	TCTCATTGCTGACCGCCGCCGCATCCTTCTTCCCCACC	-238	498
Sb03g036950	CTGCCTGCCTGCCTGCGCCTC	-442	222
	GCCGTCCCCCCACCCC	-478	414
Sb03g037160	CGCCGCCGCCGCCG	-1556	1010
Sb03g037280	TCGCCGCGACTCG	-241	102
Sb03g037290	CTGGGCCG	-112	561
Sb03g037410	ACTCTCAAGCCCCAGGAGGACGTGCGCACGCGC	-148	817
Sb03g037420	AGGACGTGCGCACGC	-156	830
	TCCCTCCCGCTCTCGGCCGGACC	-255	341
Sb03g037630	CAACCATCGTCACCATACT	-1376	350
Sb03g038080	CCGCCCGCCCGCGCCGCACG	-535	1091
Sb03g038150	CTTCCCCTTCTCCCCTCACCCT	-171	825
	TCCCCCCTTCTT	-180	994
Sb03g038200	CCCAACCCCTCCAC	-190	985
	CCCGGCGGCCGGCCGG	-26	376
Sb03g038250	CTCTTGGCGTCGACTGGGCGACCGTCGCAGCCGC	-541	106
	CTCTTGGCGTCGACTGGGCGACCGTCGCAGCCGC	-541	1100
	GGGCGACCGTCGCAGCCG	-526	538
Sb03g038340	AGGTCGTTGCCTCCCTCCCTCCGCCCTCCCCCACCC	-534	938
	ATGGGTGGGGTTGG	-2607	725
	CACGAGGTCGTTGCCTCCCTCCCTCCGCCCTCCCCC	-538	938
	CACTTCCTTCTTCCTCCCCCTCTCTCTC	-2636	158
	CCGCCCTCCCCCACC	-514	268
	CGCCCCTCGCTCCCTC	-2537	74
	CGCTCAGGGGAAGGAGGGAGAGGGAGGGAGCG	-2553	43
	CGTGAGAGGCAAAGCATGGGCCAA	-1520	99
	CTCCCTCCCTCTCCCTCCTTCCCCT	-2549	361
	CTCGCTCCCTCCCTCTCC	-2534	1015
	GAGAGGGAGGGAGC	-2536	879
	GAGGGAGAGGGAG	-2540	44
	TCCCTCCGCCCTCCCCCACC	-519	853
	TCTTCTTCGGTAGCAT	-2575	696
Sb03g038410	GCAGGAGGGATCCAAGGTAGGGGGTGGA	-520	1044
Sb03g039440	GCCTGCTCCTCACT	-56	851
Sb03g039590	CTCGCCCCGGCAGGCTGCCCCCCTCGC	-235	1102
Sb03g039630	CCTGCCCGCCTCG	-331	162
Sb03g039830	GCCTTCCGCCGCCTCCGCC	-50	328
Sb03g039920	GCAATTTC	-71	371
	GGAGCCATCA	-120	387
	GGAGGGGGAGCCAGCGA	-272	731
Sb03g040000	GGAGAGGAAGTTCGGCGTGGC	-1021	1122
Sb03g040210	GCCGCGCCG	-851	963
Sb03g040750	ACCAGCTCCTCCTCCTATC	-325	622
	CCCTGTGCGGCGGCGGCGGGCCG	-36	1043
	CCGCCGGCCCGCCGCCGC	-28	210
	CCTGTGCGGCG	-35	39
	CGCCGGCCCGCCGCCGCC	-28	191
	CGGCGGCGGCGGGCCG	-29	41
	CTCGAACCCGTTGCA	-1639	27
	GCACGCAACCAGGTGGAGAGCTCCAAGCCAC	-216	462
	GCGGCGGCGGGC	-27	477
	GCGGCGGCGGGCCGGCGGTACGGTGA	-27	89
	GCGGGCCGGCGGTACG	-21	41
	GGTACGGTGAC	-11	906
	GTGAGGGCAGTGCACGACCCAGCACGATG	-1619	791
	TGTGCGGCGGCG	-33	88
	TGTGCGGCGGCGGCGG	-33	41
Sb03g040950	AGGCCAGCAATGTCCACCGACACCGAGCCACC	-1555	942
	ATGCCGCCACAACTTTGCTC	-1589	710
	CATTGCTGGCCTCGTCGC	-1554	490
	CCACAACTTTGCTCTCATCGTCGCGACGAGGCCAG	-1583	453
	CCGAGCCACCGAC	-1533	193
	GACGACCTG	-282	963
Sb03g040980	CTCACGCCGCGCTCACGACG	-285	270
Sb03g041080	AGGAAGGCGGAAGCCCGA	-1361	1137
Sb03g041510	CGGGGGTGGGTGGGGT	-2055	41
Sb03g041660	TCACCCCGCATCG	-693	102
Sb03g041720	CACCGCCGCCGCTGCCGCCGCAAGGG	-1951	1048
	CCGCCTGGGGCCAGCACCGCCGCCGCTGCCGC	-1965	1097
Sb03g041950	CAGACGGCCCGCCCTCCGCCGC	-186	825
Sb03g042010	GCCGCCGCCGGATCCCACCTCGCCTC	-803	351
Sb03g042110	CCATCTCCTCCCCTACCCACC	-494	1014
Sb03g042310	CGTCTTCGCCGGCGACGAGCACCGCCAGGTACGC	-295	748
	CTCGTCTTCGCC	-297	160
	GCGGAGGGAAGGGGGGGCTGA	-2180	608
	TGCTCGTCGCCGGCGAAGACG	-294	608
Sb03g042410	GCCGCCGCCGGCGC	-2647	1000
Sb03g042960	AGGGCGCGCCGCGCGCCTCCCTGTCC	-415	997
Sb03g043200	GGCAGCCGGCCGGGCTT	-2829	157
Sb03g043500	CTCGCGCCCCTCCCCGGGGC	-108	651
Sb03g043610	CTACCCCCGCCCCTATATAAGGCCGGCCGCCGCCGCCGCCGTCCGACGACT	-104	205
	GGGGGTAGCGCGGCCCGTG	-111	421
Sb03g044060	CCCCACCTCAACTGCGGCCATCGCCG	-2853	1024
	CTTCCCCACCTCAACTGCGGCC	-2856	604
	TCAACTGCGGCCATCGCCGCC	-2846	918
Sb03g044120	ACCGGAGCGGTGGG	-2352	1121
	CGGAGCGGTGGGGGGCGGTGG	-2350	526
	CTTTCGCGGGGTCAGGAACGCCCCTCCA	-293	1066
	CTTTCGCGGGGTCAGGAACGCCCCTCCA	-294	1066
	GGAGCGGTGGGGGGCGGTGGGGACG	-2349	719
	GGCGGGCCGAGGGA	-2463	1121
	GGCGGTGGGGACGTGGC	-2337	1121
	GGGCGGTGGGGACGTG	-2338	41
	GGGGGCGGTGGGGACGTGGCG	-2340	918
	GGGGGTTCGGCGCTCCG	-2448	1121
	GGGGGTTCGGCGCTCCGGCGGCGG	-2448	730
Sb03g044250	ACGAGCGCCGTCGCGCCGT	-645	417
	ACGCCTCCTCCCTCTTGCCTT	-722	222
	AGCGCCGTCGCGCC	-642	197
	CACGCCTCCTCCCT	-723	535
	CATTATCCACGAGCGCCGTC	-653	941
	CATTGCCGCCGCCCTCGCC	-682	625
	CCCCGCGACGCGGGCCGCCACCGCCCTAGCGTG	-808	1073
	CCCGCGACGCGGGCCGCCACCGCCCTA	-807	776
	CCCGCGTCGCGGGGCGAG	-805	78
	CCCTAGCGT	-785	850
	CCGCCACCGCCCTAGCGTGCTCCTCTC	-794	776
	CGACGACGGGGAGGTCCTCGGCCTGCGC	-635	1066
	CGCAGGCCGAGGACCTCCCCGTC	-624	589
	CGCCCCGCGACGCGGGCCGCCACCG	-810	1074
	CGCCCTCGCCGTGACGTCC	-673	625
	CGCCCTCGCCGTGACGTCCGCATTATCCACGAGCGCCGTCGCGCCGTCGCGCAGGC	-673	653
	CGCCGTCGCGCCGTCGCGCAG	-640	608
	CGCGACGCGGGCCGCCACCG	-805	941
	CGCGACGCGGGCCGCCACCGC	-805	222
	CGCGACGCGGGCCGCCACCGCCCT	-805	181
	CGCGACGCGGGCCGCCACCGCCCTAGCGTGCTCCTCTC	-805	163
	CGGCCTGCGCGACGGCGC	-638	78
	CTCCATGGTCGTTCATTGCC	-695	941
	CTCGCCCCGCGACGCG	-812	559
	CTCGCCCCGCGACGCGGGCCGCC	-812	993
	CTCGCCGTG	-669	850
	CTCTCGCCCCGCGACGCGGGC	-814	249
	CTTCGACGCTCTCGCCCCGCGACGCGGGCCGCCA	-822	748
	GATGAGGTCCTCCTCATCGCCGACGAGGT	-758	154
	GCCCCGCGACGCGGGCCGCCACCGCC	-809	759
	GCCCCGCGACGCGGGCCGCCACCGCCC	-809	776
	GCCGTCGCGCAGGCCGAGGACCTCCCCGTC	-631	524
	GCCTCCTCCCTCTTGCCTTCGGCGACTCCATGGTCGTTC	-720	653
	GCGACGGCGCTC	-641	1134
	GCTAGGGCGGTGGCGGCCCGCGTCGCGGGGCGAGAGCG	-838	902
	GCTCTCGCCCCGCGA	-815	497
	GCTCTCGCCCCGCGACGCGGGCCGCCA	-815	221
	GGACGTCACGGCGAGGGCGGCG	-668	1006
	GGCCGCCACCGCCCTAGCGTGCTCCTCTCGGCTCG	-796	559
	GGGCCGCCA	-797	850
	GTCGTCGGATGCTAGG	-604	922
	TCCCTCTTGCC	-714	836
	TCGAAGGAGATCGATTACGGG	-800	902
	TCGACGCTCTCGCCC	-820	713
	TCGACGCTCTCGCCCCGCGACGCGGGCCG	-820	154
	TGACGTCCGCATTATCCACGAGCGCCGTCGCGCCGTCGCGCAGGC	-662	940
	TGAGGTCCTCC	-756	559
Sb03g044270	GCCGGCGCCGCGAGCGCGCGCCG	-31	1043
Sb03g044430	CCCACCCCCATCTCGCTCGC	-45	815
	CCCCATCTCGCTCG	-40	128
	CTCGTCCCCACTCCCCTCC	-25	815
	GGGGGCGGAGGAGCTGAGGCGCGGTGGCGGCGGAGCTGCGACGCGGGG	-467	671
	GTCCCCCTCCTCCTCC	-66	1017
	TCCTCCTCCTCAA	-59	815
Sb03g044610	CCGGCGCGCGCGCGAC	-1926	687
Sb03g044740	GCCCGTCCCGTCCCGTCCCG	-2475	1114
	TTTTTCACCTGCA	-2026	1098
Sb03g044810	GCAGTGGCGGCGGGTGGGGCGG	-507	575
Sb03g045170	ACCGCGGCTC	-2639	514
	ACCGCGGCTC	-2647	514
	CCCCCCTCCTCCA	-2617	481
	CGGCCCGGCGGCGTCACGTC	-2670	707
	GCCTACCCAGTGCC	-2628	514
	GCCTACCCAGTGCC	-2636	514
Sb03g045390	GCCCCTCTGCTCC	-708	739
	TGCTCATTAATGGCGGGCA	-645	602
Sb03g045640	CCCCCCCCCCCCCCCTTC	-585	171
	CCGCCGCCGCCCTACGCC	-206	171
	CCGTCCTCCCTCT	-302	162
	CCGTTTTCTGGGCTTTCGCCGG	-177	913
	CGAGCAGCCCCCCCCCCCCCCCCCTCCATTC	-1154	298
	CGCCGCGTGCTCGCTT	-321	1062
	CGTGCTCGCTTCTCCCGTCCTCCCTC	-316	1031
	CTCCCTCTCTCTCTCTC	-297	1050
	CTCTCTCTCTCTCTCTCTC	-289	699
	CTCTCTCTCTCTCTCTCTC	-291	699
	GAGTGGGCGACCGCCGCCG	-216	95
	GCCCGCCGCCTTTCTCCCCTTCCTGCTGTG	-134	531
	GCCGCCCTACGCCAGGTGCCCGGGCCGTTTTCTGGGCTTTCGCCGGCGA	-201	1065
	GCCGCCGCCCTACGCC	-204	57
	GGGGGGGGGGGGGGGGCT	-1145	14
	TCCCGTCCTCCCTCTCTCTCTCTCTCTCTCTCTC	-304	1062
Sb03g046010	GGGGCGGCGTGTCCCCGCCGCACGCGCACCCGCGCGCCACGGAGATCCTCTTCGTCGCCGAGGGCACCCTGGAG	-2070	829
Sb03g046130	CCTGGTACGGGGAGGTCAGCCACC	-54	180
	GACCGCGCT	-30	180
	GCCGCCTGCCTTCACC	-128	74
Sb03g046480	GCCCGGCCGCCGCCACTGCCGCCGCC	-32	908
Sb03g046510	GCGGCGTAGTGGGTGTCAGACGAGACGGCGGGGGCA	-1733	956
Sb03g046530	CCGCCGCCAT	-2462	565
	CCTCCTCCTCCTCCTCCT	-2666	131
Sb03g046540	CACAGCGCGGCAGC	-1293	839
	CTCCTTGCGCGGCGGCTCTCCCCCTCCTCCCTG	-1162	1013
	GTAGTAGTCCAGGTCGTT	-2459	880
Sb03g046760	CTCCCGGCCGTCGCA	-2304	948
Sb03g046800	GCGTGGTCGCGGAGAAGCCGC	-2817	516
Sb03g047020	CTGCAGCTCCTGCCACTGCCTCTG	-53	130
Sb03g047300	CCCTCGCCTCC	-66	967
	GCCGGGAGGAGGGAG	-83	967
	GGGTGCGGCGTCTG	-47	587
Sb03g047340	CCGGCCTAGGGTGCCCGGCGGGCC	-2102	269
	GAGCCTGGCC	-2113	269
Sb04g000230	ACTGCCCAGTCCCCC	-91	540
	CGGAGAAGATGGCCTG	-120	888
Sb04g000320	GTGGTGGTGTTGCG	-626	879
Sb04g000370	CTCTCTCTCTCTCTCTCTC	-359	699
	TCTGCTCCTTTGTTGTTGCCGC	-210	913
Sb04g000570	GGCGGAGGCGGGG	-141	1033
	GGCGGAGGCGGGG	-143	1033
Sb04g000630	ACAACGCCACCGCCGCGCGCGTCACCG	-2440	232
	CGGTGCCCTCGGCCC	-2772	127
Sb04g000880	CTACAGAGGCCAGAAGCC	-941	344
Sb04g001060	CTGCTCCGACTCCGACCACCACCACC	-210	179
Sb04g001320	TCAGACGCG	-26	189
Sb04g001880	CAGCTAGCGC	-36	565
Sb04g001940	CACCGCCACCCGAGCTGGCGCCTGCGG	-2165	931
	CTCCACTTCGAA	-2126	160
Sb04g002120	ACCCTCGCGGGCCCC	-159	495
Sb04g002140	ACGAGGGGGGAGAGAGGAG	-278	32
	CCCCTCGTCGCTTCT	-267	570
	CCGTAACGGCTGCTCGCTCGCTTTCCCGT	-203	440
	CCTCTCTCCCCCCTCGT	-276	438
	CCTCTCTCCCCCCTCGTCG	-276	335
	CCTCTCTCCCCCCTCGTCGC	-276	172
	CCTTCCTTCGCT	-288	330
	CCTTCGCTCCTCTCTC	-284	570
	CCTTCGCTCCTCTCTCCC	-284	833
	CGCTCCTCTCTCCCCC	-280	169
	CGGCTGCTCGCTCGCTTTC	-197	23
	CGTCGCTTCTGTTCTTGAATTTCTCGCCGG	-262	105
	CTCCTCTCTCCCC	-278	327
	CTCCTCTCTCCCCCCT	-278	169
	CTCCTTCCTTCGCTCCT	-290	438
	CTCTCCCCCCTC	-273	330
	CTCTCTCCCCCCTCGTCGCTTCTG	-275	130
	CTTCGCTCCTCTCTCC	-283	169
	TCCTTCGCTCCTCTCT	-285	101
	TCTCCCCCCTCGTCGC	-272	169
	TTCCTTCGCTCCTCTCTCCCCC	-286	415
	TTCGCTCCTCTCTCCCCCCTCG	-282	621
	TTCGCTCCTCTCTCCCCCCTCG	-282	735
	TTCGCTCCTCTCTCCCCCCTCG	-282	736
Sb04g002200	CCACTGCCAGCGCCGCCGC	-121	133
Sb04g002440	CCCCCCTCCTCCTCGTCACCAAC	-1575	341
	CCCCCTCCTCC	-1574	836
	GACCCGGGCTCTCGC	-2203	830
	GCTCCTTCTCC	-2525	836
Sb04g002560	AAGCGCGCAGCTGTGTC	-2794	724
	ACGACACAGCTGCGCGCTTGCAGCAGCTGCCGG	-2809	1107
	CAGCTGCCGGCCGGCCGG	-2793	473
	CAGCTGCCGGCCGGCCGG	-2816	473
	CATGCTCCGGCCGG	-2822	839
	CCGGCAGCTGCTG	-2808	724
	CCTCCTCAACATGCTCCGGCCGGCCGG	-2831	320
	GGCCGGCCGGCAGCTGCTGCAAG	-2814	400
Sb04g002660	GCTGCGCACCCCCGCCGGCCGCC	-30	993
	GGCGCTGCGCACCCCCGCCGGCC	-33	993
Sb04g002770	CAGGAGATTGAGGAGGA	-1753	731
	CTGCTGCTACCACCA	-2203	374
Sb04g002850	GCCGGCGGCGGTGGC	-48	987
Sb04g002990	CACTCCCCTGTGCCTCTTCCACGCCA	-547	297
	CCACTCCCCTG	-548	558
Sb04g003370	GCGGCCGGAGTGGAG	-290	1130
	GGAGGGCGGTGACGG	-279	855
Sb04g003510	AAGGTGGTGGGG	-167	1134
Sb04g003670	GCCCGCTGCCCGCCCCCC	-875	964
	TCCTCTCTGCTGCTG	-1087	713
Sb04g003780	CCATCTCGCCCGCCGCCGCCGC	-1480	37
	CCCGCCGCCGCCGCCGCCGCCGC	-1472	400
	CGCCCGCCGCCGCCGCCGCCGCCGCCGCCGCCGCCGCGGGCGACGACGA	-1474	1065
	CGCGCGCCGAGGACGC	-1495	22
Sb04g003900	CGCGCCGCCACAGCCGCCGCCGC	-51	400
Sb04g004050	CCTTCCTTCCCTTCCACCGTTTGCTCT	-141	1102
	CGTGCTCCCTCCGCCTTCCTTCCCTTC	-154	1102
Sb04g004190	AACCCCCTACCCCCC	-69	930
	CCACACGTC	-150	646
Sb04g004370	GCGGGCGCGTCGGCGTCC	-548	866
Sb04g004770	CCCCCATCCCGCTTCGTCT	-133	335
Sb04g004910	CGCGGGGGGCACGA	-321	745
	CGGCGTCCGCCATC	-2377	745
Sb04g005330	CGCGTCGCCGTGCCGTGCCGTGCCG	-1855	799
	CGCTGCCGCACCGCCCGCACCGCCGCG	-1886	799
Sb04g005370	GGCCACGGCGGGGCCGCGCGAGCAG	-2435	719
	TGCGCCCAACAGCAGAGCC	-2250	1128
Sb04g005550	GCCAGCGGCGGCC	-1440	75
Sb04g005610	CTTCCCTTCTCTCCTCTCCTCTCCT	-134	1108
	GTGTCAGCGAGTGGAGCGCCG	-553	806
Sb04g005940	ACCGCACGCGCCCCCCTCGCTGCC	-1460	976
	CGCGTCGCCCCAC	-1420	1033
	CTTTCCCCTGTCGCCTTCCTCACCCC	-1498	976
Sb04g005960	GCCAGCTCGATCAGGGGGAGGCCCGACG	-59	16
Sb04g006200	AATGGAACCCCTGG	-215	340
	TGGTTGAAACGTGC	-1537	340
Sb04g006620	GGCGGGCGGGTTGT	-144	1038
	TGTGGCCTGTGGCTG	-130	1038
Sb04g006760	ACCACCTTCCTCACCCATTTC	-1314	485
	CGACGACG	-97	561
	GCCGACGCATGCAGCCCATGA	-179	485
Sb04g007150	AACAAAACTTCTCCCTCT	-289	311
	AACCGCCCTGCC	-222	3
	ACTATATAACCGCCCTGCCCTCCCTTGCCTT	-229	852
	AGCAGAGACGACTCAGAC	-36	880
	CACCACTATATAACCGCCCTGCCCTCC	-233	931
	CCACAGAAGCCC	-189	624
	CCACAGAAGCCCCCGCCA	-189	624
	CCCTCCCCGTCGACCTCCCCCAC	-253	1092
	CCCTCCCCGTCGACCTCCCCCACC	-253	852
	CCGTCGACCTCCCCCACCACTATATAA	-247	1012
	CCTCTCGCTCTCTCACCAACGGC	-276	1092
	CCTTCCCTTCTCACCACAGAAGCCCCC	-202	1012
	CCTTGCCTTCCCTTCTCA	-207	624
	CCTTGCCTTCCCTTCTCACCACAGAAGCCCCCGCCATTA	-207	451
	CGCCCTGCCCTCCCTTGCCTTCCCTTC	-219	931
	CGGCCCCTCCCCGTCGAC	-257	311
	CTCCCCGTCGAC	-251	160
	CTCCCTTGCCTTCC	-210	3
	GACCTCCCCCAC	-242	160
	TTACCACCACCC	-171	624
	TTGCCTTCCCTTCTCACC	-205	652
Sb04g007360	ACGGCGGCCGCCGCC	-2027	495
	CCGCCATTGCCA	-144	624
	CGCCGCCGGCGCGGCCT	-2019	157
	CGGCGCGAGGACGGCGGCCG	-2037	576
	CTGCCATCGTCGCCTCGCG	-2004	350
	GACGGCGGCCGCCGCCGGCGCGGC	-2028	55
	GAGGCGACGATGGCAG	-2004	592
	GAGGCGACGATGGCAG	-2009	592
	GCAGGCCGCGCCGGC	-2015	987
	GCCGCCGCCGGCGC	-2021	116
	GCCGCCGCCGGCGCGGCCTGCCATCGTCGC	-2021	886
	GCCGCCGCCGGCGCGGCCTGCCATCGTCGCCT	-2021	584
	GCCGGCGCGGCCTGC	-2015	987
	GCCGGCGCGGCCTGCCAT	-2015	61
	GCGCGAGGACGGCGGC	-2035	592
	GGCTCCGGCTCCGGC	-25	665
	TCCCTCCCTCCCTCTCCGCCATTGCC	-159	566
	TCCTTCCCTCCCTCCCTC	-163	624
Sb04g007690	GAGGAGGGCGGGGGC	-2358	201
Sb04g008270	GGTAAGTGCACAGAGTAGGTGG	-455	717
Sb04g008300	GCCAAGGGAGGCCGAG	-1993	922
Sb04g008430	CCGTCTCCCACCTAACCTAACGCGCCCCCACCCAATCGATCGCCTATCCGC	-181	491
	TCGCCTCCTCA	-129	491
Sb04g008560	TCTCTGACGCCGCCGCCCGCCG	-48	519
Sb04g008570	CGCCTCCGCTCGCT	-68	1103
	CGCGCTCGCGCTACGCTTCGC	-52	1103
Sb04g008690	CTCCGCGTGGTCCTCCT	-2744	979
Sb04g009150	GGGGGCTCGGCGGCG	-2882	613
Sb04g009660	GTCGTCGCCTTCG	-739	339
Sb04g009710	TGTTCCCTCACTCCCTCGT	-103	625
Sb04g009760	TCCGCTCCGCCT	-94	412
Sb04g009770	CCTCGGCTT	-138	850
Sb04g009820	GACAGAAGGGGAA	-249	778
Sb04g010180	CCAGCTGC	-56	371
Sb04g010370	CTCGTTCCCTTCCTC	-68	713
	GCCCGCCTCGCCGTGGTC	-2608	964
Sb04g010390	CTGGGTGGTGCTGGGGCT	-2855	821
Sb04g011270	CCTCTCCCT	-50	850
Sb04g012230	CGCCGCCGCCCCATCG	-620	559
	CTTCCTTGCCG	-566	559
	GCCCCATCGTGCCCTCCGCCTCCTCCC	-613	776
	GCCCTCCGCCTCCTCCCGAACAAAGCCGTCGCGCT	-603	559
Sb04g012700	GCCACTGGCTCCCACC	-2943	74
Sb04g012930	TCCTGCTCCTTCTCC	-1767	540
Sb04g016070	TGTGCGTGGCTCCGTTGTGGGCCCGCCT	-892	676
Sb04g017840	CCAGGGCATCCC	-2858	275
	CGCTCGCGCGCGCACCACGACATGCGGGGCCCAC	-1357	253
Sb04g019280	GCCCGACCGCGACCGCGACCGCGAGGC	-84	1049
Sb04g020670	CTCCACCGCGCTCGCCGGCCGCCGCCA	-525	521
	GGCCGGAGCTTCTCTT	-542	521
Sb04g021260	CACCGTCGCCCTCCGCCC	-2415	1058
Sb04g021280	CGAACCCAAAACCGGGCCCCTGCTTCCTCTCACACCTCGCCCGC	-1620	728
Sb04g021330	CCCACTCTACTCCG	-120	128
	CGCGCCCCGCCTCCTGCTCGTACGTACCGTCCTCTCC	-63	1096
	GAGGTGCGGCGGTCCTGCTCCCGGCGGTG	-2631	583
Sb04g021430	GCTTAACCCCCCTAGCAAATCAC	-116	1092
Sb04g021470	ATATCCGTCTGCCGCC	-830	922
Sb04g021710	GGGTCGACGGCGGTGGCTCG	-31	669
Sb04g022080	CACATTCGG	-2132	637
Sb04g022350	CCCTTCCCTCCTCC	-181	357
	GCAGCTGCTAGGCAC	-442	1070
Sb04g022380	CGGCAGAGCCCCCATGGCGG	-917	114
Sb04g022390	AAAAACTAACTGCACAATTTACCTGTAATTTGTGAGA	-867	243
	CCATGGGGGCTCTGCC	-2851	810
	CCGCCATGGGGGCTCTGCCGGGCC	-2854	389
	GCGTGCGAGCTACCACCGACCGGG	-2822	389
	TGGGGGCTCTGCCGGGCCGCGCAGG	-2848	322
Sb04g022580	CAGCCGCTCCCCCT	-1656	535
Sb04g022590	CCAACGGCATCGGCG	-334	638
	CCGTGACCCCCACCCACCCTAACCC	-1608	1108
Sb04g022670	CGGCAGCGGCGGCGAGG	-204	792
Sb04g022720	GCCCGCTCCGCCTCC	-182	540
Sb04g022760	CAGCTGCTCCGCCGCGCCGCGCAGC	-2050	322
	CCGCAGCTGCTCCGCC	-2053	810
Sb04g022830	ACCCGCGCC	-597	850
	CGTCACCACCCTCCTTCCGC	-284	767
	GGCCCGGCTCCCCCTCCTCT	-560	767
Sb04g023480	CGGCGCCGGAG	-37	507
Sb04g023750	CCGTGCCGTCCTCAGCAT	-977	173
Sb04g023780	CCCGAGCTC	-500	637
	CTTCCTCCTCCT	-259	994
Sb04g023800	CGTGGCTCCCCCACCACCCACC	-204	508
Sb04g023910	CCGACGGCAGCGGT	-47	69
Sb04g024000	ACCCGCAAGCGGCAGTCGGCTTCACCATAACTCCCCCCCCCCCC	-1423	1116
	AGCCGCCGCCGCCAGCGCGCACGGGATGGAGGCGGCG	-553	969
	ATGGCTGCTCCGGCAGCCA	-1126	602
	ATTAAATATAGACAAAAA	-906	239
	CCCGCGGCGGACCAAGCCGACCGGCCGGCCGCGCAC	-500	215
	CGCCGCCGC	-550	365
	CGCCGCCGCCTCCATCCCG	-532	991
	CGCGCTCCCGTAGCCC	-513	687
	CGCGCTCCCGTAGCCCGCGGCGGACCAAGCCGACCGGCCGGCCGCG	-513	493
	CGCTCCGCCAGAAACAGC	-1214	78
	CGGGCGTGGCCG	-280	500
	CGGTCGGCTTGGTCCGCC	-485	78
	CTCCCCCCCCCCCCCCCC	-1393	1051
	CTGGGCGGGCGGGCGGGCGTGGCCGC	-293	563
	GAGGCGGCG	-525	189
	GAGGCGGCGGCGCGCGCTCCC	-525	968
	GAGGCGGCGGCGCGCGCTCCCGTAGCCCGCGGC	-525	1136
	GCGCGCCGCCGCCTCCATCC	-526	936
	GCGCGCGCCGCCGCCTCCATCCCGTG	-535	949
	GCGGCGGCGCGCG	-522	46
	GCTCCGGCAGCCACT	-1120	638
	GGCCAGAGACACACC	-710	109
	GGGATGGAGGCGGCGGC	-531	924
	TTTTTCACCCGCA	-1429	1098
Sb04g024230	AGGGGTGCGGTGGC	-2322	487
	CCACCGCACCCCTTGCCCCTAC	-2333	393
Sb04g024280	CGTCGCGTCTTG	-265	160
Sb04g024440	CTGACGCCGCCGCCGGTGGTCGCGTAGGTGGTGGCGGC	-42	952
Sb04g024860	ACCGCCCCGCGCCGCGCCCGC	-159	927
	CGCGCCCGCCGCTGCGGTGCG	-208	927
Sb04g025160	CGGCGTCCACGCGCGGGCTCGCCG	-409	18
	GCTGCTTCAGATCC	-342	254
Sb04g025380	CTCGCAGTCGGCG	-1050	195
Sb04g025460	CCTCCCGCTCGTCAGT	-635	169
Sb04g025530	GAGGGTCTGAGGACGTGA	-179	784
Sb04g025760	GACGCCGCGCGCGCGCGG	-1110	866
Sb04g025800	CGTCGTCGCCTTTGGTTCCGCTGACGGCCTCGTCTCACCCTCCCTCTCGCTGACGC	-1502	653
	CTTTCGCGTTGTACAGCAGGCCGGCCCGGTTAGGCCACG	-1545	653
Sb04g026090	AGGTGCCCATCGGTCC	-538	1019
	TTCGCTCCCCAGCGGCGGCGGCCACAGCCACACGCCCA	-686	401
Sb04g026190	CCGCCGCTGATAGC	-261	403
Sb04g026230	CGGCGTCGCCGCGGAGGCAGCAGCTCCGC	-1427	418
Sb04g026740	CCCTCCCAGCGCCGCCGC	-721	210
Sb04g026850	TGCCTGCTGCCTCCCC	-141	169
Sb04g027220	TCGCGGCGCCGCCGTCGC	-1097	187
Sb04g027260	CCACCTTCCCTTTCCCGCACCGCACCGCCCCCGGTTTC	-78	317
Sb04g027530	CCACTCCGTCCCCGCG	-82	1018
	CTGCTTCTCGAGCG	-65	1018
Sb04g027650	CCCCCCCCCCCC	-2705	972
	CCCCCCCCCCCCCCCC	-2703	570
	CCCCCCCCCCCCCCCCCCC	-2704	335
	CCCCCCCCCCCCCCCCCCCCCC	-2709	415
	CCCCCCCCCCCCCCCCGGGCAGCTAGATCCGC	-2698	1052
	CCCCCCCCCCCCCGGGCAGCTAGATCCGCGGGGCGTCGACTGGAGACGGCGGCGCCGTACGACGCGCGGCCAGC	-2695	121
	CCCCCGGGCAGCTAG	-2687	570
	CGCCTGGGAGCA	-2612	972
Sb04g027720	CAAAGCACCTGCGGTG	-2875	41
	CCCCTCGGTTTCGCCGCCGCTCCCCGGTGATCTCC	-491	73
Sb04g027860	ACCGCGGCGAGGCCGCAGAGTAACTAG	-521	781
Sb04g027990	CTCCTCCCTCCGCCTCTCC	-149	206
Sb04g028060	TCGTCGCCTTCGTCCTCCCCGTACGCGCTCT	-274	455
Sb04g028090	ACAGCCCCCCACCCCACATCACCTCACTACA	-115	532
	ACGCCTTCCAATGGTGCCCGCCA	-361	400
	CCACCGTCCATCCCCCGTCCCGCCCACGCCCTGCGCGCCCCGGCACCATGCGCAC	-224	472
	CCTCCGTCCCGCAGGCC	-271	798
Sb04g028300	CGCCCGCCGCCCCCGGCTGCCTGCTACTGCTAGCCACCACCCACGGCCACCCCCACACCGCGCTGC	-586	1124
	CGCCCGCCGCCCCCGGCTGCCTGCTACTGCTAGCCACCACCCACGGCCACCCCCACACCGCGCTGC	-592	1124
Sb04g028560	ACAACGCCGACGCCCACC	-143	652
	ACCCAATCCAACCCCGCGG	-128	329
	CCCAATCCAACCCCG	-127	345
	CCGTGTACTCGTCCACAACGCCGACGCC	-157	329
	CGCCGACGCCCACCC	-139	345
	CTCACACGCACCGTG	-82	663
	GGCGACTACCGTACCTGCAGCCGCGCGCA	-66	663
	TCCCGCTCGCC	-2730	836
Sb04g028690	CTCCTCCCTCTTCTTCCTCCTTTGGGTC	-47	158
	GCACCTACCG	-299	337
Sb04g028780	CATACGCGCCGCCCGGCGATACCAC	-2912	20
	CCGGCGTGAGCCATACGCGCCGCC	-2923	1106
	GCCGCCG	-2930	1106
Sb04g028840	ACCGGCCACCGCC	-2877	193
Sb04g028870	CTGGCTGCTCCAC	-24	555
Sb04g028990	CCACGGCGCCCGT	-2028	192
	CTCCACCTCACCGCTAACCGGCGCCCGGC	-2003	192
Sb04g029220	CACGCCCGTCTCGTTTC	-166	889
	CCCGTCTCGTTTCCGTTCGGCC	-162	774
	CCTAACACCATCA	-2541	339
	CGTTCGGCCCTCGCGG	-149	647
Sb04g029360	ACCCGCACGATCATCCGCTGTCCCGCC	-1347	96
Sb04g029600	GTCAGCGGCTCCCCCTCCCGCCTCTCGCC	-350	154
Sb04g029620	ACGCCGCTTGACTTTACTCGAC	-83	541
Sb04g029730	ACGCCGCGCCGCACC	-156	38
	GCCCCGTCAGGCCCC	-1829	38
Sb04g029970	GTCCACCCCTCCCCGCGCCGTTCTTTTTGGTTCCCCTGTCCCCGCCGCCTCCGAAACC	-62	346
Sb04g030020	CCTTCCGCCTTTTCTCGA	-159	652
Sb04g030290	CTATCCTTGCGCGCTC	-62	454
Sb04g030330	GTCGCCCATCCTCTCGCCAGCCTC	-94	225
Sb04g030380	CTCGCGCGGCAAGGC	-620	29
	GTTCGGCGGCGCTGGCAAGGCCGAATTTGAGCTCTACGGTGTGG	-846	1135
Sb04g030630	CGCCCGCGCCC	-256	507
Sb04g030680	CGCATCTACCG	-1226	834
	GGCTGCGCGGGCCCAG	-1214	834
Sb04g030700	CGCCGCGGCGCCGG	-657	545
Sb04g030860	CGGTCTACACGTTTCCCTC	-606	699
Sb04g030880	ACCCCCCCAACCCCATTCCTTT	-109	300
	ATCCCCAATCCCCAACTCCGCA	-79	300
	CCCAGCCCGCCGCGTGACTCCCGCACCCCA	-197	775
	CCGCACGATCCCTCAGACGCGATCCCACCGTCCGTT	-234	775
	GGCTTCGATAAACCCCCCCAAC	-120	185
	TCCTTTCTCCCCAGATCC	-93	173
Sb04g030890	CCTCCACGCCAGCA	-16	1018
	GCCGCCGCCGCCGCCA	-32	1018
Sb04g030980	ACCTCCGCCCGTGCC	-1275	760
	CGGACGGGGCACGGG	-1285	109
Sb04g031010	CCGGCGCCCCCTCCG	-2372	713
Sb04g031210	GCCGAGTAGGGTTTCGCG	-2953	14
Sb04g031480	CACCCTGTCCACCTTTAC	-1565	171
Sb04g031550	CCCGCAACCGCCGAT	-30	495
Sb04g032010	ACCGCCACGCCCGC	-1011	340
	CACCGCCACGCCCGCCCC	-1012	1058
	CCGCCAAAACCCACAAGC	-117	344
	CGGCGCCCGTCTCC	-1580	340
Sb04g032180	CCTCCGCTGCCGATTCGA	-76	1051
Sb04g032310	CCCACGCGCATTCCGCCGCG	-51	270
	GAGGAGCCGAG	-73	406
	TCCCGCAGTCCCACACACTCCCACGCGCATTCCGCCGCGCGGCTCC	-70	712
	TGTGTGGGACTGCGGGAGAGG	-75	1122
Sb04g032940	AGCTCCCACCTCACC	-151	896
	CCCCCCTCGC	-173	896
Sb04g033070	CGCGGAGACGCGG	-406	778
	GCCCACGAGCCTCCCCTCCCTGGA	-71	457
	GGCCCGCCCAC	-39	457
Sb04g033380	CGTCCCGTCCGGGACAAGCTCCCCGCCGC	-467	418
Sb04g033420	AACTACTCCTCCC	-2639	120
	ACTACCTCCCTCCCTTGC	-2582	618
	CAGTGTGGCTGGA	-187	120
	CATCTTCTCCAACTACTCCTCCCCTTGCCGGCCTCCT	-2649	436
	CCTAGGTCATCAGC	-2606	758
	CCTCCTCTGCCTCCTAGGTCATC	-2618	1092
	CTCACCAACTACCTCCCTCC	-2589	530
	CTCCAACTACTCCTCCCCTTGCC	-2643	1092
	CTCTGCCTC	-2614	120
	CTTGCCGGC	-2626	365
	GCCATGGTG	-162	120
	TCCAACTACTCCTCCCCTT	-2642	622
	TCCCCTTGCCGGCCTCCTCTGCCTCCTAGGTCATCAGC	-2630	498
	TGCCGGCCTCCTCT	-2624	571
	TTGCCGGCCTCCTC	-2625	758
Sb04g033550	GGAGTCCGGGCGAGAGCGAGTGGGG	-361	878
Sb04g033970	CGGCTTCCCTCTCAAAACCTCTCCTCGCTCCTCGCCGC	-70	697
	GCTCCTCGCCGCGACG	-44	499
	TCCTCGCTCCTCGCCGCG	-49	227
	TCTCCGCCACGTTCCTCGTATCCAC	-123	919
Sb04g034020	GACCGCCGCGGCCCGCGGG	-220	378
Sb04g034480	ACGACACCAAACTAGCGCGACGCGGGCGCGGCAGCAGCCGGT	-266	176
Sb04g034530	CCCCAGCCTCCGCCCTTTCCCTCCGCCCCACACCCACACACTCGCCCA	-95	359
	TGCCTCCCTCCACGTCGCCCCACCA	-245	231
[truncated: 1,306 more rows]
