# Supplementary material for: Discovery of cis-elements between sorghum and rice using co-expression and evolutionary conservation
Source: BMC Genomics. 2009 Jun 26;10:284. doi: 10.1186/1471-2164-10-284 (PMC2714861; doi:10.1186/1471-2164-10-284)
Supplement: Additional file 7 — Long motifs detected by network-level conservation analysis. Table gives long motifs detected by network-level conservation analysis. The number of genes in rice and sorghum containing the respective motif in their upstream sequence are listed in the columns '#rice' and '#sorghum', respectively. Observed co-occurrences in syntenic pairs as well as the z-score are given. [file 1471-2164-10-284-S7.xls]

## Sheet: Sheet1
Motif	#rice	#sorghum	#common	Zscore
T:C:G:C:N:N:N:G:N:N:N:G:C:G:N:N:A:G:G	17	16	7	36.49
A:A:C:C:N:T:C:C:A:G:A:A	16	7	3	32.35
C:A:C:G:N:G:N:N:N:N:N:N:N:C:N:N:A:N:T:G:G	28	26	5	24.42
C:T:A:G:G:G:N:N:N:G:G:G:T:T	19	28	6	18.58
G:G:T:A:C:G:G:A:T:C	13	8	3	18.51
T:A:G:C:G:C:G:T:C:T:G:A:C:T:T:C:A:G:A:T:C:A:G:A:A	5	3	3	18.51
T:T:C:N:N:G:G:N:N:G:G:T:T:C	18	15	3	18.3
G:C:G:G:A:T:A:A:G:C:C	4	4	3	17.34
G:A:A:N:C:N:G:C:N:T:N:C:A:C	15	19	3	17.31
C:C:A:C:G:C:C:N:N:N:N:C:N:N:N:N:C:A:G	14	18	3	16.7
T:T:C:G:N:T:C:C:N:N:N:G:C:A	19	26	5	16.63
G:G:A:C:C:A:G:A:N:C:N:T:N:A:N:T:C:T:G:G:C:G:C:C:T:T:A:G:A:C:C:A	4	3	3	16.27
A:C:G:C:G:G:C:G:A:A:G:C:A	3	3	3	16.04
C:A:C:G:T:G:N:N:N:N:N:N:N:N:N:G:G:A:T	12	23	3	15.22
G:G:A:A:T:G:C:N:G:A:A:A:G:A:T:G:T:G	3	3	3	14.41
G:G:T:T:A:G:G:G:N:T:T:G	21	12	3	14.17
T:C:T:C:C:G:T:C:G:N:C:T:T:C:C:T:C:T:A:C:T:G:G:T:T:C:T:A:N:G:T:C:T:T:C:T:C:A:T	3	3	3	14.12
C:A:G:T:C:N:T:T:C:T:C:N:G:N:N:G:T:N:T:T:C:C:T:C:T:A:C:T:G:G	3	3	3	14.07
C:C:T:T:C:N:C:N:G:N:N:G:N:N:N:T:C:C:T:C:T:A:C:T:G	3	3	3	13.71
C:T:C:T:T:A:T:C:C:G:C	3	7	3	13.17
T:A:C:N:N:C:N:C:N:N:G:G:N:N:N:N:A:C	28	29	3	12.08
G:T:C:G:N:G:A:G:T:T:C:G:A	3	4	3	12
C:C:C:G:T:T:C:G:G:A	9	7	3	11.99
A:A:C:C:T:C:G:T:A:C	8	8	3	11.79
C:C:C:A:A:C:G:G:T:A	11	6	3	11.42
T:T:C:T:N:N:G:N:N:G:N:N:T:T:C:C:T:C:T:A:C:T:G:G:T:T:N:T:A:N:G:T:C:T:T:C:T:C:A	4	4	4	11.11
C:C:G:G:A:T:C:T:T:G:C	5	5	3	11.03
G:A:T:C:N:N:N:G:N:C:G:T:G:G	30	20	4	10.8
T:G:G:T:N:N:N:N:N:N:C:T:C:G:C:T:T:T:G:N:N:T:N:C:G:A:G:A	4	4	4	10.56
G:T:A:C:N:N:N:N:G:N:C:G:N:N:C:G	32	54	3	10.49
T:C:G:C:C:G:C:T:A:A	13	14	3	10.45
A:G:T:G:A:C:C:G:T:T	8	9	3	10.44
C:G:T:N:C:A:A:G:N:A:A:C	18	20	3	9.81
T:G:G:C:T:N:N:G:G:A:T:C:C	3	5	3	9.57
C:T:T:C:N:G:G:N:A:N:N:T:T:C	32	16	3	9.44
C:T:T:T:C:C:C:C:A:T:T:C	3	7	3	9.24
T:G:G:N:N:N:N:N:C:N:N:N:N:N:C:N:C:N:G:T:A	37	30	3	9.17
G:C:T:C:T:N:C:N:C:N:A:A:G:A	5	3	3	8.86
C:C:G:G:N:G:N:N:G:N:G:C:G:C	53	73	4	8.64
C:A:G:G:T:C:G:G:C:A	17	13	3	8.56
G:T:G:G:G:A:T:G:C:C	11	8	3	8.48
G:G:G:T:C:A:N:N:C:A:N:N:N:N:T:C:T:C	5	3	3	8.43
G:G:N:A:N:C:N:N:N:N:G:N:C:G:N:A:C	37	52	3	8.38
C:A:T:G:T:G:C:N:N:G:C:A:C:G:T	4	4	3	8.3
A:C:A:G:C:A:T:T:G:A	9	10	3	8.28
T:G:T:G:G:C:G:G:G:A	10	9	3	8.28
A:T:T:C:G:C:G:C:G:A	9	10	3	8.28
C:G:C:A:C:T:G:C:G:T	7	13	3	8.19
G:C:C:T:C:G:N:G:A:T:N:C:G:T:G	5	3	3	8.17
A:A:A:N:C:N:T:N:N:N:C:C:N:N:N:N:N:N:C:G:C:C	23	18	3	8.15
G:C:C:G:N:A:A:C:N:C:T:A	31	42	9	8.08
T:T:T:G:A:C:C:G:G:T:C:A	8	4	4	8.06
G:T:G:G:G:A:T:T:T:G:A:A:C:C:C:A:C:G:C:C:C:T	4	4	3	8.02
T:C:G:C:A:A:A:C:C:C:T:A:G	6	3	3	7.96
T:T:C:A:A:A:T:T:T:C:G:A:A	3	6	3	7.96
A:C:C:C:N:N:T:N:N:N:G:N:N:N:N:N:N:N:C:G:C	32	53	4	7.91
G:G:T:N:N:N:N:N:N:N:N:C:G:N:N:G:N:N:T:A:T	49	26	3	7.89
C:T:T:A:T:C:C:G:C:T:C	7	5	3	7.83
C:C:C:T:T:T:N:G:G:A:C:C:A	5	5	3	7.73
C:A:G:T:G:G:N:C:N:N:T:C	43	41	3	7.73
C:G:C:A:N:T:N:N:N:N:T:A:G:C:G:C	4	4	3	7.65
G:G:G:T:T:C:G:A:T:C:C:C:C	5	5	4	7.63
T:T:A:N:N:N:N:N:N:C:N:C:N:N:N:N:G:N:C:G:C	34	39	3	7.55
G:C:C:T:C:G:C:T:A:A	11	9	3	7.5
C:C:G:G:N:G:N:G:N:G:C:G:C	67	63	4	7.27
A:G:A:T:C:T:G:C:G:C	16	27	5	7.26
G:A:C:N:N:N:C:C:N:N:N:C:C:T:T	58	60	3	7.22
A:A:N:N:C:N:N:G:N:N:N:N:N:N:N:C:G:C:G:C	87	87	5	7.16
C:C:G:C:A:A:C:G:G:T	7	15	3	7.05
C:G:T:G:C:G:N:G:N:C:A:C	22	30	4	7.03
C:A:T:T:C:A:N:G:G:C:C:A	4	7	3	6.89
A:A:T:G:G:C:A:C:G:A	12	12	4	6.84
C:G:A:T:C:C:G:C:G:T:G	5	8	3	6.83
T:C:G:G:A:C:C:A:G:A	11	10	3	6.71
C:G:C:A:N:G:N:C:A:C:C:C:A:C	5	4	3	6.62
G:A:C:G:G:C:C:C:N:G:A:T	37	19	4	6.58
G:A:T:C:T:G:G:T:G:A:G	6	7	3	6.49
C:C:C:G:A:T:C:G:G:A:T	6	7	3	6.49
C:T:C:C:C:G:A:T:C:T:G	7	6	3	6.49
C:T:T:T:C:T:T:G:G:G:A	6	7	3	6.49
G:T:C:C:G:N:T:C:N:N:N:A:T:C	32	23	3	6.43
T:T:C:N:N:N:G:N:N:G:A:G:G:T:C	19	10	3	6.38
C:G:A:C:N:N:N:N:N:N:T:N:A:N:N:N:N:N:C:A:T	37	42	3	6.34
G:G:G:N:N:N:T:T:N:G:G:N:N:N:N:N:N:N:N:C:C:T	24	22	3	6.33
C:G:C:G:A:A:A:C:C:C	28	18	5	6.18
G:T:T:C:A:A:A:C:C:G	17	7	3	6.18
A:A:C:C:G:A:G:G:C:T	8	15	3	6.12
A:G:G:T:G:T:C:G:C:T	12	10	3	6.12
G:T:G:G:G:N:N:C:N:N:N:C:A:A:A:G	5	4	3	6.09
G:A:A:T:C:C:C:C:N:C:C:A:A:A:A	5	4	3	6.09
C:G:C:N:A:A:C:C:N:T:A:G	28	34	5	6.05
G:A:G:A:G:A:T:C:T:G:G	9	5	3	6.05
T:C:A:N:N:N:A:G:C:N:N:N:N:N:N:N:N:N:C:G:G	37	44	3	6.02
C:T:T:C:C:A:G:A:A:C:C:T:T	8	3	3	5.93
A:A:C:C:C:T:A:G:A:T:C:T:C	4	6	3	5.93
G:T:G:N:N:N:N:N:N:N:N:N:C:N:T:C:G:G:G:T	9	19	3	5.86
G:G:A:A:T:A:T:G:C:C	12	14	4	5.81
C:T:T:G:C:N:N:C:N:C:A:A:G:A:A	7	5	5	5.8
T:G:C:G:N:T:N:G:N:T:N:N:C:C:C:C	3	7	3	5.8
G:C:C:N:C:N:N:N:G:N:G:A:T:A	28	29	3	5.78
C:A:C:G:N:G:N:T:T:T:G:A:C	5	5	3	5.69
C:G:A:T:C:T:G:A:T:G:C	6	8	3	5.66
A:A:C:C:C:N:C:G:C:G	100	65	7	5.64
A:T:G:C:G:A:T:T:C:C	10	13	3	5.62
C:G:A:T:N:C:N:C:N:N:N:G:G:G	27	31	3	5.6
T:A:C:G:N:G:T:C:A:C:C	7	7	3	5.54
C:C:G:G:A:T:C:T:A:C	12	11	3	5.53
C:T:C:C:T:C:G:G:T:A	11	12	3	5.53
T:A:G:G:T:G:C:A:C:C	16	21	3	5.53
C:G:C:C:G:G:A:A:C:C:C:T:A:G	4	6	3	5.49
T:T:T:C:C:N:N:N:G:C:N:G:C:A	26	33	3	5.45
A:C:G:N:N:C:N:N:N:N:G:C:C:G:G	82	90	5	5.37
A:A:A:C:C:C:T:A:G:C:C:C	55	51	13	5.29
T:G:C:C:N:N:G:C:A:A:G:C	27	24	3	5.29
G:G:G:N:C:C:C:A:C:N:C:N:N:C:A:G:C	30	11	3	5.27
T:T:C:C:C:N:N:G:N:N:N:N:N:N:N:N:N:N:G:A:C	47	39	3	5.26
C:G:C:C:N:N:A:N:N:N:N:A:N:T:N:G:G:C:C	4	6	3	5.19
C:A:G:N:N:N:N:N:N:N:T:N:N:N:T:N:N:C:G:A:A	30	62	3	5.17
A:C:A:G:C:T:G:G:T:G	21	23	4	5.11
G:C:G:A:T:C:G:C:A:T	11	13	3	5.08
G:A:A:G:C:T:T:C:C:N:N:G:A:A:G:C	6	3	3	5.06
G:G:T:T:C:N:A:N:N:C:C:C:G:G:C:A	4	6	3	5.06
T:A:G:N:C:N:A:C:N:C:G:G	26	26	3	5.05
G:G:C:N:N:N:C:N:N:N:A:N:T:C:N:N:N:C:A:G	11	18	3	5.05
C:G:C:C:T:T:T:T:G:G	12	12	3	5.04
T:G:C:C:T:C:G:G:G:A	16	9	3	5.04
G:C:A:C:T:T:C:C:C:T	12	12	3	5.04
G:T:G:G:N:N:T:N:N:N:N:N:N:N:N:A:C:G:C	40	27	4	4.97
G:G:C:N:G:N:N:N:N:N:N:C:N:C:N:N:T:A:T	29	28	3	4.95
C:A:N:G:N:G:G:C:N:N:N:N:G:A:C	60	79	3	4.93
C:G:C:G:C:C:G:C:G:A	58	54	3	4.89
C:A:C:G:T:C:A:N:N:N:A:T:N:C:G:C:G	5	7	4	4.87
C:T:T:C:N:G:N:N:A:N:N:T:N:N:N:N:N:A:G:C:C	5	5	3	4.86
A:C:T:G:N:N:N:N:C:N:N:G:N:N:C:C:C:A:C	59	28	6	4.86
G:T:A:A:A:T:A:C:G:G	15	10	3	4.83
G:A:G:A:T:C:T:A:G:G	10	20	4	4.83
C:T:A:A:A:C:C:C:T:A:C	8	7	3	4.82
G:A:T:N:N:N:C:C:N:N:N:C:N:N:N:N:N:N:T:G:A	44	45	3	4.82
C:G:T:N:N:N:N:N:N:G:G:N:N:G:N:N:N:N:C:A:T	44	45	3	4.82
T:C:A:N:N:N:N:N:C:N:N:N:N:N:G:G:N:N:A:C:G	50	40	3	4.76
G:C:G:N:G:G:N:N:C:G:C:G:G	70	85	4	4.74
T:A:G:A:N:C:N:N:N:N:N:N:N:N:N:N:N:A:N:G:C:G	29	40	5	4.74
T:T:C:G:C:G:C:C:A:T	15	26	3	4.73
G:G:G:T:T:C:A:A:A:T:C:C:C	5	6	3	4.72
A:C:C:N:N:N:G:N:C:N:N:C:N:N:N:N:N:N:G:A:A	38	71	4	4.7
T:G:C:N:G:N:N:N:C:N:N:N:C:N:N:N:N:C:N:C:A:T	27	26	3	4.69
C:G:T:T:C:A:A:A:C:C	14	11	3	4.69
G:C:G:C:G:N:N:N:N:N:N:G:N:G:C:G:C	76	70	5	4.67
T:G:C:C:N:A:N:N:N:N:G:N:N:N:N:N:N:N:A:C:G	40	51	3	4.65
A:T:C:N:N:N:N:C:C:G:N:C:N:N:T:G:G	22	17	3	4.63
G:T:C:G:G:T:T:C:A:T	12	13	3	4.63
A:G:G:C:T:T:A:T:G:G	12	13	3	4.63
C:G:C:G:A:G:A:T:G:C	13	12	3	4.63
A:G:T:C:A:A:C:T:C:C	12	13	3	4.63
T:C:A:N:N:N:N:N:N:G:N:N:N:N:N:G:N:G:T:C:C	44	47	3	4.58
A:G:A:T:C:C:A:G:A:T:C:C	7	8	4	4.54
A:C:C:N:A:N:C:C:C:T:A:G	50	40	8	4.52
A:T:N:C:C:G:C:N:N:C:G:T	54	52	3	4.52
C:C:C:C:A:A:C:G:G:C:T	10	8	4	4.49
G:G:T:C:T:A:G:T:G:G:T	6	10	3	4.49
A:C:A:G:C:T:C:A:G:C:A	10	6	3	4.49
C:G:C:G:C:N:C:N:C:C:G:A	63	45	3	4.47
C:G:A:A:N:N:N:C:T:A:G:G	43	36	6	4.37
T:G:A:C:C:G:G:T:C:A:A:A	11	4	3	4.33
C:T:C:C:A:N:G:T:C:A:C:G	4	11	3	4.33
T:C:C:T:N:N:G:N:C:G:N:T:A:A:G	4	7	3	4.32
A:G:G:A:N:T:G:N:N:G:N:C:A:A:A	4	7	3	4.32
C:C:T:C:G:T:G:A:T:C	21	27	4	4.31
T:C:G:C:G:N:N:G:C:G:C:G	83	47	4	4.3
C:A:C:C:G:A:C:N:N:G:N:G:G:G	51	21	3	4.28
C:C:C:A:C:A:N:G:T:C:A:G:T:G	93	23	6	4.28
G:C:G:A:T:C:N:C:C:G:G:A:G	11	3	3	4.28
A:G:A:T:C:C:T:G:T:C	12	14	3	4.27
C:T:G:C:N:N:G:N:N:G:C:A:T	62	78	3	4.27
A:G:A:C:A:T:G:A:C:A:G	9	7	3	4.27
C:A:A:C:G:G:T:A:A:C	14	12	3	4.27
G:T:A:A:N:C:T:C:C:A:G	7	9	3	4.27
G:C:C:A:N:N:N:C:A:N:N:N:N:N:N:N:N:C:C:C:C	50	44	3	4.26
G:T:A:G:T:G:G:G:A:G	13	13	3	4.24
A:G:C:N:T:T:N:N:N:N:C:G:A:A	43	42	5	4.22
A:A:T:C:N:N:N:N:N:G:N:G:N:N:N:N:N:N:C:G:C	56	53	4	4.2
C:A:C:G:T:C:A:N:C:G:A:T:C:C:G	9	7	6	4.16
A:G:T:N:G:C:C:G:T:C	55	65	3	4.15
G:G:T:C:C:G:N:N:N:N:N:N:N:N:N:N:N:N:C:C:C	37	61	3	4.14
T:A:C:G:N:G:N:C:N:C:C:A	32	34	4	4.12
C:C:A:C:G:T:N:A:N:N:G:A:T:C:C:G:C	7	6	5	4.11
G:C:C:A:N:N:T:C:A:N:C:G:A:T:C	7	7	5	4.11
G:A:T:T:N:N:N:G:C:G:T:C	39	35	5	4.11
G:G:G:N:T:N:N:N:N:N:N:N:N:N:N:G:A:N:C:A:T	45	51	3	4.06
G:C:C:T:T:C:G:T:G:C	16	11	3	4.06
T:C:G:C:G:G:N:N:N:C:N:G:G:C	43	35	4	4.03
C:T:G:C:C:T:A:T:A:A:A:T:A	5	7	3	4.03
A:G:G:N:N:N:N:C:N:N:N:A:N:N:N:N:T:N:C:A:G	42	55	3	4.02
G:G:G:N:C:C:C:N:N:N:N:N:N:N:N:N:N:C:C:C	165	114	8	4
A:T:T:T:G:A:C:C:A:C:C	10	9	4	3.97
A:C:G:T:C:G:G:A:C:G	20	9	3	3.96
T:C:G:C:T:T:N:G:N:N:T:N:C:N:A:G:A:G	7	9	6	3.96
C:G:C:N:N:N:G:N:G:N:N:N:N:G:G:T:C	46	80	3	3.92
T:A:C:N:C:C:T:T:A:A	72	52	3	3.91
C:C:C:G:N:N:A:N:G:T:C:T	26	33	3	3.9
C:C:A:C:N:N:G:G:N:N:N:N:G:N:N:N:N:N:N:C:A:C	35	24	3	3.88
T:C:G:G:G:A:N:G:C:G:G:A	7	7	3	3.87
T:G:G:C:G:C:N:N:N:A:N:N:N:N:N:C:C:G:A	8	4	3	3.87
C:T:A:N:N:N:G:C:C:G:T:T	35	33	4	3.86
G:G:C:N:N:N:N:N:N:N:N:C:G:C:N:N:N:C:A:C:G	50	48	3	3.85
C:C:G:C:C:N:N:G:N:T:A:A	40	29	4	3.84
C:C:A:C:N:N:T:N:N:G:N:N:T:N:N:N:N:C:C:C:A	6	7	4	3.84
C:A:C:G:G:G:A:T:C:C	19	25	3	3.83
T:A:A:C:N:N:C:C:N:G:C:T	22	40	3	3.8
T:G:A:C:C:A:G:C:T:G	11	17	3	3.8
C:C:C:G:A:T:C:T:G:A	14	18	4	3.76
A:C:T:N:N:N:N:G:G:N:N:N:N:N:N:N:T:N:T:G:C	63	39	3	3.74
A:G:C:C:A:T:G:T:G:G:G	8	9	3	3.71
C:G:C:N:N:N:N:N:N:N:G:C:N:C:N:N:T:A:G	28	38	3	3.7
T:C:G:C:G:C:C:G:G:A	12	16	3	3.69
A:T:G:G:N:N:N:N:N:N:N:C:N:C:N:N:C:N:N:N:C:A:C:T	8	4	3	3.67
G:C:C:A:T:G:T:G:A:C	13	20	4	3.63
T:A:A:A:C:C:T:T:C:C	13	15	3	3.63
G:C:G:T:N:N:N:N:C:N:T:A:C:G	18	69	3	3.63
T:G:G:A:N:T:C:N:A:N:N:N:N:T:G:G:C	7	5	3	3.62
C:G:A:C:N:N:N:A:G:T:C:C	36	34	4	3.62
G:C:G:A:T:C:G:C:C:G:G:A	10	7	4	3.61
C:C:G:T:N:N:A:N:N:N:N:N:N:N:N:T:N:N:N:A:C:G	46	26	4	3.61
A:A:T:N:N:N:G:G:N:N:N:N:N:C:N:N:N:N:C:T:A	53	48	3	3.59
G:G:A:N:N:N:C:N:N:N:N:N:N:A:T:N:C:C:G	34	43	4	3.58
A:A:G:T:T:G:A:C:T:C	11	18	3	3.57
C:G:N:G:C:N:N:G:G:N:G:N:N:N:N:N:N:N:A:C	98	104	4	3.56
C:T:G:A:G:C:T:G:C:C:T	5	15	3	3.55
G:C:G:N:G:C:N:N:G:C:N:N:G:N:A:G	77	76	4	3.54
G:A:G:A:N:N:N:T:N:N:T:N:G:N:N:T:C:A:G	5	7	3	3.53
C:A:T:G:C:N:N:N:N:N:G:C:N:A:C:G:T	4	9	3	3.52
T:C:A:N:N:N:N:N:N:G:N:N:N:C:N:N:N:G:T:G:C	54	48	3	3.51
C:C:T:A:A:A:A:C:C:C:T:C	9	6	3	3.5
G:G:T:N:N:N:N:N:N:N:N:G:N:N:N:G:N:C:C:C:G	50	52	3	3.49
G:G:G:N:C:C:N:N:N:N:G:C:G:C	68	88	3	3.48
C:T:T:C:T:T:A:T:A:C	18	15	4	3.48
C:C:T:A:C:A:A:A:T:A:G	11	7	3	3.46
G:A:G:G:C:N:N:N:N:N:G:N:N:N:N:N:G:N:N:A:T:C:C	6	6	3	3.44
G:A:N:C:N:C:C:N:N:N:N:N:N:C:N:N:C:T:G	57	85	3	3.42
A:A:N:G:C:C:C:C:C:C	79	70	4	3.42
G:T:C:A:A:A:G:T:C:C	16	13	3	3.38
G:A:C:A:C:G:A:G:T:C	13	16	3	3.38
T:T:T:T:C:A:N:C:G:A:C:A	7	8	3	3.37
G:C:C:A:N:N:T:N:A:N:N:N:A:T:C:C:G	5	10	4	3.37
G:T:G:G:N:G:C:A:G:T:T	12	27	5	3.36
C:A:T:N:N:N:N:N:N:N:N:N:N:C:N:N:G:G:C:A:C	44	61	3	3.36
G:T:C:A:N:N:G:A:T:C:C:G:C	7	8	4	3.34
G:G:A:A:C:N:T:T:C:N:A:G:A:A:C	6	6	3	3.33
A:C:G:N:N:N:T:C:C:G:A:G	37	27	3	3.3
T:A:C:G:N:N:N:N:C:N:C:N:N:N:N:N:N:N:C:C:A	56	49	3	3.27
C:C:G:C:G:N:N:N:N:N:G:N:N:N:N:N:N:G:A:C	85	96	3	3.23
A:T:A:N:C:N:N:C:C:N:N:N:N:N:N:N:N:N:A:A:G	54	52	3	3.18
A:C:G:C:N:N:N:N:N:N:N:N:C:N:N:N:N:T:A:G	99	111	4	3.18
C:T:A:T:A:N:N:N:N:N:N:G:N:N:N:N:N:N:C:C:C	47	60	3	3.16
G:G:T:N:T:N:N:N:N:N:N:N:N:N:G:C:G:A:T	41	30	3	3.16
G:T:C:N:N:N:N:N:N:G:G:N:N:N:C:N:N:N:T:T:C	49	58	3	3.13
G:G:G:A:G:A:T:T:C:T	16	14	3	3.11
T:T:C:T:C:G:A:G:G:C	14	16	3	3.11
A:A:N:N:C:N:N:N:N:N:C:C:C:N:C:G:A	76	58	3	3.11
G:C:G:N:N:N:N:N:N:C:N:N:C:N:T:N:A:T:G	33	38	3	3.09
A:C:G:G:C:C:N:N:G:A:T:C	68	47	9	3.07
T:T:C:G:A:T:T:C:A:C	19	12	3	3.05
G:T:C:A:A:A:C:C:C:C	22	14	4	3.01
C:T:A:T:A:A:G:T:A:C:C	8	11	3	3
T:T:C:C:C:N:N:N:C:C:G:G	62	105	5	3
G:C:T:N:N:N:N:T:C:N:C:G:G:A	40	37	3	2.97
C:T:T:T:G:C:N:N:N:N:C:N:N:N:T:A:C:T	6	7	3	2.94
T:A:T:N:C:C:N:N:N:G:N:N:N:N:N:N:N:N:N:T:A:C	38	38	4	2.94
A:C:A:C:T:N:N:N:C:N:N:N:N:G:A:T:T:C	7	6	3	2.94
C:T:T:T:C:N:N:N:N:N:C:C:N:C:A:A:G:A	7	6	3	2.94
C:A:A:C:T:T:G:C:A:C:G	9	10	3	2.93
C:T:T:G:G:N:G:N:N:N:N:N:G:N:N:A:G:A:A	6	7	3	2.92
C:T:A:T:T:T:A:A:G:C:A	11	11	4	2.91
T:T:C:G:A:A:A:C:C:C	14	17	3	2.91
C:T:C:T:A:N:A:A:N:C:C:C:A	6	8	3	2.9
T:G:T:C:N:N:C:C:T:N:N:C:A	70	91	3	2.9
T:C:T:G:N:N:N:N:N:G:N:C:N:N:N:N:N:N:G:T:C	53	57	3	2.9
C:T:A:A:N:T:N:N:G:G:C:G:C	6	8	3	2.9
G:G:A:T:C:G:N:T:G:A:C	15	15	3	2.89
G:A:C:C:C:N:N:C:N:N:C:N:C:G	75	91	3	2.88
T:C:C:C:A:C:C:G:A:G	16	15	3	2.88
C:G:C:N:N:C:N:N:N:N:N:N:N:A:N:C:N:N:A:G:A	54	75	4	2.88
A:G:T:G:A:G:A:T:C:C	15	16	3	2.88
G:A:T:C:N:C:G:N:N:A:C:G:T:C	9	5	3	2.87
G:A:T:T:C:C:A:G:A:T	18	18	4	2.84
G:C:T:A:N:A:N:N:N:C:T:A:G:C	35	44	3	2.84
G:T:T:A:N:G:G:N:N:T:C:G	45	34	4	2.83
A:C:C:N:G:N:N:G:N:N:G:A:A:C	48	43	4	2.82
G:A:T:C:C:A:A:T:G:C	15	22	4	2.78
G:G:G:N:C:C:C:N:C:N:C:G:T:C	57	46	5	2.77
C:G:C:C:C:N:C:G:T:G	94	103	6	2.77
G:A:C:A:N:N:N:N:N:N:G:N:A:N:N:N:C:C:G	34	41	3	2.75
G:C:T:N:N:N:N:N:N:N:N:G:N:N:N:G:N:C:N:T:A:T	33	35	3	2.74
A:A:A:N:N:C:N:N:C:C:N:G:G:T	47	45	4	2.74
A:T:C:G:N:C:N:N:N:N:N:N:N:N:N:C:N:N:N:A:T:A	34	34	3	2.74
A:C:C:A:T:C:C:A:G:A	21	12	3	2.73
T:G:T:N:C:N:N:N:N:G:N:G:N:N:N:N:N:N:G:C:C	46	69	3	2.73
A:G:A:G:T:T:C:G:A:G	21	12	3	2.73
A:A:C:C:C:N:N:N:N:N:A:N:N:N:N:C:C:C:C	55	34	4	2.73
C:T:T:N:N:N:N:G:N:G:N:N:A:N:N:N:N:N:G:T:G	52	61	3	2.73
A:C:G:N:N:N:N:N:G:C:N:N:N:N:N:G:A:A:C	26	54	3	2.72
A:A:G:A:N:T:N:N:N:N:G:N:A:N:N:N:N:G:T:C:A	11	4	3	2.72
T:C:A:N:C:G:N:C:N:N:N:N:N:N:N:N:N:N:T:A:G	89	48	4	2.7
G:T:C:A:C:T:G:C:T:T	17	15	3	2.69
G:T:A:C:G:N:N:N:N:N:N:C:G:C	162	147	10	2.69
G:G:C:G:A:C:T:G:C:C	16	16	3	2.68
A:T:A:A:A:C:C:C:T:A:G:C	10	7	3	2.67
A:T:T:C:C:A:N:G:C:T:T:G	10	7	3	2.67
C:C:C:G:N:T:C:G:G:A	42	42	8	2.67
C:C:A:T:N:G:C:G:T:C:A	9	11	3	2.65
G:G:A:C:T:C:C:A:C:T	13	20	3	2.63
A:A:N:N:N:G:N:C:C:N:N:N:N:G:C:C:C	75	111	5	2.63
G:T:T:A:A:N:C:G:C:T	24	28	3	2.63
T:G:T:G:C:A:G:G:G:C	13	20	3	2.63
A:C:G:C:N:C:N:N:C:N:C:G:T	82	83	3	2.62
G:A:T:N:N:G:C:N:N:N:N:N:N:N:T:N:N:N:G:A:G	67	49	3	2.61
G:C:G:T:N:C:A:N:N:N:N:A:N:G:C:G:A	8	6	3	2.61
G:G:C:N:N:N:N:N:N:N:G:N:N:T:N:T:N:N:A:A:G	59	56	3	2.59
T:G:T:C:G:A:C:A:T:G	22	12	3	2.59
C:T:C:N:N:N:N:N:N:N:A:N:G:N:N:N:A:N:T:G:T	51	65	3	2.58
T:A:C:A:G:C:T:C:A:T	19	14	3	2.57
A:C:T:C:G:C:C:G:A:G	14	19	3	2.57
G:C:G:A:T:C:T:G:A:T	14	19	3	2.57
C:T:C:A:G:A:T:T:A:G	14	19	3	2.57
G:T:G:A:G:G:A:T:A:A	19	14	3	2.57
C:T:C:C:C:N:N:C:N:C:C:G:G	97	95	4	2.56
C:C:A:N:N:N:N:C:C:N:G:N:G:T:C:A	19	19	3	2.55
C:C:A:C:N:N:T:N:N:N:N:N:T:N:G:N:A:C:C:C	7	7	3	2.55
A:G:T:C:N:N:C:N:N:N:N:N:N:N:N:A:N:N:C:C:C	41	82	3	2.54
T:G:G:G:G:N:N:N:C:G:A:C	34	37	3	2.54
C:G:T:N:N:C:G:N:N:N:N:N:N:N:N:G:A:G:T	35	43	3	2.52
C:T:A:N:G:G:T:N:N:G:G:G	65	91	14	2.52
T:C:G:A:A:C:C:C:A:C	20	18	4	2.52
C:G:A:G:C:G:G:T:G:A	18	15	3	2.52
G:T:T:C:A:A:A:A:G:G:A	8	13	3	2.51
A:T:C:C:N:G:N:C:C:G:T:C	50	34	4	2.51
T:G:G:N:N:N:A:N:N:N:T:N:N:N:N:N:G:N:G:C:C	53	64	3	2.51
A:T:G:A:G:C:T:G:G:A	16	17	3	2.5
G:C:C:A:G:C:T:G:T:A	52	18	4	2.5
C:T:T:T:A:T:A:A:C:C	16	17	3	2.5
G:A:C:N:N:N:C:N:N:C:N:G:N:N:N:N:T:C:A	33	46	3	2.49
C:G:C:A:A:T:G:G:T:A	21	13	3	2.49
T:T:C:T:N:N:N:G:N:N:N:N:N:N:G:N:N:G:C:T:C:A	8	6	3	2.48
C:G:C:G:N:A:T:N:N:C:G:A	39	44	4	2.48
C:C:A:A:T:N:N:N:N:N:N:N:N:N:G:N:G:N:C:C:A:C	8	6	3	2.48
C:T:C:G:N:T:N:N:N:A:T:C:G:A:A	8	6	3	2.47
G:G:G:N:N:N:N:C:C:N:C:N:N:N:N:N:N:C:G:C	104	93	3	2.46
G:G:A:T:C:T:T:G:C:C	16	23	4	2.46
T:G:G:G:A:N:T:N:G:A:A:C:C:C:A	9	9	5	2.44
A:T:N:A:N:N:G:N:N:N:N:N:N:G:N:N:C:G:C	103	121	6	2.44
T:G:N:G:N:N:N:N:N:G:G:G:N:N:G:N:N:N:C:G	132	98	4	2.44
C:G:A:N:N:N:N:N:C:G:C:T:G:G	45	39	3	2.43
A:A:A:G:C:C:C:C:C:C	24	30	3	2.43
A:C:G:A:C:C:A:C:A:A	20	14	3	2.42
G:G:A:T:A:A:T:A:T:C:T	9	12	3	2.41
C:C:C:C:N:N:N:N:N:N:N:N:N:G:G:N:N:N:T:T:C	66	53	3	2.41
A:C:G:N:C:C:N:G:N:A:T:T	34	39	3	2.4
C:T:G:N:N:N:N:N:G:N:C:N:N:N:G:N:N:G:C:G	121	108	4	2.4
C:A:A:T:C:N:N:N:N:N:N:N:N:C:C:N:C:G:T:G:T	10	5	3	2.38
C:G:C:N:N:N:G:N:N:N:N:N:N:N:N:N:C:C:T:T:T	49	72	3	2.38
G:C:C:G:G:A:A:N:C:N:T:A:G:C	6	9	3	2.37
T:A:A:A:T:A:G:C:C:G	15	19	3	2.37
C:T:T:T:T:T:A:T:A:C:C	10	11	3	2.36
G:A:T:C:N:C:A:N:N:A:C:C:G	12	19	4	2.35
T:C:A:C:A:T:G:C:C:C	18	16	3	2.34
G:C:C:N:G:A:N:N:N:G:N:G:T:C	37	49	3	2.34
G:A:T:N:C:N:T:N:N:N:N:N:N:C:N:N:N:N:C:A:C	57	84	4	2.33
C:C:T:T:C:N:A:G:A:A:C:C:T:T	11	5	3	2.33
G:C:T:A:A:A:A:C:C:C	34	22	3	2.33
G:C:T:G:A:C:C:T:G:G	17	17	3	2.33
C:C:G:C:G:N:A:A:A:C:C:C	10	8	3	2.32
T:A:G:G:N:N:N:G:N:N:N:N:N:N:G:N:T:T:C	36	45	3	2.32
G:A:C:N:G:C:N:N:C:N:N:A:A:T	38	48	3	2.32
A:G:A:G:C:A:A:A:G:T:G	8	14	3	2.32
A:C:C:N:T:N:N:N:N:N:N:A:N:N:N:A:N:N:A:G:G	86	70	5	2.31
C:C:C:N:C:N:N:N:N:N:N:N:N:G:G:N:N:C:C:C:A	145	50	6	2.3
C:A:A:C:C:A:A:A:C:C:C:T:A	6	10	3	2.3
G:G:N:N:N:C:C:N:N:C:N:C:N:C:T:G	65	93	3	2.3
G:C:G:N:N:N:N:C:N:N:G:N:N:N:N:C:C:G:A	86	101	4	2.29
C:T:A:A:A:A:C:C:C:T:A:A	15	9	5	2.28
C:G:G:C:N:N:N:C:N:N:N:N:A:N:N:N:C:T:T	44	50	4	2.27
G:G:C:C:N:N:C:N:N:N:T:N:N:N:T:G:A:A:A	9	6	3	2.25
G:T:A:G:G:T:G:G:C:G	25	12	3	2.24
G:A:G:C:T:T:T:G:A:C	15	20	3	2.24
G:G:C:G:N:N:N:N:N:A:N:G:N:N:G:T:T	30	25	3	2.23
C:T:A:N:G:N:N:C:A:C:G:T	65	29	4	2.22
C:T:N:N:G:N:G:N:N:N:G:N:C:C:C	151	183	10	2.22
A:C:G:N:G:G:C:G:C:G	133	99	7	2.21
A:T:G:G:N:N:G:C:N:C:C:C	44	43	4	2.21
A:T:G:N:N:N:N:N:N:N:N:C:N:N:N:G:N:T:A:A:T	78	48	3	2.2
A:A:N:N:N:C:N:N:T:T:C:C:N:N:A:C	77	81	3	2.2
C:G:C:C:A:C:T:T:G:T	16	19	3	2.2
G:C:C:A:C:G:A:A:A:C	16	19	3	2.2
G:A:C:N:N:N:C:N:N:N:G:N:N:G:T:A	92	113	5	2.2
C:T:G:T:N:N:N:N:N:N:N:N:N:G:G:C:G:T	24	52	4	2.2
G:T:T:C:T:T:G:A:C:C	19	16	3	2.2
A:C:A:G:C:T:A:A:T:G	16	19	3	2.2
A:G:G:C:C:A:T:T:G:C	19	16	3	2.2
G:A:A:N:N:N:N:C:N:N:N:G:N:A:N:N:C:G:C	63	36	4	2.19
G:C:C:G:N:N:N:N:N:N:N:G:N:N:N:G:N:N:T:T:T	66	76	4	2.19
T:G:G:G:N:N:N:N:C:N:N:C:N:N:N:N:N:N:G:A:C	46	82	3	2.18
C:A:T:T:C:A:T:G:G:C	18	17	3	2.18
C:C:A:A:T:G:G:G:A:G	17	18	3	2.18
T:G:C:T:T:N:C:C:N:A:A:C:C	9	7	3	2.18
A:A:G:T:C:T:C:C:A:C	17	18	3	2.18
G:A:T:C:C:N:N:N:C:T:G:G	44	55	5	2.16
T:G:A:C:C:N:N:C:N:N:N:N:N:N:N:N:N:N:A:C:A	52	73	3	2.16
C:C:A:C:N:N:N:N:A:C:N:N:N:T:N:A:A:A:G	7	8	3	2.16
C:C:G:G:A:A:N:C:C:T	34	55	7	2.16
T:C:G:N:N:N:G:G:N:N:C:N:N:C:G:G	83	76	3	2.16
A:C:G:T:N:N:N:N:N:T:N:A:N:N:N:N:N:C:C:G:A	11	5	3	2.15
G:G:A:C:C:N:A:G:T:C:C	8	15	3	2.15
C:C:G:A:G:C:C:A:A:A:A	10	12	3	2.15
G:T:T:N:G:N:N:N:N:N:N:G:N:N:N:G:N:N:C:G:C	58	66	3	2.14
C:T:T:T:A:N:G:C:G:A	13	24	3	2.14
G:G:A:N:T:C:N:C:N:N:N:G:A:G	35	56	3	2.13
G:A:A:N:G:C:G:T:C:C	27	30	3	2.13
G:A:T:C:N:N:N:N:N:N:N:G:N:N:N:N:N:G:A:T:C	94	68	5	2.13
C:G:C:C:N:N:C:N:N:N:C:N:C:N:G:A:A	27	29	3	2.12
T:T:C:N:N:N:N:G:C:C:N:C:A:A:G	23	24	3	2.12
C:A:G:A:T:C:T:A:G:G	20	21	4	2.11
G:C:T:G:N:N:A:N:N:T:N:N:N:N:N:N:N:G:G:G:C:T	7	8	3	2.11
C:C:G:N:T:C:G:G:A:T:C	22	23	5	2.11
A:A:T:C:N:G:N:N:C:G:T:T	51	29	3	2.11
A:A:T:N:C:N:N:C:N:N:N:N:N:N:N:N:C:N:A:G:A	84	46	3	2.11
C:G:T:N:N:N:N:C:T:N:C:A:G:A	55	36	3	2.11
G:G:A:A:N:N:N:N:C:N:G:C:A:T	59	45	4	2.09
T:G:A:C:G:T:G:N:C:C:G:C	8	11	3	2.09
C:C:G:A:T:C:G:G:A:T:C	15	11	4	2.08
C:G:C:N:C:N:N:N:N:G:N:G:N:N:N:N:N:N:A:C:A	53	74	3	2.07
C:C:C:C:A:A:A:T:G:C	20	16	3	2.07
G:C:G:N:N:C:C:A:C:N:N:G:C:C	41	49	3	2.07
G:C:T:N:G:C:N:C:N:T:A:G	38	53	4	2.06
G:A:A:N:C:N:N:N:N:N:N:N:N:N:N:G:C:N:T:G:C	81	81	5	2.06
A:A:C:A:N:C:N:N:N:N:N:G:N:C:N:N:N:N:N:N:G:C:A:G	7	8	3	2.05
G:G:A:T:A:G:G:A:T:C	17	19	3	2.05
C:A:T:A:A:A:A:C:C:C	27	31	3	2.05
C:C:A:N:G:N:N:N:C:N:G:T:A:G	45	45	3	2.05
A:T:C:N:C:N:G:N:N:G:T:C:C:A	46	44	3	2.05
T:A:T:N:A:T:N:C:N:C:G:C	38	40	3	2.04
C:G:C:T:C:C:G:C:G:T	18	18	3	2.04
G:C:A:A:G:A:T:T:C:C	18	18	3	2.04
T:C:G:C:A:T:G:T:G:C	18	18	3	2.04
A:G:G:T:C:N:N:N:N:C:N:C:C:C	40	51	3	2.03
G:A:C:A:T:N:N:N:C:G:C:G	45	34	3	2.03
C:C:G:C:G:N:N:N:N:N:N:N:N:T:A:A	105	105	5	2.02
G:T:T:G:G:C:N:N:N:N:G:N:N:N:N:N:N:N:N:T:C:A:T	10	6	3	2.02
A:G:T:G:N:G:N:N:T:N:G:N:N:N:C:C:A:C	10	6	3	2.02
C:C:C:N:T:N:N:N:N:N:N:C:C:N:N:N:N:N:G:T:T	71	75	4	2.02
A:T:T:C:C:A:A:G:C:T:T	17	10	4	2.01
C:C:C:G:A:A:A:C:C:C	39	51	7	2.01
C:A:C:T:N:N:N:N:N:N:N:N:A:N:C:N:N:N:T:T:G	67	80	4	2
C:G:A:N:N:C:C:N:G:N:N:G:A:A	43	48	3	2
A:A:G:G:C:G:G:N:N:N:C:C	69	76	3	2
G:C:A:G:N:N:N:N:C:G:N:T:C:A	43	48	3	2
