# Supplementary material for: Discovery of cis-elements between sorghum and rice using co-expression and evolutionary conservation
Source: BMC Genomics. 2009 Jun 26;10:284. doi: 10.1186/1471-2164-10-284 (PMC2714861; doi:10.1186/1471-2164-10-284)
Supplement: Additional file 8 — k-mer motifs detected by network-level conservation analysis. Table gives k-mer motifs detected by network-level conservation analysis. The number of genes in rice and sorghum containing the respective motif in their upstream sequence are listed in the columns '#rice' and '#sorghum', respectively. Observed co-occurrences in syntenic pairs as well as the z-score are given. [file 1471-2164-10-284-S8.xls]

## Sheet: Tabelle1
Motif	#rice	#sorghum	#common	zscore
G:A:C:C:G:T:T:A:C	20	26	5	20.1384
G:A:G:T:A:A:C:G:C	20	16	3	19.6146
G:C:G:C:C:T:T:A:G	16	21	3	18.6417
G:A:T:A:A:C:G:C	81	57	7	11.2519
C:C:C:G:A:T:A:A:G	18	19	3	18.3002
C:G:G:A:T:A:A:C:G	30	23	6	18.1340
G:A:C:C:C:G:G:G:T	15	32	4	17.3444
G:T:A:A:A:G:C:G:G	14	27	3	16.4796
C:G:A:C:C:G:T:T	147	157	31	9.7683
C:A:C:G:T:T:A:C:G	20	20	3	15.5283
C:G:G:T:T:A:C:G:G	31	13	3	15.4066
C:C:G:G:A:T:A:A:C	29	24	5	10.1726
C:G:T:T:A:CG:G:G:G	22	27	3	14.3448
G:G:C:G:T:A:T:A:A	21	21	3	14.0087
G:A:C:C:G:T:T:G	169	170	34	8.3975
C:C:C:C:G:A:T:A	55	63	4	13.4851
A:C:C:C:G:G:G:T:T	23	20	3	9.1762
C:G:T:T:A:T:C:C:G	33	19	4	13.0866
C:G:T:G:A:C:G:T:A	28	17	3	12.9186
A:A:G:C:G:C:G:T:C	21	24	3	12.1556
C:G:T:T:G:A:C:T:C	32	32	6	11.9529
A:A:C:G:G:T:C:G	153	108	17	11.8069
A:C:C:T:A:A:C:G:C	19	28	3	11.4728
C:A:A:C:G:G:T:C	171	200	34	6.7737
G:T:C:A:A:C:G:C:G	30	24	4	11.2908
C:C:C:T:C:A:G:G:T	21	26	3	11.1577
C:C:G:A:T:A:A:G:G	28	26	4	11.1577
C:C:G:C:G:T:A:A:A	25	22	3	11.0706
A:A:T:G:C:G:C:G:T	23	24	3	11.0276
G:T:A:T:C:G:AG:G:G	41	31	5	10.8920
G:A:A:C:G:T:T:C	91	115	10	10.8282
G:C:G:C:G:T:T:A	61	52	3	10.6974
A:G:C:G:C:G:T:A	77	69	5	6.3184
A:G:A:T:T:C:G:C:G	34	28	5	10.6294
T:A:G:G:G:C:G:G:T	22	26	3	7.2547
C:G:T:T:C:G:G:G:C	22	27	3	10.1901
C:G:G:T:A:A:A:C:G	26	23	3	10.1165
C:C:G:T:A:G:G:G:T	21	29	3	9.9190
T:G:G:C:G:G:G:A:A	47	48	11	6.6997
A:T:A:C:G:C:C:C	66	69	4	9.7964
G:G:A:T:A:A:G:C:G	27	23	3	9.7116
T:A:C:G:C:G:C:C:A	23	27	3	9.7116
A:A:G:G:C:G:G:G:A	34	25	4	9.4391
G:C:C:G:G:T:A:A:A	22	29	3	9.4310
C:A:T:T:C:C:C:G:G	22	29	3	9.4310
G:A:T:T:C:C:C:G:C	23	37	4	9.4270
C:G:A:T:T:A:C:G	59	60	3	9.3837
T:A:A:A:G:C:G:A:C	17	38	3	9.3041
T:C:A:G:A:C:G:C:G	18	36	3	6.3291
A:CG:G:T:T:A:C:G:C	40	22	3	9.2692
C:G:G:G:T:A:A:G:CT	35	34	4	9.1216
C:AG:T:A:A:A:G:C:G	50	42	7	9.0349
C:G:C:C:T:T:A:T:C	47	38	8	8.9452
G:C:G:G:G:A:C:A:C	24	28	3	8.9126
C:G:G:A:T:A:A:T:G	21	32	3	8.9126
C:T:G:G:G:G:T:C:T	24	28	3	8.9126
G:A:T:A:A:G:G:C:G	32	21	3	8.9126
T:C:C:C:G:A:T:A:A	38	18	3	8.7419
C:C:C:G:T:T:A:T	92	68	5	8.7392
A:C:C:G:C:G:T:A:AT	31	30	3	8.7024
C:AC:G:C:T:T:A:C:G	26	36	3	8.6385
G:C:T:T:A:C:G:C	79	80	5	8.6311
G:A:C:G:G:T:T:A:C	29	24	3	5.8487
C:G:T:C:A:G:G:G:C	25	28	3	8.5234
T:G:T:C:A:A:C:G:C	36	26	4	8.4968
C:G:A:A:C:G:T:T	132	97	10	8.4957
G:T:A:A:A:T:G:C:G	32	22	3	8.4703
C:G:A:C:A:G:T:C	63	123	6	8.4060
G:A:AT:T:A:C:G:C:C	31	31	3	8.3807
G:A:T:C:C:C:G:G:A	24	30	3	8.2640
A:C:G:C:G:G:T:A	83	79	5	4.7866
A:A:C:G:G:C:T:A	204	193	30	4.7816
A:C:T:T:C:G:A:G:G	29	25	3	8.2013
G:C:G:T:A:AC:C:C:T	35	28	3	8.1935
A:A:C:C:G:C:G:T	167	158	20	4.7474
C:C:G:G:G:A:A:T	89	89	6	8.1813
C:A:A:C:G:T:T:C	106	137	11	4.7431
C:C:C:G:T:G:T:A:G	26	28	3	8.1642
C:C:T:A:A:C:G:C:C	26	28	3	8.1642
C:C:G:T:T:A:T:C	108	74	6	8.0914
G:C:C:G:C:T:A:A:G	21	35	3	8.0786
T:T:A:A:A:C:G:C:C	35	28	4	8.0786
A:C:G:T:C:A:C:T:C	38	39	6	8.0066
G:T:T:A:A:CG:C:G:C	35	48	5	7.9306
C:AG:T:T:A:C:G:C:C	32	42	4	7.9306
C:G:T:C:C:C:T:A:T	35	50	7	7.9007
A:G:C:G:A:C:A:T:T	26	29	3	7.8545
C:T:C:G:C:A:T:A:A	27	28	3	7.8316
C:G:G:G:C:A:T:T:G	18	42	3	7.8316
T:A:T:C:G:G:GT:A:C	34	30	3	7.8223
C:G:C:C:T:A:T:A	192	207	29	4.5046
G:A:C:C:G:A:C:A:T	33	23	3	7.7974
C:G:C:CG:T:A:T:G:A	33	31	3	7.7956
G:C:G:GT:A:T:A:A:C	32	32	3	7.7868
C:T:A:G:G:G:T	1124	1183	321	7.7798
A:C:G:C:T:A:A:AG:G	33	52	5	7.7375
A:A:C:G:G:T:C:A:C	58	53	12	5.2368
T:T:A:C:G:C:G:AG:C	26	40	3	7.6474
T:A:A:C:G:C:C:T	84	83	5	7.6425
A:C:C:T:A:C:C:G	134	125	12	7.6327
T:A:C:T:G:G:G:G:AG	36	29	3	7.6132
A:G:T:C:G:G:T:A	79	71	4	4.3628
C:G:C:G:G:A:T:A:A	30	26	3	5.1502
C:G:C:C:C:T:T:A:T	29	27	3	5.1280
G:C:G:G:A:C:A:CT:T	34	31	3	7.5289
T:T:A:G:G:C:G:C	69	82	4	7.5063
T:C:G:C:G:AG:A:T:A	38	28	3	7.4462
T:A:A:T:G:C:G:G	100	57	4	7.4367
T:T:A:C:G:A:C:C	66	65	3	4.2440
G:T:C:C:G:A:C:G	122	141	12	7.3811
C:G:C:T:T:T:C:G:G	19	42	3	7.3764
G:T:A:A:G:GT:C:G:G	36	30	3	7.3170
T:A:C:G:G:C:G:C	108	107	8	7.3101
C:G:C:T:C:T:T:A	85	119	7	7.3069
A:C:C:A:G:G:T:C:T	23	35	3	7.3052
G:C:C:G:A:C:C:G:T	27	30	3	7.2550
C:G:A:A:T:A:T:C:C	50	27	5	7.2550
G:G:G:A:A:T:G:T:A	28	29	3	7.2351
T:G:A:C:T:C:C:A:G	31	35	4	7.2178
G:G:C:G:T:A:C:C	76	96	5	7.2170
C:G:C:G:C:T:A:T	89	82	5	7.2144
G:A:T:T:C:G:C:G:C	43	38	6	7.1859
C:G:C:G:G:T:A:A	138	85	8	4.0957
C:G:T:A:A:G:C:AT:G	54	34	5	7.1486
T:A:A:G:G:CG:C:G:C	29	38	3	7.1456
C:C:C:T:G:T:C:G:G	23	48	4	7.0796
T:A:G:C:C:G:T:T	216	227	33	4.0187
C:G:C:T:A:A:C:G	70	85	4	7.0427
T:CT:A:T:A:C:G:C:C	36	31	3	7.0399
C:C:G:G:A:T:C:C:T	33	59	7	7.0187
A:T:A:A:C:G:G:AT:C	32	35	3	7.0102
C:G:C:G:A:A:A:G:C	39	50	7	4.7644
T:A:G:C:C:C:T:T:A	27	31	3	6.9947
A:G:C:G:T:A:C:A:G	27	31	3	6.9947
C:C:C:G:G:A:T:A	88	68	4	3.9794
C:A:G:G:A:C:T:G:T	28	30	3	6.9668
C:A:G:A:T:C:C:C	240	263	42	3.9532
C:C:C:G:C:C:T:A:T	39	36	5	6.9446
A:C:A:G:G:T:G:T:C	42	47	7	6.9115
T:T:G:A:C:C:G:C	158	153	16	3.9229
A:C:G:T:A:A:G:G	84	72	4	3.9187
G:G:G:T:T:C:C:G	121	150	12	6.8943
G:G:G:A:T:A:A:G:C	42	27	4	6.8707
T:T:A:A:C:G:T:G:G	49	29	5	6.8517
A:C:G:C:G:A:T:A	80	57	3	3.8888
A:G:A:T:C:C:G	823	901	166	6.7983
A:C:G:G:C:T:A:T	114	121	9	6.7780
C:CG:C:G:G:C:T:T:A	34	34	3	6.7523
G:A:C:G:C:G:T:T:C	36	32	4	4.5876
C:G:G:C:A:T:T:C:A	27	32	3	6.7506
G:C:T:G:G:G:G:T:C	32	36	4	6.7506
T:T:C:G:C:G:G:A:T	28	31	3	6.7157
C:G:C:G:G:A:C:A:A	28	31	3	6.7157
T:G:C:G:G:A:C:A:A	28	31	3	6.7157
T:C:T:T:A:T:C:G:C	28	31	3	6.7157
C:G:G:C:T:A:A:G:G	30	29	3	6.6984
C:G:C:G:A:T:C:A	147	137	13	6.6852
G:G:T:C:C:C:C	510	593	67	6.6683
C:G:T:A:G:C:C:C:G	25	35	3	6.6554
C:G:C:C:A:A:T:A	109	100	7	6.6410
C:G:G:G:T:C:A:A:C	39	30	4	6.6341
A:T:C:A:A:T:G:C:G	44	40	6	6.6130
A:C:T:A:G:C:C:G:T	55	64	12	6.6130
G:C:G:C:T:T:T:A	83	113	6	6.6079
G:G:T:T:G:A:C:C	168	149	16	6.6006
A:C:G:C:G:C:T:T	101	124	8	3.7248
C:T:T:C:A:C:G:A:C	26	34	3	6.5793
C:C:G:T:A:C:C:T:T	26	34	3	6.5793
T:T:A:A:C:G:G:C:T	34	26	3	6.5793
C:G:C:C:C:A:T:A:C	26	34	3	6.5793
C:G:C:T:A:A:G:C:A	36	41	5	6.5660
C:G:T:A:G:G:T:C	63	75	3	6.5437
T:G:C:G:T:A:A:A:CG	36	44	4	6.5362
G:C:G:G:G:A:A:A	177	196	22	6.5334
A:C:G:C:G:G:T:C:A	33	36	4	6.5212
G:G:C:C:G:A:C:A:T	45	33	5	6.5212
G:G:G:A:T:G:C:C:C	35	34	4	6.5089
C:G:C:G:T:A:T:T	71	67	3	3.6551
C:G:C:A:C:A:T:G:G	42	64	9	6.4803
A:C:G:T:T:G:A:C:T	28	32	3	6.4803
G:G:C:A:G:A:C:T:T	29	31	3	4.3841
T:A:A:A:G:G:C:G:C	31	29	3	6.4560
A:A:G:G:C:G:C:T:C	29	31	3	6.4560
G:C:T:T:A:C:G:T:T	25	36	3	6.4479
A:A:C:G:T:T:A:C	118	81	6	6.4478
T:A:C:A:A:A:G:C:G	32	47	5	6.4286
T:T:C:C:C:G:C:C	274	286	49	3.6091
G:A:A:T:G:C:G:G	100	96	6	6.4111
G:G:T:C:A:A:C:G	148	130	12	6.3938
A:A:C:C:C:T:C:G	252	236	37	6.3729
C:C:T:C:G:G:A:T:T	37	41	5	6.3665
G:C:G:G:A:C:C:C:G	19	48	3	4.3126
A:A:A:G:G:C:G:C:T	24	38	3	4.3126
T:G:A:C:G:C:C:C:G	24	38	3	6.3523
G:C:G:C:CG:T:A:A:C	42	29	3	6.3438
A:C:T:T:C:C:C:G:C	29	42	4	6.3405
C:G:T:T:G:A:C:C	164	138	14	6.3255
G:G:T:C:C:G:AT:A:A	37	33	3	6.3251
T:G:A:C:T:C:G:G:A	33	37	4	6.3229
C:T:T:A:A:C:G:C	81	60	3	6.3080
A:G:G:C:G:C:T:CT:A	38	43	4	6.2972
C:G:A:T:A:A:G:G:T	46	20	3	6.2900
T:A:A:C:C:G:C:C	114	157	11	3.5173
C:G:C:A:A:G:T:A:C	30	41	4	6.2707
A:A:T:G:G:C:G:G:G	41	45	6	6.2707
G:T:A:A:A:C:G:C:C	33	28	3	6.2592
C:G:G:C:G:T:T:T	115	156	11	3.5050
A:T:C:C:G:A:G:C:G	25	37	3	6.2515
A:A:T:A:C:C:C:G:C	32	29	3	6.2287
A:T:C:C:C:G:G:A:G	32	29	3	6.2287
C:C:T:T:A:T:C:C	390	315	75	6.2174
C:G:C:C:G:T:T:A	117	112	8	6.2174
T:A:C:C:C:G:G:C:G	30	31	3	6.2135
T:G:T:C:G:G:G:C:G	31	30	3	6.2135
G:G:A:C:T:T:T:C:C	31	30	3	6.2135
G:A:T:A:A:A:G:C:G	31	30	3	6.2135
G:T:A:C:A:G:G:T:C	30	31	3	6.2135
G:T:A:A:C:C:C:G	82	80	4	6.2074
T:A:A:C:G:C:G	252	242	13	6.2002
G:A:A:C:C:T:T:C	305	280	52	3.4685
C:C:T:T:T:C:G:G	139	154	13	6.1747
C:A:C:G:T:T:C:G	136	109	9	6.1722
A:C:C:G:A:C:A:C:T	39	40	5	4.1857
A:C:C:G:T:T:G:C:G	30	52	5	6.1685
C:T:A:C:C:T:G:G:G	26	36	3	6.1685
G:G:C:T:T:G:C:G:A	39	24	3	6.1685
C:G:C:A:A:T:G:C:C	36	26	3	6.1685
C:C:G:C:A:T:A:A	103	80	5	3.4504
C:C:G:G:G:T:AG:A:T	48	26	3	6.1608
T:C:C:C:G:C:C:A	297	273	49	3.4293
C:T:A:C:G:C:G	434	457	42	6.1212
T:A:C:C:G:A:C:T	84	79	4	6.1141
C:C:G:C:A:T:T:C:G	35	27	3	6.1020
C:C:C:C:C:G:T:AT:A	34	37	3	6.1017
T:A:A:C:C:G:C:T	113	118	8	3.3919
G:C:C:T:G:G:G:G	84	139	7	6.0707
A:G:T:C:A:A:C:G:C	28	34	3	6.0511
C:C:G:C:C:C:T:T:A	33	29	3	4.0798
T:T:A:T:T:C:C:G:C	44	29	4	6.0152
T:A:A:T:G:C:G:C	84	60	3	6.0134
A:C:G:G:A:T:C:G:C	39	41	5	5.9981
G:A:A:G:C:G:T:A:A	40	32	4	4.0651
G:T:A:C:T:C:G:C:C	32	30	3	5.9939
AG:C:G:G:T:T:A:C:G	40	32	3	5.9749
C:G:C:G:T:C:A:A	143	142	12	5.9562
T:A:C:G:C:G:C:A	128	120	9	3.2715
G:T:C:G:G:A:T:C:T	35	46	5	5.9515
C:C:G:T:C:A:A:A:G	38	34	4	5.9306
G:G:G:A:C:T:C:G:A	34	38	4	5.9306
T:AC:T:G:A:G:C:G:C	28	46	3	5.9299
C:T:T:A:A:C:G:G	79	86	4	5.9268
T:G:A:T:T:C:C:C:G	36	27	3	5.9098
CT:T:A:T:G:C:C:C:G	34	38	3	5.9076
C:G:C:A:C:G:T:G	212	209	26	3.2789
A:C:G:T:G:T:C	990	885	182	5.8957
A:A:G:C:G:A:C:G:C	39	50	6	5.8891
T:C:G:G:A:C:C:C	70	122	5	5.8830
C:C:C:A:T:A:C:G	111	108	7	5.8622
T:T:C:G:A:C:T:A:C	35	28	3	5.8549
C:G:A:G:A:T:C:T	236	269	37	3.2448
T:A:A:C:C:C:G:G	78	66	3	5.8466
C:T:A:C:C:C:G:G	78	110	5	5.8466
G:T:AT:A:A:G:G:C:G	47	37	4	5.8402
T:A:A:C:G:C:A:G	82	84	4	5.8194
C:G:T:A:G:G:G:T:T	29	34	3	5.8143
G:A:A:C:G:C:G:A:T	29	34	3	5.8143
A:C:G:T:T:A:C:C	75	92	4	5.8059
G:C:G:T:A:A:G:C	74	70	3	3.2132
C:G:CT:A:T:A:A:C:C	41	32	3	5.7982
C:C:T:G:A:G:G:T:C	33	40	4	5.7875
C:C:T:G:G:G:G:A:A	33	30	3	5.7875
C:C:T:C:G:G:A:A:G	32	31	3	5.7742
A:A:G:T:A:A:C:C:G	31	32	3	5.7742
C:G:A:T:A:A:G:C	105	132	8	3.1965
G:C:A:C:C:C:G:G:T	39	34	4	5.7576
T:G:C:G:T:C:A:C:T	34	39	4	5.7576
T:G:T:C:G:G:A:C:CG	33	40	3	5.7553
C:G:C:G:T:G:T:A	144	133	11	5.7344
C:T:T:A:T:C:C:C	305	217	38	5.7316
T:G:C:C:G:G:A:A:G	27	37	3	5.7280
A:A:G:G:T:T:G:C:G	27	37	3	5.7280
C:C:T:T:C:A:C:G:A	31	43	4	5.7231
A:C:G:C:G:T:C	687	754	106	5.7227
A:G:G:T:A:C:G:C	109	144	9	3.1639
A:C:G:G:A:T:C:T:C	25	40	3	5.7214
T:T:A:T:C:G:C:G	77	68	3	5.7157
C:C:C:G:G:A:T:C:T	52	45	7	3.8641
T:A:G:C:G:G:G:T	77	91	4	5.6877
G:A:C:A:G:AG:C:G:T	29	46	3	5.6816
C:G:T:C:C:G:A:C:T	28	36	3	3.8412
A:A:T:C:G:C:C:T:G	28	36	3	5.6695
G:C:G:A:C:A:G:G:T	28	36	3	5.6695
C:G:C:C:A:T:T:A	234	188	25	5.6533
C:C:C:C:G:G:T:A	63	84	3	3.1081
A:C:G:G:G:T:G:C:T	39	26	3	5.6312
C:G:C:G:G:GT:A:T:A	56	24	3	5.6298
T:C:G:A:A:G:A:C:C	35	29	3	3.8103
A:G:C:C:G:C:A:A:T	35	29	3	5.6248
T:G:A:C:G:T:T:C	73	121	5	3.1009
G:C:G:C:T:T:T:G:A	34	30	3	5.5932
T:A:A:C:G:G:C:G:CG	42	43	4	5.5763
T:A:A:C:C:T:C:A:G	33	31	3	5.5744
T:C:C:G:T:A:C:C:T	33	31	3	5.5744
A:G:C:G:A:A:T:C:T	31	44	4	5.5744
T:C:G:G:T:C:A:G:C	33	31	3	5.5744
C:C:G:G:A:G:T:A:G	39	35	4	5.5698
G:G:G:A:T:C:C:G	137	143	11	5.5624
AG:G:T:A:A:C:G:C:A	32	48	3	5.5560
A:C:C:G:C:A:A:T:C	27	38	3	5.5558
A:C:G:A:A:T:C:G:C	38	27	3	5.5558
C:C:G:C:G:A:T:T	119	120	8	5.5456
A:C:G:G:T:C:A:C:T	39	44	5	5.5335
G:T:A:A:GT:G:C:G:T	39	35	3	5.5236
A:C:C:G:T:T:G:G:G	43	32	4	5.5187
C:T:G:A:C:T:C:G:G	41	42	5	3.7319
G:T:T:C:C:C:G:C	138	156	12	5.5080
C:A:T:A:C:C:G:G	91	79	4	5.4945
G:C:G:A:CG:G:T:A:T	49	28	3	5.4889
G:T:C:C:G:A:G:GT:A	47	39	4	5.4754
A:G:T:A:A:G:C:G	82	66	3	5.4667
A:A:C:G:T:T:C:A	122	148	10	5.4602
T:C:C:A:G:A:C:T:G	29	36	3	5.4459
C:C:T:C:G:G:G:A:T	36	29	3	5.4459
T:A:A:C:G:G:C:C	87	104	5	5.4438
C:C:C:G:A:C:A:G:C	38	46	5	5.4172
G:G:T:A:A:G:C:G	79	69	3	5.4137
C:G:A:C:A:G:C:T:A	35	40	4	5.4101
C:G:C:A:G:T:T:G:G	28	50	4	5.4101
G:A:T:A:A:G:G:T:C	40	35	4	5.4101
G:A:C:A:C:C:T:G:T	49	50	7	5.4101
T:G:T:C:C:C:T:A:C	25	42	3	5.4101
C:G:C:T:C:A:G:A	70	104	4	5.4016
G:A:T:A:C:C:G:C	70	78	3	5.4016
C:G:A:G:G:G:T:T	141	142	11	5.4009
A:C:C:C:G:A:T:C:A	27	39	3	5.3924
A:A:C:G:C:G:T:T	98	93	5	2.9512
G:T:T:A:T:T:C:G	97	94	5	5.3871
C:T:C:T:T:A:T:C:G	34	31	3	5.3865
C:C:G:G:G:A:T:A	73	75	3	5.3815
A:T:T:C:G:C:G:C:C	33	32	3	5.3747
A:G:T:A:A:A:C:G:C	32	33	3	5.3747
C:T:T:A:T:A:C:C:C	47	30	4	5.3659
C:G:T:T:C:T:T:A:T	42	42	5	5.3607
G:A:C:A:G:T:C:CG:G	35	40	3	5.3537
T:C:A:C:G:T:G:C	264	229	33	2.9276
T:T:T:C:C:C:G:C	248	244	33	2.9232
T:A:CT:G:C:G:G:T:C	36	39	3	5.3348
A:C:G:C:T:C:A:G	70	105	4	5.3317
G:A:T:A:T:T:C:C:C	48	37	5	5.3190
C:C:C:G:T:G:A	580	664	76	5.3147
T:A:G:G:C:G:T:G	129	129	9	5.2865
C:G:G:C:T:A:G:T:T	38	47	5	5.2846
G:A:T:C:G:C:G:A:C	38	47	5	5.2846
C:C:G:G:G:T:G:C:C	25	43	3	5.2653
G:A:G:G:T:C:T:G:C	24	45	3	5.2371
T:A:G:C:CG:G:G:A:T	31	46	3	5.2329
G:G:A:T:C:T:C:G	252	259	35	2.8452
C:C:C:A:G:A:T:C	331	344	61	5.2182
C:T:G:T:C:G:G:G	86	87	4	5.2034
G:C:C:G:A:A:A:G:G	46	63	8	5.1995
A:T:A:C:C:G:T:C	137	82	6	5.1964
C:G:G:G:T:T:C:A:A	34	32	3	5.1926
T:G:C:G:A:T:C:C:C	32	34	3	5.1926
A:T:C:G:T:A:C:CG:C	41	35	3	5.1921
A:T:T:G:A:C:C:C:G	33	33	3	5.1871
C:G:C:G:C:C:T:A	134	126	9	2.8177
C:C:C:G:G:T:A:C	64	88	3	2.8145
A:G:G:T:C:C:C:A:G	39	28	3	5.1706
T:A:A:A:G:G:G:C:T	39	28	3	5.1706
G:C:A:C:G:T:T:C:T	28	52	4	5.1706
G:C:G:A:C:G:T:T:AT	32	45	3	5.1697
C:G:C:G:T:A:G:A	94	100	5	5.1673
C:G:C:T:T:A:A	445	358	31	3.4831
A:C:G:T:A:AT:C:G:C	39	37	3	5.1563
G:A:C:A:C:G:C:G:T	43	51	6	5.1460
C:G:G:A:T:G:C:C	160	165	14	5.1458
C:G:C:G:A:A:T:C	178	159	15	2.7916
C:G:A:A:C:C:T:T	166	182	16	5.1362
A:G:C:G:G:A:T:A	105	108	6	2.7839
A:C:CG:T:T:C:C:G:G	46	42	4	5.1296
A:C:C:G:C:G:T:T	86	110	5	2.7791
A:C:G:T:G:C:G:A:C	38	29	3	5.1163
C:G:C:T:A:T:T:A:A	38	29	3	5.1163
G:A:C:G:T:C:A:C	182	177	17	2.7720
C:G:C:T:T:C:G:A:A	24	46	3	5.1055
A:T:G:G:C:G:G:G:A	40	46	5	5.1055
C:G:G:A:T:C:C:C	209	227	25	5.1009
T:C:C:G:A:C:G:G	278	239	35	2.7639
C:A:G:A:T:C:T:C	356	347	65	2.7588
G:A:G:A:T:T:C:C:G	36	41	4	5.0895
G:G:T:C:A:A:T:G:C	41	45	5	5.0895
G:C:T:T:A:T:C:C	194	167	17	5.0712
C:G:C:A:A:C:C:T:T	38	39	4	5.0656
T:A:A:T:C:G:G:C	108	106	6	2.7410
G:C:G:T:A:A:T:C	92	83	4	5.0593
C:C:T:G:T:C:G:G:T	42	53	6	5.0577
C:G:G:A:A:A:T:C:C	45	33	4	3.4159
G:G:G:A:T:T:C:A:C	36	31	3	5.0419
G:A:T:A:G:C:G:C	99	58	3	5.0410
C:CG:G:T:A:T:T:C:C	40	49	4	5.0382
G:T:A:AT:T:G:C:C:G	49	40	4	5.0382
G:G:T:A:C:G:C:G	73	105	4	5.0328
C:T:T:T:A:C:G:C	96	80	4	5.0192
A:C:G:G:T:C:C:G	60	96	3	5.0192
A:T:G:C:C:G:G:A	118	114	7	5.0130
C:CG:G:C:G:C:T:T:A	36	41	3	5.0125
T:A:G:T:G:G:G:G:C	34	33	3	5.0105
A:A:C:G:C:T:A:T:A	33	34	3	5.0105
A:C:G:G:C:T:A:G:T	46	57	7	5.0017
T:G:T:C:G:G:G:AT:T	52	57	6	4.9871
A:C:G:T:T:C:C:T:T	23	49	3	4.9847
A:T:A:C:C:C:C:G	99	78	4	4.9814
C:C:G:A:A:C:G:T	69	84	3	2.6852
A:C:T:A:A:C:C:C:C	43	35	4	4.9757
T:G:A:G:G:G:CT:C:G	45	33	3	4.9744
G:T:CG:C:G:C:T:T:A	33	45	3	4.9744
C:T:T:T:C:G:G:C	190	234	23	4.9723
C:G:T:G:T:T:A:G:G	39	29	3	4.9642
T:A:T:T:G:T:C:C:G	29	39	3	4.9642
T:C:G:C:G:A:A:G:G	39	29	3	4.9642
T:A:C:C:A:C:G:G	116	117	7	2.6695
C:C:C:T:T:A:T:C	297	183	28	4.9435
C:T:G:T:A:C:G:G	105	111	6	4.9386
G:A:A:T:C:G:G:G:C	37	41	4	3.3304
C:C:G:C:C:A:T:A:A	41	37	4	3.3304
C:G:C:A:T:G:C:C:C	33	46	4	4.9261
C:C:T:T:A:T:C:G	118	99	6	2.6510
G:A:C:T:T:T:C:C:C	38	30	3	4.9185
G:A:A:T:C:C:C:G	142	151	11	4.9147
A:A:C:G:G:T:C:C	100	117	6	4.9121
A:G:C:C:C:G:T:A	92	106	5	4.9107
G:C:A:C:G:T:G:C	255	306	40	4.9095
C:C:C:G:A:G:G	574	587	64	4.9010
T:C:C:G:G:T:A:C	121	113	7	4.9006
A:C:A:G:C:T:G:G:G	39	49	5	4.8855
AG:C:C:T:C:G:T:A:A	49	41	4	4.8842
C:G:G:G:T:T:C:G:A	37	31	3	4.8835
C:A:A:C:G:G:A:T:A	31	37	3	4.8835
A:C:G:C:G:T:G:T:C	37	31	3	4.8835
G:A:C:G:G:GT:A:C:C	29	52	3	4.8791
C:A:G:G:G:T:A:C	86	114	5	4.8744
T:G:C:G:G:A:T:A	110	107	6	2.6180
C:C:C:G:A:G:A:T	119	132	8	4.8650
C:G:C:AG:G:T:T:A:G	42	36	3	4.8629
C:GT:C:G:G:G:A:C:A	36	42	3	4.8629
G:C:G:A:A:T:A:T	135	131	9	4.8598
C:T:A:C:G:G:C:T:A	36	32	3	4.8588
C:G:G:A:T:A:A:G:G	48	32	4	4.8588
G:G:G:A:C:C:C:C:A	36	32	3	4.8588
A:G:C:C:T:G:T:A:C	40	48	5	4.8588
A:C:C:G:A:C:A:T:C	32	36	3	4.8588
T:G:G:C:G:C:A:A:T	53	29	4	4.8551
C:A:T:T:G:A:C:C:G	37	52	5	4.8470
T:T:T:C:G:G:A:C:C	33	35	3	4.8441
G:T:A:T:G:T:C:G	108	73	4	4.8391
G:C:G:T:A:C:A:G:AG	44	46	4	4.8386
C:G:T:T:A:A:G:C	112	88	5	4.8385
G:T:C:A:T:G:C:G	103	134	7	4.8367
T:G:C:G:T:A:G:A	118	117	7	4.8347
A:G:AG:C:C:G:T:T:A	40	38	3	4.8306
G:T:C:G:A:C:A:C:G	42	46	5	4.8235
A:C:C:C:T:A:G:G	208	285	30	2.5863
C:A:C:G:T:G:A	950	873	156	4.7977
C:A:T:A:A:C:G:C	85	70	3	4.7970
A:T:C:G:C:G:A:C:G	42	37	4	4.7931
G:G:G:C:C:C	3813	3394	1472	2.8948
A:T:C:CG:C:G:G:A:C	34	45	3	4.7907
A:CG:C:G:A:T:A:C:G	34	45	3	4.7907
G:T:A:T:C:G:C:GT:G	34	45	3	4.7907
G:G:A:A:C:G:G:T	107	130	7	2.5620
C:G:T:C:G:A:A:C	167	143	12	2.5556
C:C:C:G:C:A:A:T:C	45	26	3	4.7715
G:A:C:G:G:A:T:C	163	208	17	2.5463
G:C:G:T:T:G:A:C	132	136	9	2.5457
T:C:G:A:A:C:G:T	136	88	6	4.7587
T:G:C:C:T:A:C:A:G	34	46	4	4.7572
G:T:G:T:C:G:A:C:A	34	46	4	4.7572
GT:T:A:T:C:C:C:G:C	35	44	3	4.7513
T:A:C:G:C:A:G:T	74	108	4	4.7475
A:A:G:A:C:T:G:A:C	28	42	3	4.7430
A:T:C:C:G:A:C:G	315	273	43	2.5344
C:G:G:A:C:C:C:T	48	125	3	4.7408
C:G:C:G:A:G:G:T	211	171	18	2.5246
G:C:G:T:CT:C:C:G:A	39	53	4	4.7115
C:CG:C:G:G:C:T:A:A	47	33	3	4.7086
C:C:C:G:G:A:A:A:T	32	37	3	4.7054
G:G:A:C:G:T:C:A	116	104	6	4.7054
T:C:C:G:A:C:G:T	169	143	12	2.5046
C:G:A:A:T:C:T:C	257	243	31	2.5032
G:A:C:C:G:G:G:T	130	93	6	4.6911
G:T:T:A:C:C:C:G	72	112	4	2.5002
A:C:C:C:G:G:C:A	108	168	9	4.6878
C:C:G:A:C:G:G:A:A	44	27	3	4.6868
G:T:A:C:T:T:C:C:G	36	33	3	4.6868
C:C:G:G:A:A:G:C:G	36	44	4	4.6868
G:A:A:C:T:C:G:G:G	36	33	3	4.6868
A:T:T:C:G:G:G:C	110	110	6	4.6856
C:C:G:A:C:A:G:C:C	47	59	7	4.6848
C:T:G:T:A:C:G:A:G	29	41	3	4.6822
T:C:C:G:C:T:T:T:A	41	29	3	4.6822
T:T:A:A:A:C:C:C	346	315	54	2.4952
G:G:T:A:G:A:C:C	103	98	5	4.6786
A:C:T:G:A:T:C:G:G	35	34	3	4.6776
G:C:C:G:G:G:T:A	80	101	4	2.4917
A:G:A:T:A:A:C:G	139	131	9	4.6642
G:T:T:A:C:G:C:T	88	92	4	4.6616
C:G:C:G:A:T:G:AT:A	34	46	3	4.6589
G:G:C:G:T:A:G:C:T	23	52	3	4.6500
G:C:G:G:A:C:A:A:A	29	55	4	4.6489
C:T:G:C:G:T:A:G	78	104	4	4.6486
A:C:C:G:A:G:T:C:C	35	57	5	4.6454
A:T:A:G:G:G:AT:C:G	28	56	3	4.6438
A:C:A:G:AG:C:G:T:C	28	56	3	4.6438
G:A:A:CG:G:C:T:T:A	28	56	3	4.6438
G:C:G:T:T:C:C:A:G	34	47	4	4.6386
T:C:T:C:G:G:T:A	128	127	8	4.6356
A:G:T:C:C:G:A:C	107	95	5	4.6324
G:A:T:A:G:G:C:A:C	30	40	3	4.6318
A:C:T:G:T:G:G:G:T	40	30	3	4.6318
G:G:C:G:T:A:T:T	113	90	5	4.6292
T:C:C:T:A:C:G:G	108	113	6	4.6292
G:C:C:C:G:T:G:T:A	28	43	3	3.1121
G:G:G:C:T:T:A:T:C	28	43	3	4.6137
G:A:T:G:C:G:G:G:A	43	28	3	4.6137
C:G:C:A:G:T:C:A:A	28	43	3	4.6137
A:C:G:T:C:C:G:C	124	148	9	4.6127
T:A:A:A:C:G:C:C:CG	46	58	5	4.6112
C:C:T:A:A:C:G:T	80	102	4	4.6098
A:G:C:C:G:T:A:T	119	120	7	4.6098
C:T:G:C:G:T:A:A	72	85	3	4.6098
G:T:A:C:C:C:C:G	77	106	4	2.4491
A:G:G:G:T:T:A:G	251	244	30	2.4471
G:C:G:C:G:T:C:A	181	158	14	2.4445
C:G:T:A:G:A:C:G	119	103	6	4.6008
A:T:ACG:C:C:G:G:G:T	64	26	3	4.5973
T:C:G:G:A:G:A:C:C	39	31	3	4.5912
C:G:C:T:A:A:A:G:A	31	39	3	4.5912
G:G:A:T:C:G:C:A	124	132	8	4.5906
C:G:G:A:T:C:C:T:C	44	55	6	4.5868
T:A:C:G:G:A:AG:C:C	33	48	3	4.5840
C:C:C:C:A:C:G:G:A	47	43	5	4.5752
C:T:A:A:C:T:C:C:C	33	49	4	4.5745
G:C:G:G:G:T:A:A	77	80	3	4.5673
G:A:T:A:A:G:C:C:C	44	46	5	4.5672
G:C:C:G:C:A:T:T:C	60	54	8	3.0782
C:G:C:A:C:G:T:C:A	45	45	5	4.5645
G:T:A:C:G:A:G:G	134	92	6	4.5631
C:G:A:T:C:T:A:G:G	32	38	3	4.5601
T:G:A:T:T:C:G:C:C	38	32	3	4.5601
C:C:G:C:T:T:T:A:T	42	29	3	4.5513
G:T:G:G:A:C:C:C:G	29	42	3	4.5513
T:C:C:G:A:G:C:G:G	29	42	3	4.5513
C:G:C:GT:T:T:A:T:A	59	45	5	4.5509
C:A:C:G:T:G:T	1202	1006	222	4.5455
G:A:T:C:T:C:G:G	175	212	18	4.5427
T:A:C:G:T:C:T:C:T	33	37	3	4.5381
C:C:C:G:G:G:T:T:C	33	37	3	4.5381
T:C:G:C:G:T:A:G	119	104	6	4.5379
G:A:C:C:A:G:T:C:C	26	47	3	4.5337
G:T:A:A:G:C:G:T	86	72	3	4.5337
T:G:A:C:C:G:G:G	129	112	7	4.5337
C:G:T:T:C:G:CG:A:A	39	41	3	4.5291
G:G:G:A:A:C:G:T	95	87	4	4.5266
A:T:G:C:C:G:A:C:A	34	36	3	4.5250
A:A:G:C:A:C:G:T:C	34	60	5	4.5250
G:A:C:C:G:A:A:C:G	34	36	3	4.5250
C:C:G:C:G:A:A:T	132	94	6	4.5212
A:C:G:C:A:A:C:T:T	35	35	3	4.5206
A:A:C:G:C:G:G:T	74	84	3	4.5087
C:C:A:G:C:C:T:G:T	52	63	8	3.0374
C:C:A:G:G:G:T:C	121	120	7	4.5016
C:C:G:G:T:A:C:A	137	106	7	4.5007
G:T:T:A:T:C:C:A:G	41	30	3	4.4989
A:G:A:T:C:C:C:G:A	40	41	4	4.4989
A:A:G:T:C:G:T:A:T	41	40	4	4.4989
A:G:T:G:T:C:G:G	80	104	4	2.3692
T:T:A:A:T:C:G:C	129	113	7	4.4764
C:G:C:T:T:T:A:A	140	119	8	4.4762
C:A:C:G:T:G:C:G	197	222	21	4.4759
G:G:C:G:C:T:A:C	93	112	5	4.4740
T:A:A:C:T:G:C:C	115	145	8	4.4704
T:G:T:C:G:G:T:G	301	229	33	2.3519
T:C:A:C:G:G:G	540	641	63	4.4569
T:T:T:A:C:C:G:C:C	31	40	3	4.4560
C:G:T:C:C:G:A:T	363	259	45	2.3509
T:C:G:G:T:A:AG:G:C	54	40	4	4.4539
G:GT:T:A:A:G:C:C:G	45	36	3	4.4539
G:G:G:T:G:A:C:C:C	27	46	3	4.4475
G:G:G:G:A:C:A:C:C	46	27	3	4.4475
T:C:C:C:A:T:G:C:G	27	46	3	4.4475
G:T:C:C:G:C:T:A	73	86	3	4.4450
C:C:G:G:A:T:C:A	166	164	13	4.4405
A:A:C:G:CT:C:C:G:G	29	56	3	4.4397
T:T:A:T:C:C:C:C	280	247	33	4.4356
C:G:A:G:A:T:C:C	294	307	43	4.4257
G:T:C:C:A:A:G:G:G	24	52	3	4.4222
T:C:T:G:A:G:T:C	122	138	8	4.4091
A:A:C:G:T:A:A:G	121	87	5	4.4064
C:G:G:G:T:C:A:G	94	112	5	4.4058
CT:A:G:T:T:A:G:C:G	43	38	3	4.4048
A:A:C:C:G:T:T:A	162	117	9	2.3183
T:T:C:C:C:G:C:G	234	270	30	3.2455
A:C:T:G:T:C:G:G	86	98	4	2.3164
C:G:C:G:T:C:A:C:T	38	33	3	4.3972
G:A:C:A:G:A:T:C:C	33	38	3	4.3972
T:A:C:G:C:G:T	479	404	35	4.3930
A:C:G:T:T:C:G:CT:C	52	42	4	4.3909
T:A:AG:G:G:T:G:C:G	39	42	3	4.3909
A:G:AT:T:A:G:C:G:G	52	42	4	4.3909
A:C:C:C:G:G:T:C:A	43	39	4	2.9519
T:G:A:C:G:T:C:G:C	39	43	4	4.3816
G:A:G:T:C:A:A:C:G	43	39	4	4.3816
A:A:G:G:T:C:G:G:C	37	34	3	4.3806
C:G:T:A:A:C:C:C	93	91	4	2.2995
C:G:T:G:C:A:A:G	227	261	28	2.2991
C:G:T:A:A:C:G:G	69	92	3	4.3746
C:C:C:G:A:C:C:A:A	60	42	6	4.3723
T:A:G:G:G:T:C:C:A	30	42	3	4.3723
G:A:C:T:G:A:C:C:C	35	36	3	4.3723
G:G:G:T:G:C:A:A:C	30	42	3	4.3723
G:A:G:A:T:T:C:G:G	35	36	3	4.3723
C:T:A:T:C:C:G:G	108	98	5	4.3722
C:G:C:A:G:T:G:G:A	41	41	4	4.3693
A:G:GT:C:G:T:A:T:C	35	47	3	4.3668
G:G:T:T:G:C:G:T	169	163	13	2.2933
C:AG:C:G:C:T:A:A:G	44	38	3	4.3598
C:G:G:CT:A:T:T:C:G	50	44	4	4.3497
C:AT:G:T:C:G:G:A:C	33	50	3	4.3497
C:G:G:C:C:A:A:T:G	48	44	5	4.3429
T:G:C:G:A:G:T:C	112	114	6	4.3390
G:G:G:C:G:G:GT:T:A	36	46	3	4.3294
T:A:A:CT:A:C:G:G:G	46	36	3	4.3294
T:C:C:G:T:G:G:G:T	31	41	3	4.3274
C:C:G:A:T:C:G:G:G	56	53	7	2.9117
T:A:C:G:T:T:A:G	89	96	4	4.3155
G:G:A:A:T:A:C:G	98	109	5	4.3143
C:G:C:A:G:A:T:C	202	254	24	4.3101
C:C:T:A:G:G:G	583	660	69	4.3068
G:G:G:C:G:T:C:T	80	107	4	4.3038
C:G:G:A:A:C:A:T	111	135	7	4.3017
A:T:A:C:G:C:T:C	104	103	5	4.2968
C:C:C:G:T:C:A:A	141	152	10	4.2944
C:G:C:G:A:A:C:C	172	162	13	4.2939
A:C:G:A:A:C:G:T	118	109	6	4.2931
C:A:A:T:T:C:G:C:T	32	40	3	4.2913
T:T:G:C:G:A:C:C	114	113	6	4.2834
G:C:G:A:G:A:T:C	348	284	46	2.2377
C:G:C:A:C:T:A:C	132	114	7	4.2755
G:C:G:C:A:C:A:T	174	173	14	4.2743
T:T:G:G:C:G:G:G:A	49	35	4	4.2664
T:A:C:C:G:G:G:AG	132	116	7	4.2655
C:A:G:T:C:A:A:C:G	33	39	3	4.2635
T:A:C:G:C:T:T:G	106	122	6	2.2251
G:C:T:A:CT:C:G:G:G	39	43	3	4.2592
G:C:G:C:G:A:A:T	132	98	6	4.2574
T:T:A:A:T:G:CG:C:G	95	53	9	4.2548
A:A:G:G:G:C:C:A:G	30	43	3	4.2517
G:A:G:G:C:C:T:A:C	30	43	3	4.2517
C:A:A:T:G:C:C:G:T	43	40	4	4.2517
A:AG:T:C:C:C:G:G:G	48	35	3	4.2494
T:A:A:G:C:G:A:CT:G	40	42	3	4.2494
T:A:A:A:C:G:C:G	90	72	3	4.2459
C:A:G:G:T:G:T:C:G	41	42	4	4.2458
C:C:C:A:T:T:G:G:C	74	64	11	4.2453
G:G:G:A:T:A:T:G:C	38	34	3	4.2438
G:G:T:C:A:A:C:C:C	38	34	3	4.2438
A:A:A:T:G:G:C:G:C	47	55	6	4.2419
C:C:C:G:T:A:C	521	528	49	4.2397
T:A:G:A:A:C:G:C	93	93	4	4.2395
AG:C:C:G:T:T:A:A:G	51	33	3	4.2395
C:G:G:C:T:A:C:A:T	37	35	3	4.2321
C:G:T:T:A:T:C:C:T	37	35	3	4.2321
C:G:A:A:C:G:T:G:T	35	37	3	4.2321
G:C:G:A:T:C:G:G	177	159	13	4.2321
T:C:G:G:T:C:C:G	89	146	6	4.2298
C:C:C:A:T:G:T:G:C	72	78	13	4.2282
G:G:C:C:T:A:C:T:C	36	36	3	4.2282
G:C:T:G:T:A:C:C:C	36	36	3	4.2282
C:G:G:C:C:C:T:A:G	27	48	3	4.2282
A:C:G:A:C:C:T:T	129	168	10	4.2254
T:C:C:G:A:C:A:G:C	22	59	3	4.2204
C:A:C:G:G:G:T	501	584	52	4.2175
C:C:A:C:G:T:G	1577	1099	308	4.2168
G:C:C:A:A:T:A:CG:G	49	46	4	4.2150
C:A:C:C:G:C:A:A:T	51	51	6	4.2107
A:C:T:A:T:C:C:C:C	42	31	3	4.2050
A:C:G:T:G:A:G:T:G	31	42	3	4.2050
C:C:C:C:G:T:A:T	87	100	4	4.2033
T:A:C:G:C:T:C:C:AG	48	40	3	4.2003
G:A:G:T:AT:C:C:G:C	32	53	3	4.1972
G:C:G:G:G:T:A:T	66	99	3	4.1948
T:A:C:G:G:C:T:C	122	143	8	2.1787
G:C:G:G:T:G:T:C:G	83	42	8	4.1848
C:G:G:AT:A:A:G:T:C	50	34	3	4.1844
C:C:G:G:C:A:T:T	114	134	7	4.1828
T:T:A:A:C:G:G:G	90	97	4	4.1822
CG:C:G:T:T:C:A:G:A	42	54	4	4.1812
CG:C:T:G:T:A:C:G:A	42	54	4	4.1812
G:G:G:T:C:C:T:T	110	139	7	4.1772
C:C:G:C:G:T:G:T:T	52	42	5	4.1728
C:A:G:G:T:G:T:C:C	38	46	4	2.8061
C:C:G:G:A:A:T:C:T	38	46	4	4.1705
C:A:A:T:G:C:C:G:G	38	46	4	4.1705
C:G:T:C:G:T:A:A	81	81	3	2.1674
C:G:T:C:T:G:G:A	116	132	7	4.1684
T:C:C:C:C:C:T:T:A	50	35	4	2.8022
T:C:C:G:A:G:G:C	142	185	12	4.1635
G:A:C:G:G:T:A:A	119	92	5	4.1623
C:C:C:T:A:T:C:C	282	264	34	4.1622
A:G:T:G:C:G:C:C:CT	45	38	3	4.1525
T:T:A:T:C:C:G:A:G	47	28	3	2.7930
C:C:T:A:C:G:T:G:C	45	39	4	4.1506
G:GT:T:A:C:A:C:C:G	62	46	5	4.1487
A:C:T:G:C:G:T:A	98	112	5	4.1468
C:T:C:G:A:A:C:C	214	236	23	4.1450
G:C:C:G:T:A:A:T	122	90	5	2.1513
G:A:A:G:C:T:T:C	474	459	99	4.1400
G:G:A:C:C:G:C:G	102	194	9	4.1372
C:G:C:T:A:A:A:GT:G	35	49	3	4.1367
G:C:G:A:T:C:T:G:G	40	33	3	4.1365
T:C:T:A:G:G:C:A:G	33	40	3	4.1365
G:C:G:T:C:A:A:T:G	33	40	3	4.1365
CG:G:A:G:T:A:A:C:G	39	44	3	4.1335
A:T:T:G:C:C:C:G	110	120	6	2.1442
C:G:C:G:A:C:C:T:G	41	43	4	4.1280
C:A:C:C:G:G:A:T:A	49	27	3	2.7749
G:C:G:T:T:C:A:C:A	42	42	4	4.1253
A:C:G:T:A:G:C:C	141	125	8	4.1249
T:G:C:G:G:T:A:A	95	116	5	4.1224
C:CG:G:C:G:T:A:T:A	51	45	4	4.1170
C:C:A:T:A:C:G:CT:T	51	45	4	4.1170
AT:A:G:A:T:C:G:C:G	45	51	4	4.1170
C:T:AT:C:G:A:T:A:G	56	41	4	4.1147
T:G:G:C:C:G:T:A:C	39	34	3	4.1141
G:A:C:C:C:G:C	456	611	49	4.1136
C:C:G:G:G:T:A:G	77	86	3	2.1313
G:C:A:T:T:G:C:G	172	154	12	4.1133
A:G:G:A:C:C:A:C	170	208	16	4.1060
C:C:A:G:T:A:A:A:G	41	54	5	4.1052
C:C:A:C:G:G:A:T	158	182	13	4.1005
A:C:C:G:T:T:A:C:C	38	35	3	4.0992
A:T:G:C:C:C:G:C:A	38	35	3	4.0992
G:AG:G:A:A:T:G:C:G	49	47	4	4.0983
A:T:G:G:G:G:T:T:C	37	36	3	4.0919
G:G:T:C:T:T:G:T:C	36	37	3	4.0919
G:C:T:T:T:A:C:C:C	36	37	3	4.0919
A:A:C:G:G:G:T:G	149	119	8	4.0886
A:G:G:G:T:C:C:A:C	31	43	3	4.0882
T:A:A:C:A:C:G:C:G	43	31	3	4.0882
C:C:G:T:C:T:A:T	125	142	8	4.0821
C:G:T:G:A:T:C:C:G	33	54	4	4.0753
A:C:C:C:G:G:A:A	88	101	4	4.0733
C:C:G:T:A:C:A:C	171	156	12	4.0706
A:C:G:A:C:C:G:T	139	112	7	4.0679
G:C:G:C:A:C:T:A	106	84	4	4.0625
G:G:A:C:A:C:C:C	131	153	9	4.0598
A:C:G:C:G:G:AT:G:T	58	50	5	4.0589
C:G:C:A:C:G:T:T	158	141	10	4.0577
C:T:T:T:A:A:C:G	76	88	3	4.0535
C:A:T:T:C:G:C:G	92	97	4	4.0491
T:T:G:A:C:C:A:G:G	42	32	3	4.0480
C:C:G:A:C:A:C:A:G	42	32	3	4.0480
G:T:A:CG:T:C:G:C:G	56	52	5	4.0370
T:A:C:C:G:AG:G:T:C	38	46	3	4.0345
G:C:G:G:AT:C:A:G:T	38	46	3	4.0345
T:A:A:T:G:AC:C:G:C	44	53	4	4.0315
G:A:T:C:C:G:A:G	196	217	19	2.0771
A:C:C:C:G:T:T:T:A	50	27	3	4.0264
A:A:C:T:A:G:C:C:G	54	50	6	4.0264
C:G:C:C:T:T:T:C:G	30	60	4	4.0264
T:C:T:G:A:A:G:G:G	40	45	4	4.0264
A:C:G:C:G:C:A:A	160	140	10	4.0250
C:A:A:T:G:C:G:C	160	140	10	4.0250
A:T:C:G:C:G:G:T	143	94	6	4.0241
T:A:C:C:G:G:A:C	81	83	3	2.0729
T:T:G:A:C:C:A:C:G	53	51	6	4.0210
A:C:A:G:G:C:G:G:G	26	52	3	2.7017
C:G:G:G:T:A:C:A	101	111	5	4.0192
T:G:T:A:T:C:G:C	69	130	4	4.0184
G:A:C:A:T:C:T:G:T	46	49	5	4.0178
C:C:G:C:T:A:T:A	169	146	11	4.0168
C:C:G:T:A:T:C:C:C	33	41	3	4.0157
C:G:G:C:A:T:C:T:G	41	33	3	4.0157
G:C:T:G:C:T:T:A:C	41	33	3	4.0157
T:A:C:G:G:C:T:T	136	99	6	2.0678
C:AT:G:C:G:A:T:A:C	39	45	3	4.0134
G:T:G:A:T:C:G:G:A	43	42	4	4.0103
T:C:G:G:A:C:G:G	287	227	29	2.0635
G:A:C:A:T:T:C:C	120	150	8	3.9985
C:C:T:C:G:T:A:A:CG	44	40	3	3.9984
C:G:C:C:C:G:T:A	79	114	4	2.9126
C:A:T:C:C:G:A:C	224	191	19	2.0545
T:G:G:C:A:G:G:T:A	34	40	3	3.9908
A:C:A:G:C:T:G:T:C	40	34	3	3.9908
C:C:G:G:C:G:T:A:C	34	40	3	3.9908
T:C:C:A:G:T:C:T:G	34	40	3	3.9908
C:G:G:G:A:AC:T:C:A	43	41	3	3.9894
C:G:C:AC:C:T:A:A:C	49	48	4	3.9864
C:G:C:C:T:T:T:A	117	135	7	3.9816
C:C:C:G:C:C:T:T:T	47	58	6	3.9802
A:T:G:T:C:C:G:C	86	105	4	3.9788
A:C:C:T:G:C:G:T:C	31	44	3	3.9767
C:T:C:G:G:T:A:G	121	112	6	2.0429
G:T:A:C:G:T	2788	2859	874	3.9756
A:C:G:C:C:C:T:T:T	35	39	3	2.6699
A:G:C:C:G:T:T:G:C	91	75	15	3.9732
A:A:T:C:G:C:G:G:G	35	39	3	3.9732
C:T:C:G:G:A:A:C	95	119	5	2.0390
A:C:C:T:C:G:G:A	120	132	7	3.9648
T:A:T:A:A:C:G:C	93	73	3	3.9644
G:G:T:T:A:G:G:T:A	60	38	5	3.9627
C:G:A:A:T:C:G:C:A	38	36	3	3.9627
G:A:A:A:G:G:C:G:C	38	36	3	3.9627
C:T:T:T:C:C:A:G:G	37	37	3	3.9592
C:G:C:AT:G:G:T:A:T	55	43	4	3.9575
A:G:G:T:A:A:C:G	81	84	3	3.9514
T:C:G:G:A:A:G:C	137	149	9	3.9511
C:C:AG:C:G:G:T:A:T	74	32	4	3.9509
T:A:AC:G:T:C:G:G:T	48	37	3	3.9509
C:G:T:A:A:GT:G:C	148	124	8	3.9507
C:C:T:A:C:C:G:G	107	106	5	3.9503
A:C:T:C:G:G:G:T	89	102	4	3.9475
G:G:G:A:C:C:G:C	77	118	4	2.0215
A:T:A:C:G:T:AC:A:G	69	43	5	3.9385
C:G:C:A:T:G:T:G:A	50	55	6	2.6459
G:T:G:G:A:C:C:G	156	204	14	3.9380
T:A:A:C:G:C:C:AG:C	53	56	5	3.9368
C:C:C:C:G:A:C:A	159	143	10	3.9366
T:G:G:C:C:C:T:C:A	32	43	3	3.9349
T:C:G:C:G:A:T:T:G	32	43	3	3.9349
G:A:T:C:C:C:G:A:T	54	51	6	2.6411
A:A:A:T:C:C:G:C:G	54	51	6	3.9315
T:G:C:G:G:T:C:G:C	34	54	4	3.9315
CG:T:T:A:A:A:C:G:C	51	35	3	3.9245
A:AC:G:C:G:T:A:A:C	51	35	3	3.9245
C:G:A:A:A:G:C:G	172	212	16	2.0091
A:C:G:G:C:T:T:T:T	46	30	3	3.9211
G:T:C:C:G:T:A:G	80	114	4	2.0074
G:T:T:G:C:G:T:A	119	115	6	3.9182
A:C:G:T:C:A:C:G	211	173	16	2.0050
G:A:T:A:G:C:G:T	113	101	5	3.9137
A:G:C:C:T:T:A:T:C	71	52	8	3.9057
C:C:C:C:A:G:G:A	108	127	6	3.9050
G:G:T:T:C:C:G:A	108	127	6	3.9050
C:G:C:G:G:G:A:A	165	194	14	3.9039
C:C:G:C:T:A:A:G:CT	42	57	4	3.8941
C:G:A:C:T:A:A:C	87	79	3	3.8922
AG:C:G:G:T:A:A:G:T	58	31	3	3.8870
A:G:T:C:G:T:A:A	126	91	5	3.8866
C:G:G:C:A:C:G:T	182	189	15	3.8866
T:C:A:C:G:C:G:T	156	147	10	3.8866
G:G:G:T:T:T:C:G	283	235	29	3.8864
T:T:A:T:C:C:G:CG:G	36	50	3	3.8812
T:C:C:G:G:A:C:G	83	166	6	3.8787
G:G:C:G:C:G:A:A	155	163	11	3.8774
C:C:C:G:A:CT:C:T:A	68	53	6	3.8755
T:C:A:A:A:C:G:C:G	34	41	3	3.8736
C:A:C:T:C:G:C:G:A	41	34	3	3.8736
G:A:G:T:C:G:A:A:C	31	45	3	3.8702
C:G:A:T:A:A:C:T	120	115	6	3.8694
C:G:G:T:C:A:A:C	184	150	12	3.8694
T:A:C:C:G:G:C:T	120	115	6	3.8694
C:G:G:G:A:T:A:T	115	80	4	3.8694
A:T:T:G:A:C:C:A:G	49	57	6	3.8652
T:A:A:A:C:C:C:C	367	345	55	2.8067
T:A:C:C:C:G:C:T	98	94	4	3.8618
C:A:C:G:T:A:A:C	144	144	9	3.8593
G:T:C:A:C:G:T:G	218	201	19	3.8537
C:A:G:G:A:C:T:G:C	25	56	3	3.8535
T:T:T:A:A:A:G:C:G	50	28	3	3.8535
C:T:A:A:C:C:C:T	331	272	39	2.7936
C:C:A:G:G:T:G:T:T	48	39	4	3.8402
C:T:C:G:G:A:C:G:C	26	54	3	3.8402
G:G:T:T:T:C:C:G:G	52	36	4	3.8402
T:AG:C:C:T:C:G:T:A	55	44	4	3.8386
G:T:C:C:C:C:AG:G:G	44	55	4	3.8386
C:G:C:G:A:T:C:T	194	155	13	3.8365
C:C:C:T:A:A:C:C	358	362	56	3.8337
T:C:G:C:A:T:T:G	179	181	14	3.8337
G:A:T:C:C:C:C:G:G	38	37	3	3.8335
C:G:G:C:A:G:G:T:A	37	38	3	3.8335
G:C:A:T:G:T:C:G:G	38	37	3	3.8335
G:G:G:G:T:T:C:T:C	38	37	3	3.8335
C:C:G:T:C:C:G:A	307	294	39	3.8335
C:G:G:C:T:A:T:A	142	163	10	3.8327
C:A:G:G:T:T:G:T:C	46	51	5	3.8282
T:G:C:C:T:T:C:A:G	53	64	4	3.8279
G:T:G:A:T:T:C:C:C	44	32	3	3.8269
G:A:C:G:T:C:C:C	122	114	6	3.8243
C:G:A:T:T:G:G:G	168	138	10	3.8233
G:C:G:C:G:A:A:A	186	187	15	3.8223
G:C:T:A:C:G:G:C:T	60	47	6	3.8203
C:C:A:G:G:C:T:G:T	30	47	3	3.8203
T:A:T:G:A:C:C:G	87	80	3	3.8193
T:T:G:A:T:AC:G:C:G	62	49	5	3.8168
C:G:T:G:A:T:A:C	135	86	5	3.8143
G:T:C:G:G:G:C:AT:T	38	48	3	3.8134
G:G:G:T:A:C:A:G	134	104	6	3.8127
G:C:C:C:G:T:A:A	82	85	3	3.8110
A:C:A:A:C:C:C:G	158	103	7	3.8073
A:T:T:T:A:C:G:C	125	93	5	3.8069
C:C:C:G:T:C:T:A	93	100	4	3.8069
A:A:A:T:C:C:C:G:G	46	41	4	3.8056
T:CT:C:G:G:G:C:A:G	53	46	4	3.8009
A:C:G:T:A:C:G	1079	1111	204	3.7951
C:G:G:G:G:G:T:A	92	76	3	3.7930
G:T:C:A:G:G:G:G	84	111	4	3.7921
A:G:A:C:G:C:A:A:C	43	44	4	3.7909
C:G:A:G:T:A:C:C:A	33	43	3	3.7909
C:A:A:G:G:C:G:C:T	33	43	3	3.7909
C:G:C:T:A:A:T:C	171	150	11	3.7901
C:AG:G:A:C:C:G:C:T	47	39	3	3.7884
T:G:C:C:AT:T:A:C:G	39	47	3	3.7884
G:G:T:GT:C:T:A:C:G	39	47	3	3.7884
T:T:A:G:C:C:CG:G:A	47	52	4	3.7884
G:C:A:G:G:A:C:T	116	161	8	3.7835
A:T:C:G:C:G:A:T	143	147	9	3.7807
A:T:G:C:C:G:AC:G:T	48	51	4	3.7802
A:AC:T:T:C:G:C:G:G	49	50	4	3.7760
A:A:A:T:G:G:C:G:G	50	38	4	3.7715
C:G:C:G:A:AT:T:A:G	46	40	3	3.7692
G:C:G:C:A:A:T:C:C	31	46	3	3.7683
C:G:A:C:A:G:C:T:G	46	31	3	3.7683
T:C:C:C:G:G:A:A	88	133	5	3.7681
C:G:G:T:A:T:C:T	133	88	5	3.7681
G:G:T:C:T:A:T:C	101	116	5	3.7623
T:A:C:G:G:G:CG:G	153	139	9	3.7620
G:C:C:G:C:T:T:A	109	86	4	3.7616
C:C:T:T:C:T:A:G	299	251	32	3.7572
C:G:T:C:A:T:AT:C:G	45	41	3	3.7555
T:A:C:C:C:A:G:A	110	128	6	3.7539
T:T:T:G:T:C:C:G:C	27	53	3	3.7523
T:T:C:C:C:G:C:T	166	198	14	3.7513
G:A:T:T:A:C:G:G	81	87	3	3.7482
T:A:A:CG:A:C:G:C:C	42	44	3	3.7474
G:A:T:T:A:AG:C:G:T	56	44	4	3.7474
G:GT:T:A:G:G:A:C:G	42	44	3	3.7474
C:C:C:C:G:A:CT:G:T	56	44	4	3.7474
G:A:T:C:C:G:G	865	874	128	3.7467
C:C:C:G:A:T:A:A:A	39	49	4	3.7451
C:GT:T:A:T:C:G:A:C	43	43	3	3.7446
C:G:T:A:A:G:C:C	82	86	3	3.7442
G:G:A:C:T:A:C:G	72	98	3	3.7410
A:G:G:A:T:A:C:C	112	147	7	3.7410
A:T:C:T:A:G:G:G	212	233	21	3.7405
C:T:C:G:G:G:A:T:T	41	35	3	2.5086
C:G:C:G:A:T:T:G:G	35	41	3	3.7396
C:C:C:G:A:C:G:T:G	35	41	3	3.7396
T:A:T:C:G:C:C:C	107	88	4	3.7361
G:T:G:T:A:C:G:G	127	130	7	3.7251
A:C:C:G:T:T:A:C:AG	45	55	4	3.7251
G:C:C:G:A:G:T:A	122	116	6	3.7249
G:A:T:A:A:C:G:A:T	40	36	3	3.7237
C:G:G:A:A:A:G:T:G	40	36	3	3.7237
G:T:C:C:G:A:T:T:G	36	40	3	3.7237
G:G:A:A:T:C:T:A:C	40	36	3	3.7237
A:C:C:C:T:C:G:C	312	280	37	3.7191
G:A:A:G:A:T:C:C	229	227	22	3.7148
A:C:G:G:C:T:A:C:T	52	37	4	3.7143
T:G:G:G:C:G:G:G:A	52	37	4	3.7143
C:C:C:G:C:G:A:A	174	163	12	3.7133
C:G:CG:C:T:A:T:C:C	47	66	5	3.7118
C:G:C:G:A:G:A:A:C	38	38	3	3.7111
C:C:CG:G:T:A:T:T:C	49	38	3	3.7096
C:G:C:A:C:G:A:A:T	56	43	5	3.7086
C:G:T:A:A:C:G:T	78	91	3	3.7073
G:C:G:C:AG:A:G:T:A	44	48	3	3.7073
T:T:C:G:C:C:A:A:G	47	41	4	3.7073
T:G:C:G:C:C:G:A:G	49	59	6	3.7065
G:C:G:A:A:C:C:T	102	116	5	3.7064
C:G:T:A:A:A:G:A	137	121	7	3.7022
C:C:G:A:A:A:G:T	135	123	7	3.6927
T:C:C:C:G:C:T:T	173	192	14	3.6917
G:G:A:T:G:C:C:A:G	43	45	4	3.6885
G:A:C:T:T:T:C:C:A	43	45	4	3.6885
G:C:G:A:T:C:T:C	292	187	23	3.6881
A:A:T:G:C:C:G:C:C	44	55	5	2.4718
CT:T:A:C:T:G:G:G:G	52	36	3	3.6830
T:A:A:A:G:C:G:C	97	98	4	3.6824
G:T:A:C:G:C:G:C	184	155	12	3.6820
C:A:C:G:T:G:C:C	273	305	35	3.6765
C:G:C:C:T:G:A:A	109	131	6	3.6745
T:A:A:C:T:C:C:G	112	85	4	3.6741
G:C:C:T:C:G:G:A:T	31	47	3	3.6708
C:C:C:G:C:C:A:T	252	293	31	3.6699
C:G:C:T:G:T:C:A	226	232	22	3.6664
A:A:G:C:G:C:T:CG:A	40	47	3	3.6619
C:G:G:A:T:G:A:G:G	59	33	4	3.6608
C:G:T:A:AC:C:T:G:G	33	57	3	3.6593
T:A:C:A:T:CG:G:G:G	57	33	3	3.6593
C:C:G:A:CT:G:T:T:A	57	33	3	3.6593
T:T:A:C:T:C:G:G	93	77	3	3.6577
T:A:C:C:G:C:C:A	137	122	7	3.6560
G:T:C:G:C:G:C:A:T	34	43	3	3.6554
C:C:C:G:A:A:G:C:T	39	50	4	3.6539
A:C:G:A:C:T:G:G	88	163	6	3.6491
T:A:A:G:C:G:T:G	115	104	5	3.6459
G:C:C:G:C:G:A:T	207	185	16	3.6426
C:A:C:G:G:A:T:C:G	47	52	5	3.6420
T:A:C:G:T:T:A:C	118	142	7	3.6419
G:G:A:A:T:C:G:C	178	148	11	3.6392
G:A:A:A:G:C:G:A	319	368	49	3.6372
C:A:G:A:G:T:C:C:GT	42	75	5	3.6358
T:C:C:C:T:GT:A:G:G	45	56	4	3.6358
T:A:T:G:T:C:G:G	107	112	5	3.6348
T:T:G:G:C:G:C:C	247	262	27	3.6347
T:A:A:G:A:A:C:C:C	35	42	3	3.6311
A:A:G:G:T:C:A:G:A	35	56	4	3.6311
G:C:G:G:G:A:T:T:T	35	42	3	3.6311
A:C:C:C:G:T:T:C:C	35	56	4	3.6311
G:C:G:T:C:T:T:G:G	49	30	3	3.6311
A:T:T:T:C:C:G:G:C	40	49	4	3.6311
C:G:G:A:AT:G:G:T:A	43	44	3	3.6306
A:A:G:A:T:C:C:T:G	57	43	5	3.6293
A:T:C:T:C:G:T:A:C	53	37	4	2.4321
A:A:C:G:G:C:T:C	188	217	17	3.6279
A:G:G:G:T:T:T:C	506	389	82	3.6264
G:T:T:G:A:C:C:C	146	148	9	3.6253
G:A:A:C:T:G:G:C:T	46	32	3	3.6250
G:T:A:C:C:T:A:A:C	46	32	3	3.6250
C:C:T:A:C:T:G:G:A	32	46	3	3.6250
G:G:G:T:T:A:G:G	295	228	28	3.6224
C:G:C:T:A:G:G:G	146	181	11	3.6219
G:C:C:C:G:G:A:T	139	121	7	3.6210
G:A:G:A:T:C:C:C	245	206	21	3.6196
T:C:C:G:A:C:C:A:C	67	44	6	3.6190
C:T:C:G:G:A:T:T:C	67	66	9	3.6190
C:G:A:T:A:G:C:A:CG	55	46	4	3.6164
G:C:G:C:C:T:T:T	167	216	15	3.6162
C:C:G:G:C:G:T:T	156	185	12	2.6050
T:T:C:C:G:A:G:A	185	143	11	3.6158
A:G:T:C:G:G:C:A	124	194	10	3.6144
C:G:G:A:A:T:C:T:C	41	48	4	3.6130
G:A:A:T:A:T:C:C:G	36	41	3	3.6130
C:G:T:T:T:G:G:T:C	41	48	4	3.6130
G:A:C:T:T:C:C:T:G	36	41	3	3.6130
C:G:C:A:T:T:T:A	179	121	9	3.6122
A:A:T:A:C:G:C:G	95	76	3	3.6119
A:C:G:T:AT:G:C:G:G	50	38	3	3.6100
C:C:AG:A:T:A:G:C:G	38	50	3	3.6100
C:C:G:G:T:A:C:C	86	140	5	3.6088
C:G:C:C:A:C:G:T:T	69	50	7	2.4159
G:A:A:T:T:C:C:G	176	178	13	3.6046
G:G:T:G:C:T:A:C:C	37	40	3	3.6010
C:A:C:T:A:G:C:C:G	47	42	4	3.5995
G:A:A:C:C:C:G:C	122	178	9	3.5976
C:G:A:T:A:A:G:T	127	95	5	3.5973
T:T:T:A:G:G:C:G	133	127	7	3.5973
C:A:T:G:A:G:C:G	128	132	7	3.5957
T:G:A:C:C:T:C:G:G	38	39	3	3.5951
C:G:A:G:A:G:G:T:C	38	39	3	3.5951
G:C:A:G:G:T:A:A:C	38	39	3	3.5951
T:A:T:C:C:G:C:C	102	142	6	3.5950
T:C:G:T:G:A:A:G:G	43	46	4	3.5906
G:C:G:CT:T:C:G:A:A	36	53	3	3.5895
A:A:G:G:A:C:C:C:CG	48	53	4	3.5895
T:A:G:A:T:T:C:C:C	28	53	3	3.5891
G:A:C:G:T:C:C:G	120	141	7	3.5878
C:G:C:C:C:A:G:A:T	45	44	4	2.4027
A:C:G:C:A:G:T:A	113	107	5	3.5854
A:T:A:G:A:G:C:C:T	31	48	3	3.5773
G:C:G:T:C:C:T:G:G	31	48	3	3.5773
A:C:G:T:G:C:C:C	182	213	16	3.5748
A:C:C:G:A:C:G	880	800	117	3.5723
G:T:C:C:G:A:C:T:C	54	46	5	3.5702
G:A:C:G:C:T:T:C	141	172	10	3.5695
C:T:C:A:G:A:T:C:T	88	96	17	3.5690
A:C:G:T:C:C:C:C:A	39	51	4	3.5662
C:G:C:A:T:T:C:C	161	181	12	3.5622
A:A:T:C:C:G:C:G:C	67	52	7	3.5621
C:C:G:C:T:A:T:T	135	108	6	3.5586
C:A:G:A:T:C:G:G	222	219	20	3.5565
C:A:C:T:C:G:G:A	102	143	6	3.5563
A:T:T:C:G:C:C:C:C	34	44	3	2.3803
C:A:C:G:T:T:G:C:G	34	44	3	3.5538
C:C:G:A:A:A:G:G:G	34	44	3	3.5538
A:A:C:T:G:G:G:G	132	129	7	3.5528
T:T:A:C:G:G:G:T	89	82	3	3.5526
G:T:C:G:G:T:G:C	211	196	17	3.5525
C:T:A:A:C:C:G:C	130	131	7	3.5521
G:T:C:G:T:T:A:C	83	88	3	3.5480
C:C:G:G:A:T:A:G	88	83	3	3.5480
G:T:C:A:G:A:C:CG:C	35	55	3	3.5466
C:T:C:G:T:G:A:A:C	37	54	4	3.5465
A:T:T:C:G:T:G:C:G	37	54	4	3.5465
G:G:A:A:T:G:T:T:C	50	50	5	3.5421
C:C:G:C:A:G:A:T	131	149	8	3.5363
C:C:C:T:A:G:C:G	186	223	17	3.5363
C:T:G:C:C:G:T:A:C	32	47	3	3.5305
T:A:AG:G:T:G:C:G:C	46	42	3	3.5291
C:C:G:G:G:T:T:T	137	107	6	3.5290
A:T:G:G:C:G:C:C:T	43	35	3	3.5276
T:A:T:C:C:G:C:T:T	35	43	3	3.5276
C:C:GT:G:C:G:A:T:A	43	45	3	3.5217
C:AG:T:T:C:G:A:C:T	43	45	3	3.5217
G:C:T:T:A:C:C:C	97	101	4	3.5154
C:C:G:C:G:A:A:A	213	184	16	3.5148
C:G:T:A:T:CT:G:C:C	38	51	3	3.5142
G:A:C:C:T:AT:C:G:A	38	51	3	3.5142
C:T:A:G:G:C:G:T	95	129	5	3.5115
G:G:T:T:C:C:C:G	116	148	7	3.5080
G:C:A:C:A:T:G:G:G	63	64	8	3.5075
A:G:A:T:G:C:G:G:T	36	42	3	3.5075
G:A:T:C:G:C:A:T:C	63	64	8	3.5075
C:C:C:T:A:T:A:T:C	48	42	4	3.5075
G:C:G:A:T:T:C:G	160	138	9	3.5063
C:G:C:G:G:T:A:C	80	92	3	3.5063
T:G:A:G:C:G:T:C	128	115	6	3.5063
G:T:C:C:G:A:T:C	322	282	37	3.5045
G:C:C:C:G:G:G:G	127	174	9	3.5019
A:G:A:T:C:T:C:G	259	294	31	3.4997
G:A:T:T:C:C:C:A	229	236	22	3.4992
G:G:T:T:A:G:G:C:C	47	43	4	3.4968
A:T:G:C:T:G:C:G:C	37	41	3	2.3385
C:T:C:G:T:G:A:C:G	37	41	3	3.4933
G:G:T:G:A:C:C:A:G	41	74	6	3.4933
T:T:A:A:T:G:C:G	120	82	4	3.4915
C:G:C:G:G:A:T:T	140	123	7	3.4915
C:C:G:G:A:T:G:C:A	46	33	3	3.4904
T:G:C:G:T:G:T:C:G	33	46	3	3.4904
C:C:G:A:T:C:T:A:A	44	46	4	3.4904
C:G:G:C:A:T:T:G	152	162	10	3.4862
G:G:T:C:G:G:CT:A:C	65	60	6	3.4848
AG:T:A:C:C:G:C:G:G	50	39	3	3.4848
G:T:G:C:A:T:C:G:G	40	38	3	3.4848
C:A:C:T:A:C:G:C	132	112	6	3.4827
T:T:C:G:G:G:C:G	111	111	5	3.4823
A:C:G:G:C:C:A:A:T	39	39	3	3.4819
C:G:A:T:T:G:G:C:C	39	52	4	3.4819
C:C:C:C:A:A:T:T:G	39	39	3	3.4819
T:A:C:C:G:C:G:T	85	87	3	3.4805
C:T:C:G:G:A:C:C	92	134	5	3.4792
G:T:C:A:A:C:G:C:C	59	43	5	3.4786
T:T:A:G:C:G:G:C	135	128	7	3.4727
C:T:C:T:A:A:C:G	103	120	5	3.4652
A:T:C:G:C:G:T	520	480	41	3.4643
A:T:C:G:G:G:C:G	151	131	8	3.4638
C:A:T:G:A:C:G:G	140	159	9	3.4622
C:A:C:C:G:A:C:A	360	268	39	3.4611
T:A:C:C:A:G:C:G	110	90	4	3.4586
G:G:G:T:A:T:G:C	90	110	4	3.4586
A:T:T:A:G:G:C:G	136	91	5	3.4582
A:C:C:G:A:C:C:T:C	51	50	5	3.4567
G:C:A:C:C:G:A:A:C	40	51	4	3.4567
G:T:G:G:A:T:A:A:G	75	68	10	3.4567
C:G:C:A:T:A:T:C	129	96	5	3.4547
C:G:C:G:A:T:C:G	204	255	21	3.4539
G:T:T:A:G:G:G:T	283	289	33	3.4512
A:T:C:T:G:G:G:G	134	111	6	3.4499
G:G:A:C:A:G:T:C	100	124	5	3.4477
C:G:G:T:C:AG:T:G:A	46	57	4	3.4449
G:T:AC:A:G:C:G:G:A	41	48	3	3.4413
C:C:T:A:A:C:C:C	406	312	51	3.4396
C:G:C:T:T:A:C:C	92	108	4	3.4390
T:T:A:T:G:T:C:G	143	139	8	3.4377
G:G:A:T:A:A:G:G:C	78	46	7	3.4352
C:G:C:G:A:G:T:T:C	57	36	4	3.4317
C:C:G:A:A:G:C:T:T	70	66	9	3.4289
T:G:T:G:A:C:C:T:C	56	55	6	3.4289
A:C:C:C:T:G:G	521	528	45	3.4264
C:A:A:T:G:A:C:G	144	173	10	3.4235
C:G:G:C:C:C:CT:T:A	38	52	3	3.4222
T:G:G:G:G:T:G:C	154	178	11	3.4218
C:C:A:C:G:C:G:T	321	264	34	3.4208
T:G:A:C:G:T:C:C	103	121	5	3.4205
C:A:G:A:C:A:G:T:T	42	49	4	3.4193
G:T:T:A:G:C:C:C	129	116	6	3.4175
C:CT:C:A:T:A:C:C:G	46	43	3	3.4175
G:C:G:T:A:A:AT:G:C	46	43	3	3.4175
G:C:G:G:A:T:C	662	749	81	3.4138
T:A:C:G:A:C:C:C	78	96	3	3.4132
G:AG:G:C:G:C:A:A:T	45	44	3	3.4127
CG:G:T:A:A:C:C:T:C	66	40	4	3.4127
G:G:C:T:G:T:A:C	145	155	9	3.4106
A:A:G:A:G:A:C:G:C	36	43	3	3.4070
C:T:G:G:G:G:A:AT:C	54	49	4	3.4021
AT:A:G:A:C:G:C:G:G	54	49	4	3.4021
G:C:G:C:A:A:T:G	112	134	6	3.4018
G:T:T:T:C:G:C:G:G	31	50	3	3.4015
A:C:T:T:G:C:G:T:G	31	50	3	3.4015
G:G:G:T:A:C:C:T	79	95	3	3.4011
C:C:G:A:G:G:T:G:A	53	39	4	3.4008
A:C:G:T:G:G:C	1408	1006	231	3.3984
C:G:G:A:T:A:A:G:A	51	71	7	3.3965
A:A:G:G:C:T:G:G:C	46	45	4	3.3947
C:G:C:A:T:T:G:C	190	211	16	3.3926
C:C:T:G:G:A:C:G	149	185	11	3.3920
G:T:G:A:C:G:T:C	179	182	13	3.3918
T:A:C:C:G:C:CG:G:A	51	39	3	3.3915
G:C:G:G:A:A:CG:G:T	39	51	3	3.3915
C:CT:C:G:G:G:T:C:A	51	39	3	3.3915
T:A:C:G:G:G:T:A:CG	39	51	3	3.3915
C:G:C:G:G:T:C:A:A	42	37	3	2.2677
A:C:T:C:G:G:A:A:A	37	42	3	3.3907
A:G:T:C:C:T:T:C:T	37	42	3	3.3907
G:T:C:T:C:G:G:A:A	37	42	3	3.3907
C:C:G:A:A:A:G:G:C	37	56	4	3.3907
C:G:T:G:G:A:C:C	208	229	19	3.3898
C:T:G:T:T:C:G:A:C	54	48	5	3.3874
C:C:C:C:G:G:A	485	595	47	3.3864
A:G:C:C:A:T:T:C:G	41	38	3	3.3799
T:G:T:A:A:A:G:G:C	41	38	3	3.3799
G:C:C:C:G:G:A:A:A	41	38	3	3.3799
C:C:T:T:G:A:C:C:G	41	38	3	3.3799
T:A:T:C:G:G:A:T:C	41	38	3	3.3799
G:C:G:A:A:C:C:C:C	41	38	3	3.3799
C:G:A:C:C:G:A:C:A	41	38	3	3.3799
A:T:C:G:G:A:C:G	335	210	28	3.3780
G:A:C:A:G:G:A:T:C	40	39	3	3.3745
C:G:T:C:C:A:T:A:C	39	40	3	3.3745
G:G:A:T:C:T:A:C:C	39	40	3	3.3745
C:C:G:T:A:T:C:G	82	92	3	3.3735
T:G:C:G:A:C:C:G	136	148	8	3.3706
G:A:G:T:C:G:T:T	151	150	9	3.3692
A:G:G:G:T:T:C:C	179	225	16	3.3681
A:G:AG:T:A:C:G:A:C	40	50	3	3.3659
C:GT:G:A:T:A:G:C:G	50	40	3	3.3659
G:T:C:G:C:G:T	690	776	87	3.3648
A:T:T:A:T:G:A:C:C	46	34	3	3.3638
C:T:T:A:A:A:C:C	293	258	30	3.3626
G:G:G:A:T:A:C:G	120	63	3	3.3622
A:T:A:A:C:CG:C:C:C	59	77	6	3.3611
T:A:C:G:C:C:T:T	121	125	6	3.3605
T:A:C:C:C:C:A:C	183	193	14	3.3564
G:G:A:A:T:G:C:T:G	55	38	4	3.3544
C:G:C:T:G:A:C:C	162	187	12	3.3528
G:A:G:C:T:G:T:C	196	219	17	3.3518
A:T:A:C:G:C:C:T	100	101	4	3.3517
C:A:C:G:T:C:A:C	403	351	56	3.3497
G:A:C:C:A:G:G:T	178	142	10	3.3463
C:C:G:T:T:A:A:T	158	112	7	3.3454
C:G:G:T:A:G:G:T:CG	49	41	3	3.3451
C:G:G:G:T:T:A:G	119	85	4	3.3439
CG:G:A:A:C:A:T:T:C	80	67	8	3.3428
C:A:C:A:C:G:T:G:C	62	93	11	3.3410
G:G:C:G:A:T:C	977	739	117	3.3405
G:A:T:C:C:G:A:C:A	46	57	5	3.3393
A:A:G:G:C:G:T:A	112	113	5	3.3387
G:G:C:G:A:T:A:A	113	112	5	3.3387
CT:C:C:C:C:G:G:G:T	61	44	4	3.3359
C:A:G:C:C:G:A:C:A	42	50	4	3.3346
C:A:G:C:T:T:T:A:A	63	50	6	3.3346
C:CG:G:T:C:T:A:G:G	38	53	3	3.3336
T:AC:G:G:G:A:T:T:C	48	56	4	3.3290
T:T:A:G:AG:G:C:G:G	56	48	4	3.3290
A:G:G:T:C:G:G:A:AC	42	48	3	3.3290
G:T:T:A:G:G:T:A:G	49	43	4	3.3208
T:C:A:G:T:C:A:C:G	31	51	3	3.3188
C:C:GT:G:G:T:A:T:C	43	47	3	3.3177
CG:C:G:G:T:A:A:A:C	55	49	4	3.3171
G:G:A:AC:G:G:T:A:C	49	55	4	3.3171
G:T:A:AG:A:C:G:T:T	55	49	4	3.3171
T:C:T:T:C:T:G:C:G	33	48	3	3.3110
T:T:G:A:C:C:C:G:G	44	36	3	3.3110
C:G:T:A:A:T:C:CG:C	46	44	3	3.3109
C:G:C:A:G:T:A:A	117	87	4	3.3106
C:C:G:A:C:AG:C:T:A	45	45	3	3.3086
G:A:C:A:C:G:T	958	847	131	3.3067
T:G:G:A:C:G:T:C	174	161	11	3.3066
A:T:A:C:G:G:C:T	91	112	4	3.3039
G:G:A:A:A:G:T:G:C	46	46	4	3.3032
A:G:T:C:T:G:G:C:AG	39	52	3	3.3018
C:G:A:C:CG:T:A:C:A	65	52	5	3.3018
C:A:G:G:T:C:A:G	230	266	24	3.3015
T:T:A:C:C:C:G:G	85	90	3	3.2998
G:T:C:G:G:T:A:A	89	86	3	3.2971
C:G:C:G:G:A:A:T	116	88	4	3.2957
G:T:G:T:C:G:G:G	110	116	5	3.2957
C:G:T:C:A:A:C:G:G	40	53	4	3.2954
C:T:T:T:A:A:A:G:C	58	64	7	3.2932
A:A:T:G:C:C:A:G:G	37	43	3	3.2928
C:A:C:C:T:G:A:G:A	37	43	3	3.2928
C:G:G:G:A:A:A:C	131	156	8	3.2906
G:C:T:A:G:A:T:T:C	59	81	9	3.2877
C:G:C:A:A:C:G:G:A	29	55	3	3.2825
A:C:G:T:T:A:C:AT:C	55	39	3	3.2813
G:G:A:T:A:A:C:G:AT	52	55	4	3.2813
G:T:G:T:C:C:C:T:A	38	42	3	3.2800
T:G:G:G:A:C:G:A:C	38	42	3	3.2800
G:G:G:A:A:T:G:C:A	38	42	3	3.2800
G:GT:T:T:A:A:C:G:G	40	51	3	3.2749
C:G:G:A:T:C:T:G	233	286	26	3.2732
G:A:T:T:C:G:C:C:C	41	39	3	3.2723
G:T:T:G:A:C:T:C:C	41	52	4	3.2723
G:G:G:A:G:C:C:G:T	41	39	3	3.2723
C:C:A:G:A:G:T:C:A	41	39	3	3.2723
C:A:T:G:G:G:G:T:T	41	52	4	3.2723
C:T:G:C:G:T:G:A:G	40	40	3	3.2697
G:G:A:C:G:T:C:G:C	40	40	3	3.2697
G:G:A:C:C:G:C:A	90	114	4	3.2692
A:C:C:G:A:T:A:G	90	114	4	3.2692
C:G:G:A:T:C:A:G	172	179	12	3.2678
A:T:T:G:C:G:G:C	151	153	9	3.2651
G:A:C:T:G:G:G:G	79	130	4	3.2641
C:T:C:G:G:A:G:T:GT	44	62	4	3.2616
C:C:C:G:C:C:A:A	206	237	19	3.2599
G:A:T:C:T:G:G:G	219	223	19	3.2583
T:C:C:C:G:G:C:A:A	42	51	4	3.2532
A:G:G:C:G:T:G:A	145	142	8	3.2515
G:A:C:C:T:A:C:C	130	99	5	3.2510
T:A:C:G:C:G:C:T	99	78	3	3.2510
G:T:GT:A:A:C:G:C:C	48	45	3	3.2496
T:C:G:C:G:A:T:C	218	189	16	3.2487
CG:C:G:A:C:C:T:A:C	57	48	4	3.2483
G:C:G:T:A:CG:C:G:C	36	57	3	3.2483
T:A:G:A:G:T:C:G	102	101	4	3.2479
A:C:C:C:G:C:G	754	769	93	3.2479
C:A:G:C:G:G:G:T	121	149	7	3.2478
C:G:A:A:T:A:T:A:C	65	33	4	3.2475
A:A:C:G:C:G:T:A	112	92	4	3.2469
C:C:T:A:G:C:C:G	270	229	24	3.2464
C:A:C:C:T:G:C:G:T	37	58	4	3.2456
T:A:A:G:C:A:C:G:C	46	35	3	3.2443
G:T:A:C:C:C:G:T	106	147	6	2.2715
T:C:A:C:G:T:C:C:C	31	52	3	3.2393
G:C:T:T:A:C:T:G:C	52	31	3	3.2393
G:G:A:C:C:A:C:T	140	129	7	3.2389
C:T:G:G:A:A:G:G:T	50	43	4	3.2380
T:C:A:G:G:A:C:A:T	50	43	4	3.2380
G:G:A:T:C:T:G:C	209	247	20	3.2366
C:C:G:A:C:A:C:T:CT	49	70	5	3.2351
C:G:C:G:T:C:C	1080	1192	206	3.2269
C:G:A:C:C:G:G:A:C	44	49	4	2.1545
T:T:A:T:T:C:C:C:G	49	33	3	3.2268
G:C:A:A:C:G:T:G:A	49	44	4	3.2268
T:A:C:G:T:C:C	385	487	30	3.2261
G:C:G:T:C:A:C:G	223	209	18	3.2203
T:C:C:T:T:A:T:C	362	279	39	3.2195
A:C:C:G:A:C:A:T:T	45	48	4	3.2193
G:A:C:T:G:C:G:C:C	36	45	3	3.2193
G:C:C:AG:T:T:A:C:G	52	53	4	3.2155
A:A:G:C:G:G:C:T	145	143	8	3.2152
C:G:C:C:C:G:A:T	162	144	9	2.2795
G:C:C:G:T:A:G:G	112	139	6	3.2096
G:C:G:T:T:C:A:A:A	29	56	3	3.2093
G:A:G:T:C:A:G:A:C	28	58	3	3.2093
C:A:T:A:AG:G:G:T:C	45	46	3	3.2090
G:A:C:C:T:A:A:C	146	160	9	3.2078
C:G:G:T:C:C:A:C	231	281	25	3.2061
G:A:A:G:C:G:C:T	98	106	4	3.2050
C:G:A:T:T:G:C:G	112	116	5	3.2022
C:C:C:G:G:G:A:A	99	105	4	3.2015
G:C:G:G:A:A:T:C:G	37	44	3	3.1994
C:C:G:C:T:A:T:G	83	94	3	3.1977
C:G:G:G:A:T:C:T	139	131	7	3.1965
C:C:T:A:C:G:A:C	138	132	7	3.1945
G:G:A:A:T:G:T:C	122	128	6	3.1938
G:G:T:A:C:C:C:C	73	107	3	3.1918
C:C:G:A:T:A:G:G	93	84	3	3.1912
G:T:G:T:A:G:G:C:C	34	48	3	3.1896
C:T:T:G:A:A:G:G:G	48	34	3	3.1896
C:G:C:G:C:C:A:A	280	307	33	3.1895
G:C:G:AG:T:A:A:A:G	40	52	3	3.1874
C:C:CG:A:G:T:A:A:C	52	40	3	3.1874
T:A:G:G:G:C:T:G:G	38	43	3	3.1847
G:C:A:G:A:C:C:T	102	179	7	3.1827
C:C:A:G:A:T:C:T	398	367	56	3.1827
A:C:G:G:T:C:A:C:C	47	58	5	3.1808
C:T:T:C:G:C:G:A	145	126	7	3.1794
G:T:C:C:G:C:A:C	123	191	9	3.1787
T:G:A:T:A:C:G:C	89	88	3	3.1780
G:T:A:T:C:T:G:C	172	167	11	3.1769
G:G:G:T:A:G:T:T:G	52	42	4	3.1749
C:C:G:G:A:C:C:A:C	39	56	4	3.1749
G:G:T:C:A:G:C:G:C	42	39	3	3.1749
C:G:C:A:T:C:C:G:A	52	63	6	3.1749
T:C:C:C:A:A:C:G	175	209	14	3.1745
G:G:C:G:G:G:A:T:C	41	40	3	2.1154
T:A:C:T:C:G:C:C:A	40	41	3	3.1701
T:C:G:G:C:A:T:A	120	109	5	3.1676
A:G:G:T:T:C:G	501	540	43	3.1667
A:C:G:AT:T:A:A:C:C	55	38	3	3.1661
C:CT:T:A:G:A:C:G:A	38	55	3	3.1661
A:A:CG:C:C:G:G:G:T	51	41	3	3.1640
T:A:AC:C:A:G:G:G:G	41	51	3	3.1640
AC:C:G:T:A:A:A:G:C	51	41	3	3.1640
T:A:T:G:C:G:A:T	154	136	8	3.1637
C:G:C:G:T:G:A:G	190	193	14	3.1612
T:C:A:G:G:T:G:G:C	51	43	4	3.1585
T:C:G:G:A:T:C:C	229	309	27	3.1583
C:C:T:G:G:C:A:G:T	35	47	3	3.1579
C:T:G:G:A:G:G:T:A	47	35	3	3.1579
T:A:C:G:C:A:A:C	114	115	5	3.1559
G:C:C:C:G:G:T:T	137	134	7	3.1548
A:G:T:C:C:A:C:G:C	49	56	5	3.1545
G:A:G:T:C:C:T:A	136	135	7	3.1543
C:A:C:C:G:A:C:T	175	165	11	3.1501
C:C:G:C:C:A:T:T	385	300	44	3.1501
T:G:C:G:A:C:C:C	101	104	4	3.1482
T:T:C:G:A:A:C:G	130	101	5	3.1482
A:C:C:G:C:A:T:A	101	104	4	3.1482
A:C:C:T:A:C:C:C	207	203	16	3.1476
A:C:G:C:T:C:A:C:C	55	50	5	3.1459
G:C:G:A:A:A:G:C:T	44	50	4	3.1459
T:G:T:G:G:G:A:A:C	44	50	4	3.1459
C:C:G:G:A:A:G:T:AG	42	50	3	3.1450
C:CT:T:A:C:C:G:A:C	42	50	3	3.1450
G:A:A:A:C:C:C:T	468	438	78	3.1443
G:C:A:C:C:T:A:C	187	253	18	3.1435
T:A:A:G:G:C:G:ACG:G	53	45	3	3.1430
T:T:G:C:C:A:G:G:C	28	59	3	3.1411
A:A:C:G:T:G:T:G:C	54	51	5	3.1401
C:T:C:A:G:G:T:G	133	178	9	3.1396
A:T:G:T:C:A:A:C:G	58	38	4	3.1387
C:G:T:A:A:A:C:C	141	112	6	3.1366
G:C:G:G:A:C:G:T	94	112	4	3.1366
G:C:G:AG:G:A:A:C:C	54	78	6	3.1324
C:A:G:T:AT:A:A:C:G	54	39	3	3.1324
G:A:C:G:T:T:G:A:C	46	48	4	3.1315
C:T:C:G:G:G:G:C:G	46	36	3	3.1315
A:T:T:G:A:C:C:G:T	46	36	3	3.1315
G:C:C:C:T:T:T:C:G	36	46	3	3.1315
A:C:G:A:G:C:C:T:G	36	46	3	3.1315
G:T:C:T:T:C:G:CG:G	43	49	3	3.1303
G:G:T:G:C:G:C:T	122	173	8	3.1245
C:G:G:G:A:A:G:T	87	91	3	3.1231
G:AC:C:G:C:T:T:T:A	57	52	4	3.1215
C:AT:G:G:G:A:C:G:T	44	64	4	3.1199
T:CT:A:C:G:C:G:G:G	48	44	3	3.1199
G:T:T:A:AC:C:T:C:G	44	48	3	3.1199
A:C:G:C:C:CT:G:T:T	49	49	3	3.1139
C:G:T:G:A:C:C:A:C	32	52	3	3.1125
G:A:G:A:T:A:C:G	116	114	5	3.1120
C:G:C:C:C:G:CT:T:A	63	56	5	3.1099
A:C:G:T:C:C:G:A	119	89	4	3.1064
T:T:C:C:G:C:G	688	700	76	3.1033
T:C:G:C:G:T:T	591	579	54	3.1033
C:G:C:G:A:C:G:T	217	171	14	3.1011
A:G:T:G:T:T:A:G:G	53	42	4	3.0996
A:T:G:T:C:G:G:C	156	136	8	3.0983
C:C:A:G:T:A:T:C	146	109	6	3.0976
A:C:C:G:A:C:A:G	173	138	9	3.0970
GT:G:G:G:C:G:T:C:A	36	59	3	3.0951
T:C:G:T:G:G:G:G:T	44	38	3	3.0938
G:C:G:C:A:A:A:T:G	38	44	3	3.0938
T:G:C:C:G:A:C:A:T	44	38	3	3.0938
A:C:A:C:G:C:T:T	220	181	15	3.0932
A:C:G:C:G:T:G:A	166	144	9	3.0907
G:AC:C:T:C:G:T:T:A	45	63	4	3.0904
G:G:G:G:C:G:A:C:AT	38	56	3	3.0869
T:A:A:G:G:C:A:C:CG	43	66	4	3.0858
G:A:T:T:G:C:G:C	122	109	5	3.0839
T:T:C:G:C:G:G:G	120	133	6	3.0831
A:C:G:C:C:A:T:T:C	39	43	3	3.0821
C:G:A:C:C:G:G:A:A	39	43	3	3.0821
A:A:C:G:C:G:T:G	138	135	7	3.0804
G:G:T:C:C:G:G:A	91	117	4	3.0798
C:G:G:G:A:T:T:AC:A	82	52	6	3.0787
G:C:G:T:CT:A:C:T:C	52	41	3	3.0787
G:G:G:C:A:C:C:G:A	30	56	3	3.0751
T:A:C:A:G:C:G:A:C	40	42	3	3.0751
G:T:T:A:T:C:C:A:C	42	40	3	3.0751
G:C:G:A:C:A:A:G:A	40	42	3	3.0751
G:T:G:T:C:G:G:T:T	60	28	3	3.0751
C:T:G:G:A:G:T:C:A	30	56	3	3.0751
T:C:A:C:C:T:G:G:G	40	42	3	3.0751
G:T:T:G:G:T:C:C:G	41	41	3	3.0728
AT:G:C:G:G:G:A:C:A	35	61	3	3.0726
C:C:C:G:A:C:A:C	186	172	12	3.0718
C:G:C:A:T:A:A:A:T	59	38	4	3.0717
T:A:G:G:G:T:T:C	289	323	35	3.0698
C:C:G:G:T:C:C:A	260	318	31	3.0698
G:A:G:C:C:C:T:A:C	51	44	4	3.0682
C:A:G:A:T:A:G:C:C	33	51	3	3.0682
A:A:G:T:A:A:C:G	92	116	4	3.0681
T:A:G:G:C:G:G:G	87	92	3	3.0681
T:G:T:T:A:C:G:C	104	77	3	3.0656
A:C:C:C:T:A:A:C	348	468	61	3.0645
T:A:CT:C:G:A:A:C:C	46	62	4	3.0644
A:G:G:T:T:C:C:G	89	90	3	3.0643
C:G:G:G:T:C:A:A:A	54	52	5	3.0640
C:C:T:G:G:A:AG:T:G	64	78	7	3.0636
C:G:G:A:T:C:G:C:C	53	53	5	3.0627
A:G:C:G:T:C:A:C	175	168	11	3.0592
T:A:A:C:T:G:C:G	99	81	3	3.0587
G:A:C:C:CG:G:T:A	137	136	7	3.0581
C:C:A:G:T:A:C:C	128	188	9	3.0572
C:A:G:G:T:C:T:C	159	185	11	3.0567
C:A:C:C:T:A:A:T	309	277	32	3.0554
C:G:G:C:G:T:T:C	152	176	10	3.0546
G:G:CT:A:T:T:C:G:A	55	52	4	3.0523
G:T:A:G:C:C:C:G:AT	55	65	5	3.0523
CT:T:C:C:G:G:A:C:A	39	55	3	3.0523
C:T:C:G:C:AG:G:T:A	55	39	3	3.0523
T:A:C:G:C:C:AC:A:G	55	39	3	3.0523
C:G:T:A:T:A:A:A:G	52	65	6	3.0521
G:G:T:T:C:T:G:C:C	26	65	3	3.0521
T:G:T:C:C:G:C:G	129	166	8	3.0517
G:G:T:C:A:T:G:T:A	46	49	4	3.0510
T:AT:T:A:A:C:C:G:C	74	58	6	3.0503
C:A:A:T:AG:G:G:C:G	53	54	4	3.0493
C:G:C:G:G:C:T:T:T	55	41	4	3.0492
A:C:G:T:T:T:C:G	124	108	5	3.0486
C:G:G:T:C:C:T:A	82	98	3	3.0481
T:C:C:C:G:C:C:T:T	60	47	5	3.0475
C:C:G:G:G:T:C:A:A	47	36	3	3.0475
T:C:T:A:G:A:A:C:G	47	36	3	3.0475
C:A:A:C:G:G:T:A:C	47	36	3	3.0475
G:G:C:C:C:C:G	758	1077	128	3.0465
C:A:G:G:C:T:G:T:C	37	61	4	3.0458
C:G:C:T:A:T:A:T	215	187	15	3.0450
C:G:C:T:C:A:C:G	175	230	15	3.0394
A:C:C:A:A:C:G:G	229	211	18	3.0375
T:T:C:G:AG:G:A:T:C	71	91	9	3.0349
C:C:C:G:AGT:G:T:A:C	52	70	5	3.0349
C:T:T:A:AT:C:G:T:C	63	57	5	3.0330
G:G:G:G:A:C:C	425	481	32	3.0322
C:C:G:C:A:T:T:G	147	128	7	3.0308
A:C:G:G:T:C:G:A	128	126	6	3.0308
T:A:C:CG:C:G:G:C:T	44	49	3	3.0302
C:G:A:T:A:A:G:AG:C	44	49	3	3.0302
A:G:C:G:G:G:A:CG:T	49	44	3	3.0302
G:A:A:C:C:T:G:T:G	50	34	3	3.0293
A:T:G:A:T:C:C:C	190	184	13	3.0285
A:A:G:G:C:T:C:C:C	37	46	3	3.0248
G:T:G:A:T:C:C:C:C	46	37	3	3.0248
A:A:C:G:CT:T:C:T:G	45	48	3	3.0223
C:G:T:T:A:C:A:C:AC	45	48	3	3.0223
A:T:A:C:T:G:G:G	132	102	5	3.0219
C:C:AT:G:A:A:C:G:G	43	67	4	3.0208
A:C:G:T:T:C:AT:G:G	46	47	3	3.0183
G:A:CG:T:C:G:G:A:A	46	47	3	3.0183
G:C:T:A:T:T:AT:C:G	47	46	3	3.0183
T:C:G:A:C:T:A:C:A	55	31	3	3.0181
AC:G:T:A:T:A:T:C:G	78	37	4	3.0134
T:C:G:G:A:C:C:G	89	91	3	3.0093
G:C:G:T:A:G:G:T	90	90	3	3.0087
G:G:T:C:C:C:G:A	81	100	3	3.0087
G:C:G:T:A:C:C:T	81	100	3	3.0087
G:T:C:C:G:T:A:C	139	136	7	2.1113
C:A:C:G:A:A:T:C:G	57	30	3	3.0069
G:C:G:T:C:C:G:A:C	38	45	3	3.0069
A:G:C:A:C:G:A:G:T	38	60	4	3.0069
T:C:G:C:G:C:A:T:C	38	45	3	3.0069
G:G:C:A:C:C:G:A:A	38	45	3	3.0069
C:T:C:T:A:G:G:G	168	193	12	3.0050
A:A:A:A:C:G:C:C	236	229	20	3.0047
G:T:C:T:T:A:C:C	115	94	4	3.0041
A:G:G:A:T:C:C:G	139	175	9	3.0036
A:A:C:G:C:C:C:T	109	124	5	3.0028
A:A:T:A:C:T:G:G	208	143	11	3.0014
T:A:C:A:C:G:C:C	132	123	6	2.9977
A:A:T:G:G:G:G:G:G	49	35	3	2.9957
G:G:A:G:T:C:A:A:C	35	49	3	2.9957
G:C:G:G:G:G	2853	2799	836	2.9947
G:G:A:T:C:C:C:G:A	44	39	3	2.9935
T:T:C:C:G:T:G:G:T	33	52	3	2.9935
C:G:T:G:A:A:C:C:G	39	44	3	2.9935
A:T:G:T:A:C:G:G	168	129	8	2.9923
C:T:T:A:C:C:T:A:A	54	53	5	2.9908
G:T:T:C:G:A:C:C	166	98	6	2.9880
T:A:G:G:CG:G:T:T:C	44	66	4	2.9868
T:A:T:C:T:G:C:G	119	114	5	2.9846
T:G:G:G:A:C:C:C:G	40	43	3	2.9846
G:G:T:C:G:C:C:C:G	40	43	3	2.9846
C:G:A:G:C:C:C:T:A	40	43	3	2.9846
A:A:T:C:C:C:G:A:G	43	40	3	2.9846
G:T:T:G:A:C:C:G	157	121	7	2.9834
C:G:T:G:C:G:A:CT:A	57	51	4	2.9824
G:T:C:A:G:G:G:A:A	42	41	3	2.9802
G:T:C:A:G:G:T:G:C	42	41	3	2.9802
A:G:G:T:C:A:G:C:C	41	70	5	2.9802
G:G:G:C:A:T:T:C:C	42	41	3	2.9802
C:T:C:G:G:T:A:T	112	97	4	2.9796
A:C:T:T:T:C:C:C:C	106	65	12	2.9791
C:G:G:G:T:C:C:A	135	161	8	2.9780
A:C:G:T:A:A:G:C	209	91	7	2.9777
A:G:G:T:T:G:A:C	174	203	13	2.9776
C:G:T:G:T:A:A:G:AC	56	39	3	2.9751
G:G:C:A:C:G:T:G	244	234	21	2.9744
T:T:A:CT:G:G:C:G	187	159	11	2.9730
T:G:C:G:G:G:C:C	173	173	11	2.9708
T:T:G:A:C:C:T:G:C	53	76	7	2.9708
A:T:G:A:G:C:G:A:G	47	49	4	2.9687
A:T:C:A:C:G:G:A:T	49	47	4	2.9687
T:T:G:A:T:G:C:G:C	47	49	4	2.9687
G:A:C:C:T:G:C:C:A	48	60	5	2.9670
G:G:G:T:T:C:T:T	328	266	32	2.9606
T:C:G:G:G:A:T:A	93	88	3	2.9579
C:T:C:C:A:C:G:T	373	373	51	2.9579
A:G:T:C:C:C:G:T	90	91	3	2.9543
A:C:G:T:C:G:G:G	91	90	3	2.9543
G:G:A:A:T:C:C:C	182	180	12	2.9543
A:T:T:G:C:C:G:G:T	51	34	3	2.9539
G:T:A:G:G:G:G:G	129	127	6	2.9534
G:T:C:G:C:T:A:C	95	115	4	2.9521
T:C:C:T:AT:A:C:G:G	61	36	3	2.9519
G:G:G:A:T:C:T:C	237	196	17	2.9499
T:G:C:G:C:G:T:A	122	112	5	2.9493
A:G:C:C:G:T:T:A	134	102	5	2.9479
A:C:G:A:T:AC:C:G:C	44	50	3	2.9442
T:C:C:G:T:T:A:A:CG	49	51	3	2.9439
A:A:G:T:A:T:C:G:CT	51	49	3	2.9439
G:G:G:T:C:T:G:A	114	120	5	2.9436
G:C:G:T:A:C:G:G	120	114	5	2.9436
A:T:C:G:G:C:G:G:A	37	47	3	2.9431
A:A:G:G:G:T:T:C:T	47	37	3	2.9431
G:C:T:G:A:C:T:A:T	47	37	3	2.9431
C:G:C:G:A:C:A:A	161	170	10	2.9418
G:C:A:T:T:C:C:G	134	143	7	2.9410
T:G:A:C:G:T:C:A	240	194	17	2.9386
G:T:A:G:A:C:C:C	99	83	3	2.9382
A:G:G:T:C:T:G:C:AG	51	72	5	2.9381
C:C:C:A:C:C:G:T:A	54	43	4	2.9377
G:A:T:A:A:G:G:C:T	54	43	4	2.9377
A:C:C:T:G:T:C	1031	902	144	2.9376
A:C:A:C:G:G:G:C	181	212	14	2.9349
C:AG:C:T:A:T:G:A:G	49	60	4	2.9346
C:G:AG:G:A:C:G:C:T	49	45	3	2.9346
A:A:C:C:G:A:C	714	715	79	2.9321
G:T:G:G:T:C:A:A:C	74	55	7	2.9317
G:G:C:G:A:A:T:A	84	98	3	2.9293
A:C:C:G:C:G:T:C	285	260	27	2.9286
C:G:G:A:T:C:A:A	214	231	18	2.9252
C:G:C:G:A:A:G:T	67	123	3	2.9240
G:A:A:T:C:G:C:C:A	38	46	3	2.9237
G:A:CG:T:C:A:G:G:C	44	67	4	2.9232
C:G:C:A:T:T:A:A	157	105	6	2.9231
A:C:G:C:A:T:C:T	157	175	10	2.9231
G:G:T:C:A:A:C:T	229	216	18	2.9223
C:G:T:T:C:A:C:A:C	53	55	5	2.9216
C:C:C:G:C:A:C:G:T	66	53	6	2.9216
C:G:G:A:G:A:T:C:C	53	55	5	2.9216
C:C:T:A:G:C:G:C	144	210	11	2.9203
C:T:A:T:C:C:C:G	94	117	4	2.9196
G:G:A:C:G:C:G:T	141	156	8	2.9196
T:T:A:C:A:G:C:G	117	94	4	2.9196
G:T:T:G:A:C:C:A:C	50	35	3	2.9195
A:AG:C:C:G:G:G:C:T	41	54	3	2.9175
G:G:A:T:A:A:T:G:G	73	40	5	2.9152
A:T:A:C:C:A:C:G	124	111	5	2.9138
G:G:G:A:T:T:C:C	158	122	7	2.9122
G:T:C:G:G:A:C:T	108	102	4	2.9117
T:G:C:T:T:A:C:G	123	112	5	2.9096
G:G:A:C:A:G:A:A:T	39	45	3	2.9088
A:T:G:A:C:A:G:C:C	39	45	3	2.9088
C:A:C:C:G:A:A:C:G	39	45	3	2.9088
A:C:G:C:A:A:T:C	175	126	8	2.9077
C:G:C:T:G:T:A:C	139	119	6	2.9067
T:A:T:G:C:C:C:C	137	141	7	2.9019
C:C:C:C:A:G:A:T	180	184	12	2.9011
C:CG:C:A:G:G:T:A:C	57	65	5	2.9006
T:C:C:G:G:G:A:T	91	91	3	2.9005
G:G:G:A:G:C:T:G:T	46	51	4	2.8993
C:C:C:G:A:A:G:T	76	109	3	2.8988
G:A:C:C:G:T:C:A:A	44	40	3	2.8982
G:C:C:G:T:A:T:A	121	137	6	2.8962
T:G:A:G:T:G:G:G	181	229	15	2.8954
CG:C:G:C:T:T:A:T:C	53	42	3	2.8949
C:C:A:C:T:A:C:G	149	167	9	2.8927
C:C:T:T:T:A:A:G:A	43	41	3	2.8919
A:A:G:T:C:G:T:T:G	43	41	3	2.8919
A:G:T:T:T:C:G:A:G	41	43	3	2.8919
C:C:T:T:T:A:C:T:C	43	41	3	2.8919
A:T:C:G:G:C:G:G:G	43	41	3	2.8919
C:G:C:A:C:C:C:G:G	42	70	5	2.8898
A:A:G:C:G:C:G:T:G	36	49	3	2.8898
G:T:C:C:A:C:A:G:G	36	49	3	2.8898
C:C:C:A:G:G:A:A:T	49	36	3	2.8898
T:T:T:C:C:C:G:G:G	42	42	3	2.8898
G:C:G:C:C:C:G:A:A	36	49	3	2.8898
C:A:G:A:A:G:G:T:T	60	49	5	2.8898
T:A:C:C:T:A:A:C:C	57	56	3	2.8862
A:C:A:T:T:C:C:C	195	213	15	2.8854
C:C:G:C:A:A:T:T	142	156	8	2.8854
T:C:G:G:C:A:T:T	124	134	6	2.8848
T:A:G:G:G:T:T:A	311	285	32	2.8839
A:T:C:G:A:C:C:T	170	163	10	2.8819
C:G:A:A:T:A:T:T:C	68	78	9	2.8814
C:G:C:C:A:A:G:T:G	34	52	3	2.8814
C:C:G:T:G:A:C	653	896	90	2.8804
T:T:C:C:G:G:T:A	126	110	5	2.8802
T:G:C:A:C:C:G:A:C	44	67	5	2.8798
C:A:AC:C:G:T:T:A:T	76	49	5	2.8793
T:G:G:A:T:A:A:G:C	59	50	5	2.8773
G:T:C:G:CG:G:A:G:T	43	52	3	2.8763
G:A:G:C:G:T:C:T	102	136	5	2.8760
G:C:G:C:G:G	3867	3874	1559	2.8716
A:A:G:T:A:C:C:C	144	135	7	2.8712
C:T:T:A:C:A:G:G	112	124	5	2.8704
C:G:A:C:A:T:G:C:T	43	55	4	2.8694
G:T:G:G:T:C:C:T	167	183	11	2.8693
G:A:T:T:C:T:C:G	147	189	10	2.8692
G:C:G:T:A:G:A:CT:T	56	40	3	2.8689
A:T:C:T:G:C:G:G	137	142	7	2.8678
C:G:T:T:C:A:A:G	139	140	7	2.8663
C:G:G:T:A:A:G:CG:T	59	38	3	2.8652
T:A:A:GT:T:C:G:G:G	38	59	3	2.8652
T:G:A:G:T:C:G:C	103	108	4	2.8646
G:A:C:G:G:T:T:G	193	173	12	2.8621
C:G:C:G:A:CG:T:A:G	51	44	3	2.8615
C:G:G:G:AG:G:A:A:C	44	51	3	2.8615
G:T:A:C:A:G:C:G	121	115	5	2.8611
A:G:G:C:G:G:A:T	136	123	6	2.8525
C:G:T:G:A:G:A:T:C	55	54	5	2.8524
C:G:A:T:G:C:G:T:T	54	33	3	2.8524
T:A:A:C:C:A:C:C:C	66	45	5	2.8524
A:C:A:C:G:T:T:C	143	156	8	2.8516
A:G:C:G:T:A:G	464	478	34	2.8509
C:C:T:C:G:A:G:T:C	58	41	4	2.8493
G:G:A:T:G:C:T:T:C	51	70	6	2.8462
A:G:C:C:G:C:T:G:T	51	35	3	2.8462
T:A:A:C:G:C:AT:C	135	164	8	2.8452
A:A:C:C:G:T:C:C:T	47	38	3	2.8442
G:C:C:G:G:A:G:T:A	47	38	3	2.8442
G:T:G:G:T:A:C:C	147	152	8	2.8439
A:G:G:T:A:T:C:C	126	133	6	2.8439
G:C:G:G:C:G:T:A	154	127	7	2.8422
G:A:T:C:G:C:G:G	191	161	11	2.8396
CT:G:T:A:C:C:G:G:A	47	48	3	2.8395
G:A:CT:T:A:G:C:G:C	47	48	3	2.8395
A:A:C:CG:T:T:C:G:C	59	51	4	2.8381
C:A:C:G:A:C:C:G	170	181	11	2.8366
G:G:T:C:G:G:A:T	144	136	7	2.8359
A:C:G:G:A:T:C:A	171	180	11	2.8351
T:C:C:T:C:A:G:G	139	141	7	2.8322
G:G:T:A:C:C:T:C	125	112	5	2.8320
C:T:G:G:G:A:T:A	125	112	5	2.8320
A:A:T:G:C:C:C:G	100	112	4	2.8320
A:T:G:C:T:C:C:G	128	175	8	2.8320
C:A:C:T:T:G:C:G:T	32	56	3	2.8319
C:A:G:C:C:G:C:T:T	49	61	5	2.8291
G:G:A:C:C:C:T:AT:G	29	78	3	2.8286
A:A:A:G:G:C:G:T:G	39	46	3	2.8278
G:T:C:C:C:T:A:T:C	69	52	6	2.8278
T:C:T:G:T:C:G:G:T	46	52	4	2.8278
A:A:G:T:C:A:G:C:G	39	46	3	2.8278
C:G:C:G:G:G:T:G:A	52	46	4	2.8278
G:A:T:C:C:C:A:G:A	46	39	3	2.8278
C:C:G:G:A:T:A:A:G	69	26	3	2.8278
T:A:G:A:C:C:G:G	118	95	4	2.8277
T:A:C:C:C:C:C:G	131	107	5	2.8262
A:G:C:G:T:C:C:T	89	126	4	2.8260
A:C:A:T:G:C:C:C:G	57	42	4	2.8248
G:G:A:G:A:T:T:C:C	63	57	6	2.8248
A:T:G:T:G:A:G:G:C	57	42	4	2.8248
A:C:C:G:A:T:C:C	244	230	20	2.8218
T:T:A:C:C:C:G:C	103	109	4	2.8205
C:C:C:G:G:T:C:A:A	47	51	4	2.8202
A:T:C:G:G:G:A:G:G	51	47	4	2.8202
C:G:A:C:A:G:G:T:G	58	62	6	2.8197
G:G:A:C:C:A:G:A:C	31	58	3	2.8197
T:A:C:C:G:C:A:C	96	117	4	2.8184
A:A:C:G:G:G:T:C	104	108	4	2.8184
A:C:C:AC:G:G:G:T:G	42	54	3	2.8178
C:G:T:C:T:T:AT:G:G	42	54	3	2.8178
CT:C:G:T:A:T:A:A:C	54	42	3	2.8178
G:T:A:T:G:AC:C:G:A	42	54	3	2.8178
CT:C:G:T:G:T:A:A:G	54	42	3	2.8178
C:C:G:C:G:T:C:A	219	218	17	2.8178
T:A:A:C:T:G:G:C	118	119	5	2.8177
T:T:A:C:G:T:G:A	161	157	9	2.8174
C:T:T:A:C:C:G:C	106	106	4	2.8167
A:C:G:T:C:A:C:C	291	251	26	2.8162
T:T:T:T:A:C:C:G:C	45	40	3	2.8157
A:A:G:A:G:G:A:C:T	48	50	4	2.8157
C:G:C:A:A:T:C:C:G	40	45	3	2.8157
C:T:T:T:C:T:G:C:G	45	40	3	2.8157
T:A:T:C:C:A:G:T:C	40	45	3	2.8157
G:G:T:G:C:G:A:G:A	40	45	3	2.8157
C:G:T:C:G:T:T:T:G	40	45	3	2.8157
A:T:C:C:C:A:G:A:G	40	45	3	2.8157
C:C:T:G:G:C:G:T	77	146	4	2.8141
T:G:A:A:C:C:G:C	124	136	6	2.8138
G:A:C:C:A:G:G:A:C	34	53	3	2.8117
T:G:C:G:G:T:T:C	190	148	10	2.8116
C:C:G:G:C:A:G:T	125	180	8	2.8107
G:G:G:T:T:T:C:C	315	250	28	2.8107
G:C:G:T:C:C:T:T:C	41	44	3	2.8076
G:A:C:C:T:C:G:T:G	41	44	3	2.8076
G:G:T:A:G:T:C:C:A	44	41	3	2.8076
C:G:A:C:A:G:C:C:C	41	44	3	2.8076
C:A:T:A:G:G:T:A:G	44	41	3	2.8076
A:C:C:G:C:T:T	586	593	53	2.8074
C:G:A:T:C:G:A	2039	1566	487	2.8073
A:T:G:A:C:G:C:G	127	133	6	2.8062
T:G:C:G:T:A:C:A	146	135	7	2.8053
C:T:G:A:C:C:C:C	176	192	12	2.8048
T:C:C:A:G:G:A:A:G	59	51	5	2.8048
G:A:C:A:A:C:G:C:A	43	42	3	2.8036
C:G:T:G:A:T:G:C:T	42	43	3	2.8036
C:T:C:G:C:T:A:A:T	43	42	3	2.8036
C:A:A:G:G:T:T:C:C	42	43	3	2.8036
T:C:T:T:C:C:G:A:G	43	42	3	2.8036
C:C:G:T:T:G:A:C	397	149	21	2.8035
C:G:G:T:C:G:A:T	191	177	12	2.8027
G:G:C:C:C:A	5175	5118	2747	2.8023
A:T:A:G:G:C:G:G	107	79	3	2.8020
C:C:C:C:A:G:T:CT:A	44	69	4	2.8016
C:AC:G:G:T:C:C:G:A	55	69	5	2.8016
A:A:T:G:C:G:AG:T:C	49	62	4	2.7989
CG:C:G:C:C:T:T:A:T	62	49	4	2.7989
C:AT:C:C:T:A:A:C:G	43	53	3	2.7980
C:G:T:A:C:A:C:G	193	190	13	2.7968
A:A:T:G:G:C:G:C:C	58	52	5	2.7964
C:G:C:A:T:C:T:T	165	171	10	2.7956
G:C:T:T:T:A:A:A:G	53	57	5	2.7904
A:A:G:C:C:C:C:T:G	49	37	3	2.7896
G:G:A:T:C:G:C:C:T	37	49	3	2.7896
G:C:C:G:G:G:A:A:C	37	49	3	2.7896
C:G:A:T:C:A:G:G	168	185	11	2.7890
A:G:C:C:G:A:C:C:A	39	62	4	2.7886
C:A:T:G:T:C:C:G	157	162	9	2.7881
C:A:G:C:C:T:T:A:T	55	44	4	2.7857
T:G:C:G:C:C:C:A:T	33	55	3	2.7857
G:A:G:T:C:C:G:T:C	33	55	3	2.7857
G:C:A:A:C:G:G:T:A	44	55	4	2.7857
A:A:T:G:C:G:G:C	156	145	8	2.7855
A:T:G:G:G:G:C:G	130	87	4	2.7855
G:C:G:G:T:C:A:C	132	150	7	2.7838
A:T:A:G:A:C:C:C	164	138	8	2.7830
G:A:T:A:C:G:T:G	156	127	7	2.7809
A:G:C:G:G:T:T:A	111	102	4	2.7805
G:A:A:G:T:T:C:G	111	102	4	2.7805
C:G:C:T:A:T:C	517	458	36	2.7804
C:CG:A:C:G:T:A:T:T	72	53	5	2.7792
A:G:A:A:C:G:T:T	118	96	4	2.7780
C:A:A:T:A:C:C:C	168	118	7	2.7780
C:C:G:A:C:A:G:CT:A	57	67	5	2.7760
T:T:A:G:C:C:C:T:A	52	35	3	2.7758
C:G:C:C:G:A:A:A:G	35	52	3	2.7758
A:T:A:G:C:G:C:A	81	105	3	2.7730
G:A:T:C:T:C:G:C	369	315	41	2.7730
G:G:A:T:C:T:A:G:G	46	66	5	2.7726
G:A:G:G:G:T:C:T	93	122	4	2.7705
C:A:G:T:A:G:G:AT:C	68	45	4	2.7696
G:T:T:A:AG:C:C:G:G	45	51	3	2.7696
T:T:C:C:A:C:G:C	324	289	33	2.7690
C:G:C:T:T:T:C:A	172	198	12	2.7681
G:A:A:C:C:C:G:A:C	57	32	3	2.7679
G:G:A:G:G:T:A:C	144	138	7	2.7666
A:C:G:C:G:A:T:T	134	106	5	2.7634
G:G:T:T:G:C:G:G	202	211	15	2.7623
C:T:G:C:G:C:T:A:AT	46	50	3	2.7609
T:A:A:G:CT:G:C:T:G	46	50	3	2.7609
C:A:C:C:C:G:G:T:C	46	53	4	2.7591
G:G:T:C:A:A:T:T:C	46	53	4	2.7591
C:T:C:G:T:A:T:A	171	183	11	2.7568
C:C:G:T:C:G:G:A	255	212	19	2.7560
C:G:A:C:G:T:A:G	88	97	3	2.7559
T:AC:C:G:C:G:A:C:T	49	47	3	2.7556
T:T:A:C:G:G:C:AC:G	47	49	3	2.7556
T:A:CT:A:G:G:C:G:C	47	49	3	2.7556
A:AC:A:G:C:G:T:T:A	48	48	3	2.7539
C:G:C:G:T:G:G	1102	970	162	2.7533
A:CT:G:C:G:T:A:C:C	58	53	4	2.7512
C:C:G:T:A:C:C:C:A	39	47	3	2.7503
G:T:G:G:C:G:C:A:A	47	52	4	2.7503
C:C:A:G:A:T:G:T:A	47	39	3	2.7503
G:T:C:C:G:G:T:A	90	95	3	2.7482
G:T:T:A:C:G:G:C	114	75	3	2.7482
A:G:C:C:G:C:G:T	181	189	12	2.7470
T:A:C:G:A:C:C:T	92	93	3	2.7449
C:G:C:C:T:A:T:T	124	115	5	2.7449
T:A:G:T:C:G:A:G	157	109	6	2.7447
C:G:T:G:G:C:G:A:T	51	36	3	2.7445
G:A:T:G:C:C:C:C:T	36	51	3	2.7445
G:A:T:G:C:C:C:A:C	36	51	3	2.7445
C:T:C:G:C:C:A:G:A	36	51	3	2.7445
G:A:T:C:T:T:C:C:G	34	54	3	2.7445
G:A:C:C:C:AG:G:T:C	77	70	7	2.7434
G:T:A:T:G:C:C:C	113	101	4	2.7429
C:G:C:C:A:C:G:A:A	50	49	4	2.7416
G:C:G:A:T:T:C:C:C	50	49	4	2.7416
T:G:C:G:G:C:A:A:C	43	57	4	2.7401
T:G:T:C:T:C:A:C:G	46	40	3	2.7367
C:C:C:T:A:T:A:C:A	46	40	3	2.7367
C:C:T:T:C:T:G:G:A	59	52	5	2.7352
A:G:T:G:C:C:C:C	117	171	7	2.7349
A:G:C:G:G:T:ACT:C:C	45	78	4	2.7326
T:C:C:G:T:A:C:A	165	156	9	2.7318
C:C:T:T:T:C:A:G	220	286	22	2.7318
C:C:G:A:T:T:C:G	252	193	17	2.7303
A:A:C:G:T:T:C:C	97	118	4	2.7294
A:T:C:A:C:G:A:A:C	41	60	4	2.7271
C:G:T:AT:A:T:C:A:C	58	40	3	2.7261
T:A:G:G:CG:G:T:A:C	58	40	3	2.7261
C:A:C:G:T:C:G	1087	1060	174	2.7232
AC:G:T:C:G:G:G:A:T	54	43	3	2.7226
G:T:C:G:C:T:T:T	210	232	17	2.7223
A:T:G:G:C:T:G:C:G	56	33	3	2.7213
C:G:C:T:C:T:A:C:C	44	42	3	2.7213
T:A:G:C:C:G:C:C:T	56	55	5	2.7213
C:C:G:T:A:C:G	597	577	52	2.7201
T:T:C:A:G:G:T:C	193	208	14	2.7197
T:G:G:C:G:C:G:A	186	185	12	2.7196
T:T:G:C:C:G:G:G:A	43	43	3	2.7194
T:T:C:C:G:C:A:C:G	37	50	3	2.7175
A:C:G:T:C:CT:C:G:G	50	62	4	2.7175
C:G:C:T:A:T:A:A	201	157	11	2.7175
G:C:G:T:C:T:G:T	105	164	6	2.7156
A:T:C:G:C:G:C:T	99	116	4	2.7139
A:G:A:C:C:C:G:G	73	118	3	2.7134
A:T:A:C:C:T:G:C	172	167	10	2.7117
A:C:A:T:C:G:C:C:T	53	35	3	2.7080
G:G:C:C:A:C:T:C:G	58	64	6	2.7061
C:C:A:C:G:T:A:C	268	279	26	2.7061
C:G:C:A:G:G:A:A:G	45	55	4	2.7056
A:AC:T:G:C:C:G:G:G	44	53	3	2.7055
G:C:G:G:T:AT:A:T:T	53	44	3	2.7055
A:A:A:G:C:G:C:G	172	184	11	2.7041
A:G:C:G:C:T:AT:T:G	61	51	4	2.7034
A:C:G:G:G:T:G:AT:C	51	61	4	2.7034
C:C:T:A:C:G:T:G:T	59	42	4	2.7014
G:T:C:G:C:A:C:T	120	120	5	2.6994
C:C:C:G:T:T:G:A	160	126	7	2.6994
T:G:T:C:C:C:G:G	100	144	5	2.6994
C:C:C:T:C:G:G:A	108	160	6	2.6994
GT:T:C:G:G:A:C:C:A	66	59	5	2.6980
CG:A:G:A:T:A:C:C:G	57	41	3	2.6970
T:C:G:G:A:T:AT:C:C	92	77	8	2.6969
G:T:C:G:G:T:A:G	91	95	3	2.6967
G:C:A:C:G:T:A:G	161	179	10	2.6963
A:C:G:C:G:T:G:C	238	218	18	2.6955
G:G:A:T:G:G:T:C:C	49	38	3	2.6947
G:T:G:G:G:C:G:A:T	54	46	4	2.6929
T:G:G:C:A:A:G:C:G	36	69	4	2.6929
A:A:G:T:A:C:A:C:G	54	46	4	2.6929
G:A:C:A:G:C:T:G:G	46	54	4	2.6929
A:A:C:G:C:G:C	613	618	57	2.6923
G:T:AT:A:G:G:G:A:C	45	52	3	2.6919
G:G:G:T:T:A:CG:C:C	39	60	3	2.6919
CG:T:T:A:G:G:G:G:C	45	52	3	2.6919
G:G:T:G:T:T:C:G	294	157	16	2.6916
G:A:C:T:T:C:C:G	81	107	3	2.6849
A:G:A:T:T:C:G:A:G	47	53	4	2.6830
C:G:G:T:A:C:C:CGT:G	37	89	4	2.6826
G:T:G:A:C:G:T:T	141	123	6	2.6825
G:G:T:A:GT:C:G:C:G	65	38	3	2.6822
A:T:T:G:C:CG:G:A:C	46	51	3	2.6818
T:T:A:CG:C:C:C:G:C	46	51	3	2.6818
T:T:AT:C:G:C:G:G:A	46	51	3	2.6818
G:T:C:C:G:G:A:T:AG	46	51	3	2.6818
C:G:T:T:C:C:A:G:A	43	58	4	2.6788
C:C:G:T:T:G:C:G:T	48	65	5	2.6760
C:T:G:G:T:C:T:G:T	39	48	3	2.6760
C:C:C:G:T:C:T:T:T	39	48	3	2.6760
G:A:T:T:G:C:G:A:C	52	36	3	2.6760
T:A:T:A:T:G:C:G:C	48	52	4	2.6760
G:G:T:C:G:G:C:A:G	39	64	4	2.6760
C:G:A:C:C:G:C:T	149	136	7	2.6756
T:A:C:G:T:AC:T:C:G	47	50	3	2.6750
T:G:A:C:A:G:C:G	208	195	14	2.6719
C:C:G:A:C:A:T:G	214	176	13	2.6718
G:A:A:T:A:T:T:C:G	49	51	4	2.6718
T:T:T:C:C:G:C:A:C	49	51	4	2.6718
T:C:C:G:T:T:G:G:C	51	49	4	2.6718
A:C:C:CT:G:A:C:T:A	48	49	3	2.6717
C:A:T:A:C:G:G:C	95	122	4	2.6714
A:A:A:G:C:C:G:C:A	41	61	4	2.6690
G:G:G:T:T:T:A:C	192	151	10	2.6687
T:C:G:A:T:C:G	2118	1643	522	2.6668
C:G:C:G:T:A:C:AT:G	38	62	3	2.6650
G:C:G:C:T:A:G:G	127	160	7	2.6629
G:T:C:C:A:C:G:T	329	300	34	2.6627
G:A:C:T:T:C:G:C	119	122	5	2.6617
T:G:C:G:T:G:A:C:G	40	47	3	2.6611
C:A:C:T:T:G:T:C:G	47	40	3	2.6611
A:G:G:C:G:G:A:A:A	47	40	3	2.6611
T:T:C:G:C:G:A:C	88	132	4	2.6611
C:T:T:G:A:C:C:C	176	198	12	2.6611
C:C:G:T:A:G:C:C:C	55	57	5	2.6593
GT:G:A:C:C:C:C:T:A	40	59	3	2.6583
G:A:G:T:C:C:G:CT:T	40	59	3	2.6583
A:G:T:C:T:G:T:C	107	163	6	2.6566
G:A:T:A:G:C:C:C	114	102	4	2.6563
A:T:C:C:G:T:A:C	152	153	8	2.6563
G:C:CG:G:T:T:A:G:G	74	56	5	2.6561
T:A:T:G:T:C:G:C	98	89	3	2.6558
G:T:G:A:C:G:C:C:A	43	73	5	2.6549
C:T:C:C:G:G:G:G	131	111	5	2.6544
G:G:G:A:C:G:CT:C:C	45	70	4	2.6542
C:G:CT:A:C:C:G:A:C	75	84	8	2.6542
A:G:AT:C:T:G:T:G:G	42	75	4	2.6542
G:G:AG:G:T:A:G:T:C	84	75	8	2.6542
C:T:G:G:G:G:G:G	103	113	4	2.6520
T:A:T:G:A:G:G:C:T	41	46	3	2.6501
T:C:C:T:G:G:G:C:A	46	41	3	2.6501
G:G:A:T:G:C:C:G:T	41	46	3	2.6501
T:CT:G:A:C:T:G:C:G	55	43	3	2.6500
C:C:C:A:G:G:G:A	123	142	6	2.6500
C:A:C:G:A:A:T:A	217	161	12	2.6493
C:G:C:G:T:T:C:T	158	129	7	2.6489
T:A:C:C:G:C:C:C	91	96	3	2.6484
C:T:T:A:T:T:G:C:C	51	37	3	2.6482
C:T:T:A:T:C:C:A:C	102	74	12	2.6482
T:C:T:G:C:C:T:A:C	37	51	3	2.6482
C:G:G:C:G:G:T:C:A	51	37	3	2.6482
A:C:A:A:G:G:T:C:C	37	51	3	2.6482
T:G:C:G:C:A:C:C:A	37	51	3	2.6482
AG:C:G:T:C:A:T:T:C	58	68	5	2.6477
G:G:G:A:C:T:C:T	93	94	3	2.6453
G:T:T:A:C:C:C:C	93	94	3	2.6453
C:G:C:C:C:T:A:T	106	110	4	2.6437
C:T:A:T:A:G:G:G	106	110	4	2.6437
G:G:T:G:C:A:A:C:T	36	70	4	2.6427
C:C:T:A:C:C:G:C:G	35	54	3	2.6427
T:G:A:G:G:C:T:T:C	63	30	3	2.6427
C:T:A:C:T:A:C:G:C	42	45	3	2.6427
[truncated: 1,350 more rows]
